# Supplementary material for: A novel informatics concept for high-throughput shotgun lipidomics based on the molecular fragmentation query language
Source: Genome Biol. 2011 Jan 19;12(1):R8. doi: 10.1186/gb-2011-12-1-r8 (PMC3091306; doi:10.1186/gb-2011-12-1-r8)
Supplement: Additional file 7 — Comparison of 325 spectra independently averaged by Xcalibur and LipidXplorer. A spreadsheet providing alignment details for each pair of spectra at different intensity thresholds. [file gb-2011-12-1-r8-S7.XLSX]

## Sheet: result-Xcalibur_vs_LipidX-dyr_1
file LipidX	the LipidX averaged peak list
file Xcalibur	the Xcalibur averaged peak list
mass missmatch	number of peaks which did not overlap with the other spectrum. Mass equality was done by means of the resolution setting. Here its 100000.
difference	The average percentual deviation of the intensity of all peaks which have the same mass (i.e. Which are aligned).
pearson	The pearson correlation factor. It was calculated without removing the zeros from the mass alignment.
avg mass diff	The average mass difference of two aligned masses given in Da.
original len LipidX	The original length of LipiX' peak list.
after removing S/n LipidX	The length of LipidX' peak list after removing all peaks which fall under the S/N threshold (as given by the user)
original len Xcalibur	The original length of Xcalibur's peak list.
after removing S/N Xcalibur	The length of Xcalibur's peak list after removing all peaks which fall under the S/N threshold (as given by the user)
# of zeros LipidX	The number of zeros in LipidX' peak list.
# of zeros Xcalibur	The number of zeros in Xcalibur's peak list.
len of aligned spectra	The length of both peak lists aligned.
file LipidX	file Xcalibur	massMissmatch	difference	spearman	avg mass diff	original len LipidX	after removing S/N LipidX	original len Xcalibur	after removing S/N Xcalibur	# of zeros LipidX	# of zeros Xcalibur	len of aligned spectra
C:\Users\earl\lipidx\trunk\scripts\benchmark\algorithms\validation_of_merging_Xcalibur_vs_LipidX\spec_uniklinik_LipidX-071121	C:\Users\earl\lipidx\trunk\scripts\benchmark\algorithms\validation_of_merging_Xcalibur_vs_LipidX\spec_uniklinik_Xcalibur-071011	0.0078	0.9996	0.9968	0	2211	129	931	128	0	1	128
C:\Users\earl\lipidx\trunk\scripts\benchmark\algorithms\validation_of_merging_Xcalibur_vs_LipidX\spec_uniklinik_LipidX-071121	C:\Users\earl\lipidx\trunk\scripts\benchmark\algorithms\validation_of_merging_Xcalibur_vs_LipidX\spec_uniklinik_Xcalibur-071011	0.0079	1	0.9985	0	2007	128	880	127	0	1	127
C:\Users\earl\lipidx\trunk\scripts\benchmark\algorithms\validation_of_merging_Xcalibur_vs_LipidX\spec_uniklinik_LipidX-071121	C:\Users\earl\lipidx\trunk\scripts\benchmark\algorithms\validation_of_merging_Xcalibur_vs_LipidX\spec_uniklinik_Xcalibur-071011	0	0.9998	1	0	2096	127	893	127	0	0	126
C:\Users\earl\lipidx\trunk\scripts\benchmark\algorithms\validation_of_merging_Xcalibur_vs_LipidX\spec_uniklinik_LipidX-071121	C:\Users\earl\lipidx\trunk\scripts\benchmark\algorithms\validation_of_merging_Xcalibur_vs_LipidX\spec_uniklinik_Xcalibur-071011	0.0099	0.994	0.9762	0.0001	1797	101	824	102	1	0	101
C:\Users\earl\lipidx\trunk\scripts\benchmark\algorithms\validation_of_merging_Xcalibur_vs_LipidX\spec_uniklinik_LipidX-071121	C:\Users\earl\lipidx\trunk\scripts\benchmark\algorithms\validation_of_merging_Xcalibur_vs_LipidX\spec_uniklinik_Xcalibur-071011	0.0072	0.9965	0.9973	0.0001	1930	138	1009	139	1	0	138
C:\Users\earl\lipidx\trunk\scripts\benchmark\algorithms\validation_of_merging_Xcalibur_vs_LipidX\spec_uniklinik_LipidX-071121	C:\Users\earl\lipidx\trunk\scripts\benchmark\algorithms\validation_of_merging_Xcalibur_vs_LipidX\spec_uniklinik_Xcalibur-071011	0	0.9964	0.9976	0	2011	131	969	131	0	0	130
C:\Users\earl\lipidx\trunk\scripts\benchmark\algorithms\validation_of_merging_Xcalibur_vs_LipidX\spec_uniklinik_LipidX-071121	C:\Users\earl\lipidx\trunk\scripts\benchmark\algorithms\validation_of_merging_Xcalibur_vs_LipidX\spec_uniklinik_Xcalibur-071011	0	0.9978	0.9997	0	2420	134	804	134	0	0	133
C:\Users\earl\lipidx\trunk\scripts\benchmark\algorithms\validation_of_merging_Xcalibur_vs_LipidX\spec_uniklinik_LipidX-071121	C:\Users\earl\lipidx\trunk\scripts\benchmark\algorithms\validation_of_merging_Xcalibur_vs_LipidX\spec_uniklinik_Xcalibur-071011	0.0075	0.9966	0.9984	0	2358	133	845	134	1	0	133
C:\Users\earl\lipidx\trunk\scripts\benchmark\algorithms\validation_of_merging_Xcalibur_vs_LipidX\spec_uniklinik_LipidX-071121	C:\Users\earl\lipidx\trunk\scripts\benchmark\algorithms\validation_of_merging_Xcalibur_vs_LipidX\spec_uniklinik_Xcalibur-071011	0	0.9995	1	0.0001	1674	144	1073	144	0	0	143
C:\Users\earl\lipidx\trunk\scripts\benchmark\algorithms\validation_of_merging_Xcalibur_vs_LipidX\spec_uniklinik_LipidX-071121	C:\Users\earl\lipidx\trunk\scripts\benchmark\algorithms\validation_of_merging_Xcalibur_vs_LipidX\spec_uniklinik_Xcalibur-071011	0.0068	0.9978	0.9838	0	1672	146	1101	147	1	0	146
C:\Users\earl\lipidx\trunk\scripts\benchmark\algorithms\validation_of_merging_Xcalibur_vs_LipidX\spec_uniklinik_LipidX-071121	C:\Users\earl\lipidx\trunk\scripts\benchmark\algorithms\validation_of_merging_Xcalibur_vs_LipidX\spec_uniklinik_Xcalibur-071011	0.0196	0.9918	0.9789	0.0001	2027	151	1123	154	3	0	153
C:\Users\earl\lipidx\trunk\scripts\benchmark\algorithms\validation_of_merging_Xcalibur_vs_LipidX\spec_uniklinik_LipidX-071121	C:\Users\earl\lipidx\trunk\scripts\benchmark\algorithms\validation_of_merging_Xcalibur_vs_LipidX\spec_uniklinik_Xcalibur-071011	0.0071	0.994	0.9913	0.0001	1852	141	950	142	1	0	141
C:\Users\earl\lipidx\trunk\scripts\benchmark\algorithms\validation_of_merging_Xcalibur_vs_LipidX\spec_uniklinik_LipidX-071121	C:\Users\earl\lipidx\trunk\scripts\benchmark\algorithms\validation_of_merging_Xcalibur_vs_LipidX\spec_uniklinik_Xcalibur-071011	0.0068	0.995	0.9941	0.0001	2130	148	1060	149	1	0	148
C:\Users\earl\lipidx\trunk\scripts\benchmark\algorithms\validation_of_merging_Xcalibur_vs_LipidX\spec_uniklinik_LipidX-071121	C:\Users\earl\lipidx\trunk\scripts\benchmark\algorithms\validation_of_merging_Xcalibur_vs_LipidX\spec_uniklinik_Xcalibur-071011	0.0068	0.996	0.995	0.0001	1745	148	1248	149	1	0	148
C:\Users\earl\lipidx\trunk\scripts\benchmark\algorithms\validation_of_merging_Xcalibur_vs_LipidX\spec_uniklinik_LipidX-071121	C:\Users\earl\lipidx\trunk\scripts\benchmark\algorithms\validation_of_merging_Xcalibur_vs_LipidX\spec_uniklinik_Xcalibur-071011	0.0157	0.9936	0.9933	0.0002	2010	127	1156	127	1	1	127
C:\Users\earl\lipidx\trunk\scripts\benchmark\algorithms\validation_of_merging_Xcalibur_vs_LipidX\spec_uniklinik_LipidX-071121	C:\Users\earl\lipidx\trunk\scripts\benchmark\algorithms\validation_of_merging_Xcalibur_vs_LipidX\spec_uniklinik_Xcalibur-071011	0.0121	0.9938	0.977	0.0001	1587	164	1303	166	2	0	165
C:\Users\earl\lipidx\trunk\scripts\benchmark\algorithms\validation_of_merging_Xcalibur_vs_LipidX\spec_uniklinik_LipidX-071121	C:\Users\earl\lipidx\trunk\scripts\benchmark\algorithms\validation_of_merging_Xcalibur_vs_LipidX\spec_uniklinik_Xcalibur-071011	0.0065	0.9971	0.9919	0.0001	1877	155	1302	156	1	0	155
C:\Users\earl\lipidx\trunk\scripts\benchmark\algorithms\validation_of_merging_Xcalibur_vs_LipidX\spec_uniklinik_LipidX-071121	C:\Users\earl\lipidx\trunk\scripts\benchmark\algorithms\validation_of_merging_Xcalibur_vs_LipidX\spec_uniklinik_Xcalibur-071011	0.0132	0.9969	0.9974	0.0001	1997	151	1083	151	1	1	151
C:\Users\earl\lipidx\trunk\scripts\benchmark\algorithms\validation_of_merging_Xcalibur_vs_LipidX\spec_uniklinik_LipidX-071121	C:\Users\earl\lipidx\trunk\scripts\benchmark\algorithms\validation_of_merging_Xcalibur_vs_LipidX\spec_uniklinik_Xcalibur-071011	0.0075	0.9935	0.9676	0	2360	133	1108	134	1	0	133
C:\Users\earl\lipidx\trunk\scripts\benchmark\algorithms\validation_of_merging_Xcalibur_vs_LipidX\spec_uniklinik_LipidX-071121	C:\Users\earl\lipidx\trunk\scripts\benchmark\algorithms\validation_of_merging_Xcalibur_vs_LipidX\spec_uniklinik_Xcalibur-071011	0.0127	0.9939	0.9969	0.0001	2152	156	1245	158	2	0	157
C:\Users\earl\lipidx\trunk\scripts\benchmark\algorithms\validation_of_merging_Xcalibur_vs_LipidX\spec_uniklinik_LipidX-071121	C:\Users\earl\lipidx\trunk\scripts\benchmark\algorithms\validation_of_merging_Xcalibur_vs_LipidX\spec_uniklinik_Xcalibur-071011	0.0194	0.9959	0.9954	0	1932	154	1234	155	2	1	155
C:\Users\earl\lipidx\trunk\scripts\benchmark\algorithms\validation_of_merging_Xcalibur_vs_LipidX\spec_uniklinik_LipidX-071121	C:\Users\earl\lipidx\trunk\scripts\benchmark\algorithms\validation_of_merging_Xcalibur_vs_LipidX\spec_uniklinik_Xcalibur-071011	0.0127	0.9884	0.9636	0.0001	2140	157	1106	159	2	0	158
C:\Users\earl\lipidx\trunk\scripts\benchmark\algorithms\validation_of_merging_Xcalibur_vs_LipidX\spec_uniklinik_LipidX-071121	C:\Users\earl\lipidx\trunk\scripts\benchmark\algorithms\validation_of_merging_Xcalibur_vs_LipidX\spec_uniklinik_Xcalibur-071011	0.0178	0.9894	0.9649	0.0001	2204	168	1229	169	2	1	169
C:\Users\earl\lipidx\trunk\scripts\benchmark\algorithms\validation_of_merging_Xcalibur_vs_LipidX\spec_uniklinik_LipidX-071121	C:\Users\earl\lipidx\trunk\scripts\benchmark\algorithms\validation_of_merging_Xcalibur_vs_LipidX\spec_uniklinik_Xcalibur-071011	0.021	0.9907	0.9764	0.0001	2075	141	1000	144	3	0	143
C:\Users\earl\lipidx\trunk\scripts\benchmark\algorithms\validation_of_merging_Xcalibur_vs_LipidX\spec_uniklinik_LipidX-071121	C:\Users\earl\lipidx\trunk\scripts\benchmark\algorithms\validation_of_merging_Xcalibur_vs_LipidX\spec_uniklinik_Xcalibur-071011	0.0207	0.9931	0.9889	0.0001	2120	143	1081	146	3	0	145
C:\Users\earl\lipidx\trunk\scripts\benchmark\algorithms\validation_of_merging_Xcalibur_vs_LipidX\spec_uniklinik_LipidX-071121	C:\Users\earl\lipidx\trunk\scripts\benchmark\algorithms\validation_of_merging_Xcalibur_vs_LipidX\spec_uniklinik_Xcalibur-071011	0.0144	0.9932	0.9843	0.0001	2102	207	1512	210	3	0	209
C:\Users\earl\lipidx\trunk\scripts\benchmark\algorithms\validation_of_merging_Xcalibur_vs_LipidX\spec_uniklinik_LipidX-071121	C:\Users\earl\lipidx\trunk\scripts\benchmark\algorithms\validation_of_merging_Xcalibur_vs_LipidX\spec_uniklinik_Xcalibur-071011	0.0202	0.9925	0.9875	0.0001	2121	195	1494	199	4	0	198
C:\Users\earl\lipidx\trunk\scripts\benchmark\algorithms\validation_of_merging_Xcalibur_vs_LipidX\spec_uniklinik_LipidX-071121	C:\Users\earl\lipidx\trunk\scripts\benchmark\algorithms\validation_of_merging_Xcalibur_vs_LipidX\spec_uniklinik_Xcalibur-071011	0.0192	0.9972	0.9946	0.0001	1864	156	1285	155	1	2	156
C:\Users\earl\lipidx\trunk\scripts\benchmark\algorithms\validation_of_merging_Xcalibur_vs_LipidX\spec_uniklinik_LipidX-071121	C:\Users\earl\lipidx\trunk\scripts\benchmark\algorithms\validation_of_merging_Xcalibur_vs_LipidX\spec_uniklinik_Xcalibur-071011	0.0123	0.9938	0.9959	0.0001	1775	161	1237	163	2	0	162
C:\Users\earl\lipidx\trunk\scripts\benchmark\algorithms\validation_of_merging_Xcalibur_vs_LipidX\spec_uniklinik_LipidX-071121	C:\Users\earl\lipidx\trunk\scripts\benchmark\algorithms\validation_of_merging_Xcalibur_vs_LipidX\spec_uniklinik_Xcalibur-071011	0.0179	0.9938	0.986	0.0001	1885	167	1176	168	2	1	168
C:\Users\earl\lipidx\trunk\scripts\benchmark\algorithms\validation_of_merging_Xcalibur_vs_LipidX\spec_uniklinik_LipidX-071121	C:\Users\earl\lipidx\trunk\scripts\benchmark\algorithms\validation_of_merging_Xcalibur_vs_LipidX\spec_uniklinik_Xcalibur-071011	0.0171	0.9939	0.9874	0.0001	2154	174	1291	175	2	1	175
C:\Users\earl\lipidx\trunk\scripts\benchmark\algorithms\validation_of_merging_Xcalibur_vs_LipidX\spec_uniklinik_LipidX-071121	C:\Users\earl\lipidx\trunk\scripts\benchmark\algorithms\validation_of_merging_Xcalibur_vs_LipidX\spec_uniklinik_Xcalibur-071011	0.0242	0.9933	0.982	0.0001	1915	164	1111	164	2	2	165
C:\Users\earl\lipidx\trunk\scripts\benchmark\algorithms\validation_of_merging_Xcalibur_vs_LipidX\spec_uniklinik_LipidX-071121	C:\Users\earl\lipidx\trunk\scripts\benchmark\algorithms\validation_of_merging_Xcalibur_vs_LipidX\spec_uniklinik_Xcalibur-071011	0.025	0.9902	0.9682	0.0001	1597	158	1248	160	3	1	160
C:\Users\earl\lipidx\trunk\scripts\benchmark\algorithms\validation_of_merging_Xcalibur_vs_LipidX\spec_uniklinik_LipidX-071121	C:\Users\earl\lipidx\trunk\scripts\benchmark\algorithms\validation_of_merging_Xcalibur_vs_LipidX\spec_uniklinik_Xcalibur-071011	0.0173	0.9922	0.9762	0.0001	1605	172	1407	173	2	1	173
C:\Users\earl\lipidx\trunk\scripts\benchmark\algorithms\validation_of_merging_Xcalibur_vs_LipidX\spec_uniklinik_LipidX-071121	C:\Users\earl\lipidx\trunk\scripts\benchmark\algorithms\validation_of_merging_Xcalibur_vs_LipidX\spec_uniklinik_Xcalibur-071011	0.0068	0.9898	0.9793	0.0001	1847	147	1194	148	1	0	147
C:\Users\earl\lipidx\trunk\scripts\benchmark\algorithms\validation_of_merging_Xcalibur_vs_LipidX\spec_uniklinik_LipidX-071121	C:\Users\earl\lipidx\trunk\scripts\benchmark\algorithms\validation_of_merging_Xcalibur_vs_LipidX\spec_uniklinik_Xcalibur-071011	0.0195	0.993	0.9797	0.0001	1697	153	1211	154	2	1	154
C:\Users\earl\lipidx\trunk\scripts\benchmark\algorithms\validation_of_merging_Xcalibur_vs_LipidX\spec_uniklinik_LipidX-071121	C:\Users\earl\lipidx\trunk\scripts\benchmark\algorithms\validation_of_merging_Xcalibur_vs_LipidX\spec_uniklinik_Xcalibur-071011	0.0112	0.9954	0.9777	0.0001	1811	178	1292	178	1	1	178
C:\Users\earl\lipidx\trunk\scripts\benchmark\algorithms\validation_of_merging_Xcalibur_vs_LipidX\spec_uniklinik_LipidX-071121	C:\Users\earl\lipidx\trunk\scripts\benchmark\algorithms\validation_of_merging_Xcalibur_vs_LipidX\spec_uniklinik_Xcalibur-071011	0.0176	0.9951	0.9786	0.0001	1742	169	1246	170	2	1	170
C:\Users\earl\lipidx\trunk\scripts\benchmark\algorithms\validation_of_merging_Xcalibur_vs_LipidX\spec_uniklinik_LipidX-071121	C:\Users\earl\lipidx\trunk\scripts\benchmark\algorithms\validation_of_merging_Xcalibur_vs_LipidX\spec_uniklinik_Xcalibur-071011	0.0183	0.9969	0.9953	0	2226	164	1243	163	1	2	164
C:\Users\earl\lipidx\trunk\scripts\benchmark\algorithms\validation_of_merging_Xcalibur_vs_LipidX\spec_uniklinik_LipidX-071121	C:\Users\earl\lipidx\trunk\scripts\benchmark\algorithms\validation_of_merging_Xcalibur_vs_LipidX\spec_uniklinik_Xcalibur-071011	0.0178	0.997	0.9946	0.0001	1971	169	1191	168	1	2	169
C:\Users\earl\lipidx\trunk\scripts\benchmark\algorithms\validation_of_merging_Xcalibur_vs_LipidX\spec_uniklinik_LipidX-071121	C:\Users\earl\lipidx\trunk\scripts\benchmark\algorithms\validation_of_merging_Xcalibur_vs_LipidX\spec_uniklinik_Xcalibur-071011	0.007	0.9944	0.994	0.0001	1627	143	982	144	1	0	143
C:\Users\earl\lipidx\trunk\scripts\benchmark\algorithms\validation_of_merging_Xcalibur_vs_LipidX\spec_uniklinik_LipidX-071121	C:\Users\earl\lipidx\trunk\scripts\benchmark\algorithms\validation_of_merging_Xcalibur_vs_LipidX\spec_uniklinik_Xcalibur-071011	0.0132	0.9904	0.9799	0.0001	2005	151	1108	153	2	0	152
C:\Users\earl\lipidx\trunk\scripts\benchmark\algorithms\validation_of_merging_Xcalibur_vs_LipidX\spec_uniklinik_LipidX-071121	C:\Users\earl\lipidx\trunk\scripts\benchmark\algorithms\validation_of_merging_Xcalibur_vs_LipidX\spec_uniklinik_Xcalibur-071011	0.0231	0.994	0.9788	0.0001	1410	172	1219	172	2	2	173
C:\Users\earl\lipidx\trunk\scripts\benchmark\algorithms\validation_of_merging_Xcalibur_vs_LipidX\spec_uniklinik_LipidX-071121	C:\Users\earl\lipidx\trunk\scripts\benchmark\algorithms\validation_of_merging_Xcalibur_vs_LipidX\spec_uniklinik_Xcalibur-071011	0.0109	0.9974	0.9962	0	1948	183	1275	183	1	1	183
C:\Users\earl\lipidx\trunk\scripts\benchmark\algorithms\validation_of_merging_Xcalibur_vs_LipidX\spec_uniklinik_LipidX-071121	C:\Users\earl\lipidx\trunk\scripts\benchmark\algorithms\validation_of_merging_Xcalibur_vs_LipidX\spec_uniklinik_Xcalibur-071011	0.0108	0.9971	0.9947	0	2017	185	1316	185	1	1	185
C:\Users\earl\lipidx\trunk\scripts\benchmark\algorithms\validation_of_merging_Xcalibur_vs_LipidX\spec_uniklinik_LipidX-071121	C:\Users\earl\lipidx\trunk\scripts\benchmark\algorithms\validation_of_merging_Xcalibur_vs_LipidX\spec_uniklinik_Xcalibur-071011	0.0214	0.9956	0.992	0	2064	139	1086	140	2	1	140
C:\Users\earl\lipidx\trunk\scripts\benchmark\algorithms\validation_of_merging_Xcalibur_vs_LipidX\spec_uniklinik_LipidX-071121	C:\Users\earl\lipidx\trunk\scripts\benchmark\algorithms\validation_of_merging_Xcalibur_vs_LipidX\spec_uniklinik_Xcalibur-071011	0.0136	0.9952	0.9898	0.0001	2250	146	1181	148	2	0	147
C:\Users\earl\lipidx\trunk\scripts\benchmark\algorithms\validation_of_merging_Xcalibur_vs_LipidX\spec_uniklinik_LipidX-071121	C:\Users\earl\lipidx\trunk\scripts\benchmark\algorithms\validation_of_merging_Xcalibur_vs_LipidX\spec_uniklinik_Xcalibur-071011	0.0189	0.9959	0.9961	0.0001	2208	158	1290	159	2	1	159
C:\Users\earl\lipidx\trunk\scripts\benchmark\algorithms\validation_of_merging_Xcalibur_vs_LipidX\spec_uniklinik_LipidX-071121	C:\Users\earl\lipidx\trunk\scripts\benchmark\algorithms\validation_of_merging_Xcalibur_vs_LipidX\spec_uniklinik_Xcalibur-071011	0.0132	0.9967	0.9945	0	2475	151	1406	151	1	1	151
C:\Users\earl\lipidx\trunk\scripts\benchmark\algorithms\validation_of_merging_Xcalibur_vs_LipidX\spec_uniklinik_LipidX-071121	C:\Users\earl\lipidx\trunk\scripts\benchmark\algorithms\validation_of_merging_Xcalibur_vs_LipidX\spec_uniklinik_Xcalibur-071011	0.016	0.9885	0.9435	0.0001	1813	124	923	126	2	0	125
C:\Users\earl\lipidx\trunk\scripts\benchmark\algorithms\validation_of_merging_Xcalibur_vs_LipidX\spec_uniklinik_LipidX-071121	C:\Users\earl\lipidx\trunk\scripts\benchmark\algorithms\validation_of_merging_Xcalibur_vs_LipidX\spec_uniklinik_Xcalibur-071011	0	0.9993	0.9997	0	1679	121	963	121	0	0	120
C:\Users\earl\lipidx\trunk\scripts\benchmark\algorithms\validation_of_merging_Xcalibur_vs_LipidX\spec_uniklinik_LipidX-071121	C:\Users\earl\lipidx\trunk\scripts\benchmark\algorithms\validation_of_merging_Xcalibur_vs_LipidX\spec_uniklinik_Xcalibur-071011	0.0118	0.9951	0.9922	0.0001	1855	168	1295	170	2	0	169
C:\Users\earl\lipidx\trunk\scripts\benchmark\algorithms\validation_of_merging_Xcalibur_vs_LipidX\spec_uniklinik_LipidX-071121	C:\Users\earl\lipidx\trunk\scripts\benchmark\algorithms\validation_of_merging_Xcalibur_vs_LipidX\spec_uniklinik_Xcalibur-071011	0.027	0.9906	0.9847	0.0001	2223	146	1136	148	3	1	148
C:\Users\earl\lipidx\trunk\scripts\benchmark\algorithms\validation_of_merging_Xcalibur_vs_LipidX\spec_uniklinik_LipidX-071121	C:\Users\earl\lipidx\trunk\scripts\benchmark\algorithms\validation_of_merging_Xcalibur_vs_LipidX\spec_uniklinik_Xcalibur-071011	0.0248	0.991	0.9782	0.0001	2197	159	1128	161	3	1	161
C:\Users\earl\lipidx\trunk\scripts\benchmark\algorithms\validation_of_merging_Xcalibur_vs_LipidX\spec_uniklinik_LipidX-071121	C:\Users\earl\lipidx\trunk\scripts\benchmark\algorithms\validation_of_merging_Xcalibur_vs_LipidX\spec_uniklinik_Xcalibur-071011	0.0074	0.9964	0.9962	0	1692	136	1016	137	1	0	136
C:\Users\earl\lipidx\trunk\scripts\benchmark\algorithms\validation_of_merging_Xcalibur_vs_LipidX\spec_uniklinik_LipidX-071121	C:\Users\earl\lipidx\trunk\scripts\benchmark\algorithms\validation_of_merging_Xcalibur_vs_LipidX\spec_uniklinik_Xcalibur-071011	0.0074	0.996	0.9965	0	1643	135	1042	136	1	0	135
C:\Users\earl\lipidx\trunk\scripts\benchmark\algorithms\validation_of_merging_Xcalibur_vs_LipidX\spec_uniklinik_LipidX-071121	C:\Users\earl\lipidx\trunk\scripts\benchmark\algorithms\validation_of_merging_Xcalibur_vs_LipidX\spec_uniklinik_Xcalibur-071011	0.0155	0.9949	0.9961	0	2087	192	1378	195	3	0	194
C:\Users\earl\lipidx\trunk\scripts\benchmark\algorithms\validation_of_merging_Xcalibur_vs_LipidX\spec_uniklinik_LipidX-071121	C:\Users\earl\lipidx\trunk\scripts\benchmark\algorithms\validation_of_merging_Xcalibur_vs_LipidX\spec_uniklinik_Xcalibur-071011	0.0054	0.9967	0.9983	0.0001	1908	186	1366	187	1	0	186
C:\Users\earl\lipidx\trunk\scripts\benchmark\algorithms\validation_of_merging_Xcalibur_vs_LipidX\spec_uniklinik_LipidX-071121	C:\Users\earl\lipidx\trunk\scripts\benchmark\algorithms\validation_of_merging_Xcalibur_vs_LipidX\spec_uniklinik_Xcalibur-071011	0.0076	0.9942	0.9847	0.0001	1680	132	1012	133	1	0	132
C:\Users\earl\lipidx\trunk\scripts\benchmark\algorithms\validation_of_merging_Xcalibur_vs_LipidX\spec_uniklinik_LipidX-071121	C:\Users\earl\lipidx\trunk\scripts\benchmark\algorithms\validation_of_merging_Xcalibur_vs_LipidX\spec_uniklinik_Xcalibur-071011	0	0.9983	0.9995	0	1870	137	1095	137	0	0	136
C:\Users\earl\lipidx\trunk\scripts\benchmark\algorithms\validation_of_merging_Xcalibur_vs_LipidX\spec_uniklinik_LipidX-071121	C:\Users\earl\lipidx\trunk\scripts\benchmark\algorithms\validation_of_merging_Xcalibur_vs_LipidX\spec_uniklinik_Xcalibur-071011	0.0208	0.9983	0.9816	0	1801	144	1160	143	1	2	144
C:\Users\earl\lipidx\trunk\scripts\benchmark\algorithms\validation_of_merging_Xcalibur_vs_LipidX\spec_uniklinik_LipidX-071121	C:\Users\earl\lipidx\trunk\scripts\benchmark\algorithms\validation_of_merging_Xcalibur_vs_LipidX\spec_uniklinik_Xcalibur-071011	0.0068	0.9967	0.9957	0	1755	147	1171	146	0	1	146
C:\Users\earl\lipidx\trunk\scripts\benchmark\algorithms\validation_of_merging_Xcalibur_vs_LipidX\spec_uniklinik_LipidX-071121	C:\Users\earl\lipidx\trunk\scripts\benchmark\algorithms\validation_of_merging_Xcalibur_vs_LipidX\spec_uniklinik_Xcalibur-071011	0.015	0.9976	0.9944	0	2241	200	1350	199	1	2	200
C:\Users\earl\lipidx\trunk\scripts\benchmark\algorithms\validation_of_merging_Xcalibur_vs_LipidX\spec_uniklinik_LipidX-071121	C:\Users\earl\lipidx\trunk\scripts\benchmark\algorithms\validation_of_merging_Xcalibur_vs_LipidX\spec_uniklinik_Xcalibur-071011	0.0055	0.9966	0.9928	0.0001	2540	182	1424	183	1	0	182
C:\Users\earl\lipidx\trunk\scripts\benchmark\algorithms\validation_of_merging_Xcalibur_vs_LipidX\spec_uniklinik_LipidX-071121	C:\Users\earl\lipidx\trunk\scripts\benchmark\algorithms\validation_of_merging_Xcalibur_vs_LipidX\spec_uniklinik_Xcalibur-071011	0.0133	0.9954	0.9966	0.0001	1705	150	1083	150	1	1	150
C:\Users\earl\lipidx\trunk\scripts\benchmark\algorithms\validation_of_merging_Xcalibur_vs_LipidX\spec_uniklinik_LipidX-071121	C:\Users\earl\lipidx\trunk\scripts\benchmark\algorithms\validation_of_merging_Xcalibur_vs_LipidX\spec_uniklinik_Xcalibur-071011	0.0066	0.9948	0.9953	0.0001	1828	152	1145	153	1	0	152
C:\Users\earl\lipidx\trunk\scripts\benchmark\algorithms\validation_of_merging_Xcalibur_vs_LipidX\spec_uniklinik_LipidX-071121	C:\Users\earl\lipidx\trunk\scripts\benchmark\algorithms\validation_of_merging_Xcalibur_vs_LipidX\spec_uniklinik_Xcalibur-071011	0.0121	0.996	0.9971	0.0001	2476	164	1360	166	2	0	165
C:\Users\earl\lipidx\trunk\scripts\benchmark\algorithms\validation_of_merging_Xcalibur_vs_LipidX\spec_uniklinik_LipidX-071121	C:\Users\earl\lipidx\trunk\scripts\benchmark\algorithms\validation_of_merging_Xcalibur_vs_LipidX\spec_uniklinik_Xcalibur-071011	0.0252	0.9938	0.986	0.0001	2165	157	1264	159	3	1	159
C:\Users\earl\lipidx\trunk\scripts\benchmark\algorithms\validation_of_merging_Xcalibur_vs_LipidX\spec_uniklinik_LipidX-071121	C:\Users\earl\lipidx\trunk\scripts\benchmark\algorithms\validation_of_merging_Xcalibur_vs_LipidX\spec_uniklinik_Xcalibur-071011	0.018	0.993	0.9845	0.0001	1860	166	1160	167	2	1	167
C:\Users\earl\lipidx\trunk\scripts\benchmark\algorithms\validation_of_merging_Xcalibur_vs_LipidX\spec_uniklinik_LipidX-071121	C:\Users\earl\lipidx\trunk\scripts\benchmark\algorithms\validation_of_merging_Xcalibur_vs_LipidX\spec_uniklinik_Xcalibur-071011	0.0355	0.9855	0.9458	0.0001	2024	165	1268	169	5	1	169
C:\Users\earl\lipidx\trunk\scripts\benchmark\algorithms\validation_of_merging_Xcalibur_vs_LipidX\spec_uniklinik_LipidX-071121	C:\Users\earl\lipidx\trunk\scripts\benchmark\algorithms\validation_of_merging_Xcalibur_vs_LipidX\spec_uniklinik_Xcalibur-071011	0.023	0.9921	0.9785	0.0001	2318	172	1325	174	3	1	174
C:\Users\earl\lipidx\trunk\scripts\benchmark\algorithms\validation_of_merging_Xcalibur_vs_LipidX\spec_uniklinik_LipidX-071121	C:\Users\earl\lipidx\trunk\scripts\benchmark\algorithms\validation_of_merging_Xcalibur_vs_LipidX\spec_uniklinik_Xcalibur-071011	0.0062	0.9996	0.9981	0	1991	162	1116	161	0	1	161
C:\Users\earl\lipidx\trunk\scripts\benchmark\algorithms\validation_of_merging_Xcalibur_vs_LipidX\spec_uniklinik_LipidX-071121	C:\Users\earl\lipidx\trunk\scripts\benchmark\algorithms\validation_of_merging_Xcalibur_vs_LipidX\spec_uniklinik_Xcalibur-071011	0.006	0.9998	0.9985	0	2333	168	1191	167	0	1	167
C:\Users\earl\lipidx\trunk\scripts\benchmark\algorithms\validation_of_merging_Xcalibur_vs_LipidX\spec_uniklinik_LipidX-071121	C:\Users\earl\lipidx\trunk\scripts\benchmark\algorithms\validation_of_merging_Xcalibur_vs_LipidX\spec_uniklinik_Xcalibur-071011	0.0105	0.9958	0.9863	0.0001	1383	190	1440	192	2	0	191
C:\Users\earl\lipidx\trunk\scripts\benchmark\algorithms\validation_of_merging_Xcalibur_vs_LipidX\spec_uniklinik_LipidX-071121	C:\Users\earl\lipidx\trunk\scripts\benchmark\algorithms\validation_of_merging_Xcalibur_vs_LipidX\spec_uniklinik_Xcalibur-071011	0.0157	0.9915	0.9801	0.0002	2159	189	1624	192	3	0	191
C:\Users\earl\lipidx\trunk\scripts\benchmark\algorithms\validation_of_merging_Xcalibur_vs_LipidX\spec_uniklinik_LipidX-071121	C:\Users\earl\lipidx\trunk\scripts\benchmark\algorithms\validation_of_merging_Xcalibur_vs_LipidX\spec_uniklinik_Xcalibur-071011	0.0063	0.9967	0.9934	0	1888	159	1222	160	1	0	159
C:\Users\earl\lipidx\trunk\scripts\benchmark\algorithms\validation_of_merging_Xcalibur_vs_LipidX\spec_uniklinik_LipidX-071121	C:\Users\earl\lipidx\trunk\scripts\benchmark\algorithms\validation_of_merging_Xcalibur_vs_LipidX\spec_uniklinik_Xcalibur-071011	0.0125	0.9938	0.9857	0.0001	1931	159	1238	161	2	0	160
C:\Users\earl\lipidx\trunk\scripts\benchmark\algorithms\validation_of_merging_Xcalibur_vs_LipidX\spec_uniklinik_LipidX-071121	C:\Users\earl\lipidx\trunk\scripts\benchmark\algorithms\validation_of_merging_Xcalibur_vs_LipidX\spec_uniklinik_Xcalibur-071011	0.0121	0.9927	0.968	0.0001	2020	165	1146	165	1	1	165
C:\Users\earl\lipidx\trunk\scripts\benchmark\algorithms\validation_of_merging_Xcalibur_vs_LipidX\spec_uniklinik_LipidX-071121	C:\Users\earl\lipidx\trunk\scripts\benchmark\algorithms\validation_of_merging_Xcalibur_vs_LipidX\spec_uniklinik_Xcalibur-071011	0.0062	0.9994	0.9992	0	1986	162	1123	161	0	1	161
C:\Users\earl\lipidx\trunk\scripts\benchmark\algorithms\validation_of_merging_Xcalibur_vs_LipidX\spec_uniklinik_LipidX-071121	C:\Users\earl\lipidx\trunk\scripts\benchmark\algorithms\validation_of_merging_Xcalibur_vs_LipidX\spec_uniklinik_Xcalibur-071011	0.0146	0.9925	0.982	0.0001	1914	136	1034	138	2	0	137
C:\Users\earl\lipidx\trunk\scripts\benchmark\algorithms\validation_of_merging_Xcalibur_vs_LipidX\spec_uniklinik_LipidX-071121	C:\Users\earl\lipidx\trunk\scripts\benchmark\algorithms\validation_of_merging_Xcalibur_vs_LipidX\spec_uniklinik_Xcalibur-071011	0.0139	0.993	0.981	0.0001	2007	143	1071	145	2	0	144
C:\Users\earl\lipidx\trunk\scripts\benchmark\algorithms\validation_of_merging_Xcalibur_vs_LipidX\spec_uniklinik_LipidX-071121	C:\Users\earl\lipidx\trunk\scripts\benchmark\algorithms\validation_of_merging_Xcalibur_vs_LipidX\spec_uniklinik_Xcalibur-071011	0.012	0.9932	0.9887	0.0001	1743	165	1275	167	2	0	166
C:\Users\earl\lipidx\trunk\scripts\benchmark\algorithms\validation_of_merging_Xcalibur_vs_LipidX\spec_uniklinik_LipidX-071121	C:\Users\earl\lipidx\trunk\scripts\benchmark\algorithms\validation_of_merging_Xcalibur_vs_LipidX\spec_uniklinik_Xcalibur-071011	0.0063	0.9942	0.9926	0.0001	1696	159	1198	160	1	0	159
C:\Users\earl\lipidx\trunk\scripts\benchmark\algorithms\validation_of_merging_Xcalibur_vs_LipidX\spec_uniklinik_LipidX-071121	C:\Users\earl\lipidx\trunk\scripts\benchmark\algorithms\validation_of_merging_Xcalibur_vs_LipidX\spec_uniklinik_Xcalibur-071011	0.0061	0.9957	0.9936	0.0001	1686	163	1237	164	1	0	163
C:\Users\earl\lipidx\trunk\scripts\benchmark\algorithms\validation_of_merging_Xcalibur_vs_LipidX\spec_uniklinik_LipidX-071121	C:\Users\earl\lipidx\trunk\scripts\benchmark\algorithms\validation_of_merging_Xcalibur_vs_LipidX\spec_uniklinik_Xcalibur-071011	0.0065	0.9963	0.9909	0	2053	155	1252	156	1	0	155
C:\Users\earl\lipidx\trunk\scripts\benchmark\algorithms\validation_of_merging_Xcalibur_vs_LipidX\spec_uniklinik_LipidX-071121	C:\Users\earl\lipidx\trunk\scripts\benchmark\algorithms\validation_of_merging_Xcalibur_vs_LipidX\spec_uniklinik_Xcalibur-071011	0.0132	0.9952	0.991	0.0001	1995	152	1226	152	1	1	152
C:\Users\earl\lipidx\trunk\scripts\benchmark\algorithms\validation_of_merging_Xcalibur_vs_LipidX\spec_uniklinik_LipidX-071121	C:\Users\earl\lipidx\trunk\scripts\benchmark\algorithms\validation_of_merging_Xcalibur_vs_LipidX\spec_uniklinik_Xcalibur-071011	0.0122	0.9914	0.9715	0.0001	2107	163	1377	165	2	0	164
C:\Users\earl\lipidx\trunk\scripts\benchmark\algorithms\validation_of_merging_Xcalibur_vs_LipidX\spec_uniklinik_LipidX-071121	C:\Users\earl\lipidx\trunk\scripts\benchmark\algorithms\validation_of_merging_Xcalibur_vs_LipidX\spec_uniklinik_Xcalibur-071011	0.0116	0.9941	0.9889	0.0001	1760	173	1366	173	1	1	173
C:\Users\earl\lipidx\trunk\scripts\benchmark\algorithms\validation_of_merging_Xcalibur_vs_LipidX\spec_uniklinik_LipidX-071121	C:\Users\earl\lipidx\trunk\scripts\benchmark\algorithms\validation_of_merging_Xcalibur_vs_LipidX\spec_uniklinik_Xcalibur-071011	0.017	0.994	0.988	0.0001	2115	175	1351	176	2	1	176
C:\Users\earl\lipidx\trunk\scripts\benchmark\algorithms\validation_of_merging_Xcalibur_vs_LipidX\spec_uniklinik_LipidX-071121	C:\Users\earl\lipidx\trunk\scripts\benchmark\algorithms\validation_of_merging_Xcalibur_vs_LipidX\spec_uniklinik_Xcalibur-071011	0.0248	0.9915	0.9781	0.0001	1853	199	1408	202	4	1	202
C:\Users\earl\lipidx\trunk\scripts\benchmark\algorithms\validation_of_merging_Xcalibur_vs_LipidX\spec_uniklinik_LipidX-071121	C:\Users\earl\lipidx\trunk\scripts\benchmark\algorithms\validation_of_merging_Xcalibur_vs_LipidX\spec_uniklinik_Xcalibur-071011	0.0051	0.9913	0.9779	0.0001	1875	195	1508	196	1	0	195
C:\Users\earl\lipidx\trunk\scripts\benchmark\algorithms\validation_of_merging_Xcalibur_vs_LipidX\spec_uniklinik_LipidX-071121	C:\Users\earl\lipidx\trunk\scripts\benchmark\algorithms\validation_of_merging_Xcalibur_vs_LipidX\spec_uniklinik_Xcalibur-071011	0.0099	0.995	0.9823	0	2042	203	1580	203	1	1	203
C:\Users\earl\lipidx\trunk\scripts\benchmark\algorithms\validation_of_merging_Xcalibur_vs_LipidX\spec_uniklinik_LipidX-071121	C:\Users\earl\lipidx\trunk\scripts\benchmark\algorithms\validation_of_merging_Xcalibur_vs_LipidX\spec_uniklinik_Xcalibur-071011	0.0063	0.9966	0.9961	0.0001	2053	160	1260	161	1	0	160
C:\Users\earl\lipidx\trunk\scripts\benchmark\algorithms\validation_of_merging_Xcalibur_vs_LipidX\spec_uniklinik_LipidX-071121	C:\Users\earl\lipidx\trunk\scripts\benchmark\algorithms\validation_of_merging_Xcalibur_vs_LipidX\spec_uniklinik_Xcalibur-071011	0.0127	0.9991	0.9893	0	2097	158	1222	158	1	1	158
C:\Users\earl\lipidx\trunk\scripts\benchmark\algorithms\validation_of_merging_Xcalibur_vs_LipidX\spec_uniklinik_LipidX-071121	C:\Users\earl\lipidx\trunk\scripts\benchmark\algorithms\validation_of_merging_Xcalibur_vs_LipidX\spec_uniklinik_Xcalibur-071011	0.0112	0.9966	0.9928	0.0001	2259	178	1359	178	1	1	178
C:\Users\earl\lipidx\trunk\scripts\benchmark\algorithms\validation_of_merging_Xcalibur_vs_LipidX\spec_uniklinik_LipidX-071121	C:\Users\earl\lipidx\trunk\scripts\benchmark\algorithms\validation_of_merging_Xcalibur_vs_LipidX\spec_uniklinik_Xcalibur-071011	0.0108	0.997	0.9916	0.0001	2014	186	1307	186	1	1	186
C:\Users\earl\lipidx\trunk\scripts\benchmark\algorithms\validation_of_merging_Xcalibur_vs_LipidX\spec_uniklinik_LipidX-071121	C:\Users\earl\lipidx\trunk\scripts\benchmark\algorithms\validation_of_merging_Xcalibur_vs_LipidX\spec_uniklinik_Xcalibur-071011	0.0123	0.9937	0.9739	0	1808	162	1122	162	1	1	162
C:\Users\earl\lipidx\trunk\scripts\benchmark\algorithms\validation_of_merging_Xcalibur_vs_LipidX\spec_uniklinik_LipidX-071121	C:\Users\earl\lipidx\trunk\scripts\benchmark\algorithms\validation_of_merging_Xcalibur_vs_LipidX\spec_uniklinik_Xcalibur-071011	0.0066	0.9987	0.9997	0	1683	153	1081	152	0	1	152
C:\Users\earl\lipidx\trunk\scripts\benchmark\algorithms\validation_of_merging_Xcalibur_vs_LipidX\spec_uniklinik_LipidX-071121	C:\Users\earl\lipidx\trunk\scripts\benchmark\algorithms\validation_of_merging_Xcalibur_vs_LipidX\spec_uniklinik_Xcalibur-071011	0.0056	1	0.9999	0	2126	180	1241	179	0	1	179
C:\Users\earl\lipidx\trunk\scripts\benchmark\algorithms\validation_of_merging_Xcalibur_vs_LipidX\spec_uniklinik_LipidX-071121	C:\Users\earl\lipidx\trunk\scripts\benchmark\algorithms\validation_of_merging_Xcalibur_vs_LipidX\spec_uniklinik_Xcalibur-071011	0.0055	1	0.9996	0	1904	182	1191	181	0	1	181
C:\Users\earl\lipidx\trunk\scripts\benchmark\algorithms\validation_of_merging_Xcalibur_vs_LipidX\spec_uniklinik_LipidX-071121	C:\Users\earl\lipidx\trunk\scripts\benchmark\algorithms\validation_of_merging_Xcalibur_vs_LipidX\spec_uniklinik_Xcalibur-071011	0	0.9991	1	0	1538	149	1140	149	0	0	148
C:\Users\earl\lipidx\trunk\scripts\benchmark\algorithms\validation_of_merging_Xcalibur_vs_LipidX\spec_uniklinik_LipidX-071121	C:\Users\earl\lipidx\trunk\scripts\benchmark\algorithms\validation_of_merging_Xcalibur_vs_LipidX\spec_uniklinik_Xcalibur-071011	0	0.9987	0.9998	0.0001	1599	159	1204	159	0	0	158
C:\Users\earl\lipidx\trunk\scripts\benchmark\algorithms\validation_of_merging_Xcalibur_vs_LipidX\spec_uniklinik_LipidX-071121	C:\Users\earl\lipidx\trunk\scripts\benchmark\algorithms\validation_of_merging_Xcalibur_vs_LipidX\spec_uniklinik_Xcalibur-071011	0.0076	0.9998	1	0	1702	132	984	131	0	1	131
C:\Users\earl\lipidx\trunk\scripts\benchmark\algorithms\validation_of_merging_Xcalibur_vs_LipidX\spec_uniklinik_LipidX-071121	C:\Users\earl\lipidx\trunk\scripts\benchmark\algorithms\validation_of_merging_Xcalibur_vs_LipidX\spec_uniklinik_Xcalibur-071011	0.0075	1	0.9994	0	1722	135	945	134	0	1	134
C:\Users\earl\lipidx\trunk\scripts\benchmark\algorithms\validation_of_merging_Xcalibur_vs_LipidX\spec_uniklinik_LipidX-071121	C:\Users\earl\lipidx\trunk\scripts\benchmark\algorithms\validation_of_merging_Xcalibur_vs_LipidX\spec_uniklinik_Xcalibur-071011	0.0052	0.9959	0.9939	0	1653	192	1251	193	1	0	192
C:\Users\earl\lipidx\trunk\scripts\benchmark\algorithms\validation_of_merging_Xcalibur_vs_LipidX\spec_uniklinik_LipidX-071121	C:\Users\earl\lipidx\trunk\scripts\benchmark\algorithms\validation_of_merging_Xcalibur_vs_LipidX\spec_uniklinik_Xcalibur-071011	0.0059	0.994	0.9934	0.0001	2100	169	1246	170	1	0	169
C:\Users\earl\lipidx\trunk\scripts\benchmark\algorithms\validation_of_merging_Xcalibur_vs_LipidX\spec_uniklinik_LipidX-071121	C:\Users\earl\lipidx\trunk\scripts\benchmark\algorithms\validation_of_merging_Xcalibur_vs_LipidX\spec_uniklinik_Xcalibur-071011	0	0.9997	1	0	1901	184	1230	184	0	0	183
C:\Users\earl\lipidx\trunk\scripts\benchmark\algorithms\validation_of_merging_Xcalibur_vs_LipidX\spec_uniklinik_LipidX-071121	C:\Users\earl\lipidx\trunk\scripts\benchmark\algorithms\validation_of_merging_Xcalibur_vs_LipidX\spec_uniklinik_Xcalibur-071011	0	0.9991	1	0	2134	186	1304	186	0	0	185
C:\Users\earl\lipidx\trunk\scripts\benchmark\algorithms\validation_of_merging_Xcalibur_vs_LipidX\spec_uniklinik_LipidX-071121	C:\Users\earl\lipidx\trunk\scripts\benchmark\algorithms\validation_of_merging_Xcalibur_vs_LipidX\spec_uniklinik_Xcalibur-071011	0.0221	0.991	0.9762	0.0001	1720	179	1239	181	3	1	181
C:\Users\earl\lipidx\trunk\scripts\benchmark\algorithms\validation_of_merging_Xcalibur_vs_LipidX\spec_uniklinik_LipidX-071121	C:\Users\earl\lipidx\trunk\scripts\benchmark\algorithms\validation_of_merging_Xcalibur_vs_LipidX\spec_uniklinik_Xcalibur-071011	0.0259	0.991	0.9711	0.0001	1912	190	1360	193	4	1	193
C:\Users\earl\lipidx\trunk\scripts\benchmark\algorithms\validation_of_merging_Xcalibur_vs_LipidX\spec_uniklinik_LipidX-071121	C:\Users\earl\lipidx\trunk\scripts\benchmark\algorithms\validation_of_merging_Xcalibur_vs_LipidX\spec_uniklinik_Xcalibur-071011	0.0286	0.9928	0.9916	0.0001	2234	104	732	105	2	1	105
C:\Users\earl\lipidx\trunk\scripts\benchmark\algorithms\validation_of_merging_Xcalibur_vs_LipidX\spec_uniklinik_LipidX-071121	C:\Users\earl\lipidx\trunk\scripts\benchmark\algorithms\validation_of_merging_Xcalibur_vs_LipidX\spec_uniklinik_Xcalibur-071011	0.0265	0.993	0.9893	0.0001	2410	112	796	113	2	1	113
C:\Users\earl\lipidx\trunk\scripts\benchmark\algorithms\validation_of_merging_Xcalibur_vs_LipidX\spec_uniklinik_LipidX-071121	C:\Users\earl\lipidx\trunk\scripts\benchmark\algorithms\validation_of_merging_Xcalibur_vs_LipidX\spec_uniklinik_Xcalibur-071011	0.0301	0.9942	0.9829	0.0001	1423	164	1372	165	3	2	166
C:\Users\earl\lipidx\trunk\scripts\benchmark\algorithms\validation_of_merging_Xcalibur_vs_LipidX\spec_uniklinik_LipidX-071121	C:\Users\earl\lipidx\trunk\scripts\benchmark\algorithms\validation_of_merging_Xcalibur_vs_LipidX\spec_uniklinik_Xcalibur-071011	0.0223	0.995	0.9886	0.0001	1427	177	1464	179	3	1	179
C:\Users\earl\lipidx\trunk\scripts\benchmark\algorithms\validation_of_merging_Xcalibur_vs_LipidX\spec_uniklinik_LipidX-071121	C:\Users\earl\lipidx\trunk\scripts\benchmark\algorithms\validation_of_merging_Xcalibur_vs_LipidX\spec_uniklinik_Xcalibur-071011	0.0067	0.9949	0.9929	0.0001	1646	149	1036	150	1	0	149
C:\Users\earl\lipidx\trunk\scripts\benchmark\algorithms\validation_of_merging_Xcalibur_vs_LipidX\spec_uniklinik_LipidX-071121	C:\Users\earl\lipidx\trunk\scripts\benchmark\algorithms\validation_of_merging_Xcalibur_vs_LipidX\spec_uniklinik_Xcalibur-071011	0.0064	0.9945	0.9926	0.0001	1697	156	1112	157	1	0	156
C:\Users\earl\lipidx\trunk\scripts\benchmark\algorithms\validation_of_merging_Xcalibur_vs_LipidX\spec_uniklinik_LipidX-071121	C:\Users\earl\lipidx\trunk\scripts\benchmark\algorithms\validation_of_merging_Xcalibur_vs_LipidX\spec_uniklinik_Xcalibur-071011	0.0227	0.9881	0.9362	0.0001	1763	173	1262	177	4	0	176
C:\Users\earl\lipidx\trunk\scripts\benchmark\algorithms\validation_of_merging_Xcalibur_vs_LipidX\spec_uniklinik_LipidX-071121	C:\Users\earl\lipidx\trunk\scripts\benchmark\algorithms\validation_of_merging_Xcalibur_vs_LipidX\spec_uniklinik_Xcalibur-071011	0.0191	0.9904	0.9689	0.0001	1688	155	1247	158	3	0	157
C:\Users\earl\lipidx\trunk\scripts\benchmark\algorithms\validation_of_merging_Xcalibur_vs_LipidX\spec_uniklinik_LipidX-071121	C:\Users\earl\lipidx\trunk\scripts\benchmark\algorithms\validation_of_merging_Xcalibur_vs_LipidX\spec_uniklinik_Xcalibur-071011	0	0.9995	0.9999	0	2155	153	1116	153	0	0	152
C:\Users\earl\lipidx\trunk\scripts\benchmark\algorithms\validation_of_merging_Xcalibur_vs_LipidX\spec_uniklinik_LipidX-071121	C:\Users\earl\lipidx\trunk\scripts\benchmark\algorithms\validation_of_merging_Xcalibur_vs_LipidX\spec_uniklinik_Xcalibur-071011	0.0065	0.9969	0.9923	0	2114	153	1049	154	1	0	153
C:\Users\earl\lipidx\trunk\scripts\benchmark\algorithms\validation_of_merging_Xcalibur_vs_LipidX\spec_uniklinik_LipidX-071121	C:\Users\earl\lipidx\trunk\scripts\benchmark\algorithms\validation_of_merging_Xcalibur_vs_LipidX\spec_uniklinik_Xcalibur-071011	0.0267	0.9892	0.9767	0.0001	1869	148	1097	150	3	1	150
C:\Users\earl\lipidx\trunk\scripts\benchmark\algorithms\validation_of_merging_Xcalibur_vs_LipidX\spec_uniklinik_LipidX-071121	C:\Users\earl\lipidx\trunk\scripts\benchmark\algorithms\validation_of_merging_Xcalibur_vs_LipidX\spec_uniklinik_Xcalibur-071011	0.0186	0.9907	0.9797	0.0001	1952	159	1228	162	3	0	161
C:\Users\earl\lipidx\trunk\scripts\benchmark\algorithms\validation_of_merging_Xcalibur_vs_LipidX\spec_uniklinik_LipidX-071121	C:\Users\earl\lipidx\trunk\scripts\benchmark\algorithms\validation_of_merging_Xcalibur_vs_LipidX\spec_uniklinik_Xcalibur-071011	0.012	0.9983	0.9983	0.0001	2628	166	1148	166	1	1	166
C:\Users\earl\lipidx\trunk\scripts\benchmark\algorithms\validation_of_merging_Xcalibur_vs_LipidX\spec_uniklinik_LipidX-071121	C:\Users\earl\lipidx\trunk\scripts\benchmark\algorithms\validation_of_merging_Xcalibur_vs_LipidX\spec_uniklinik_Xcalibur-071011	0.0116	0.9986	0.9995	0	2386	172	1099	172	1	1	172
C:\Users\earl\lipidx\trunk\scripts\benchmark\algorithms\validation_of_merging_Xcalibur_vs_LipidX\spec_uniklinik_LipidX-071121	C:\Users\earl\lipidx\trunk\scripts\benchmark\algorithms\validation_of_merging_Xcalibur_vs_LipidX\spec_uniklinik_Xcalibur-071011	0.0072	0.9936	0.9828	0.0001	1765	138	986	139	1	0	138
C:\Users\earl\lipidx\trunk\scripts\benchmark\algorithms\validation_of_merging_Xcalibur_vs_LipidX\spec_uniklinik_LipidX-071121	C:\Users\earl\lipidx\trunk\scripts\benchmark\algorithms\validation_of_merging_Xcalibur_vs_LipidX\spec_uniklinik_Xcalibur-071011	0.0067	0.993	0.9746	0	1851	150	1099	151	1	0	150
C:\Users\earl\lipidx\trunk\scripts\benchmark\algorithms\validation_of_merging_Xcalibur_vs_LipidX\spec_uniklinik_LipidX-071121	C:\Users\earl\lipidx\trunk\scripts\benchmark\algorithms\validation_of_merging_Xcalibur_vs_LipidX\spec_uniklinik_Xcalibur-071011	0.0186	0.9965	0.9935	0	1588	160	1212	161	2	1	161
C:\Users\earl\lipidx\trunk\scripts\benchmark\algorithms\validation_of_merging_Xcalibur_vs_LipidX\spec_uniklinik_LipidX-071121	C:\Users\earl\lipidx\trunk\scripts\benchmark\algorithms\validation_of_merging_Xcalibur_vs_LipidX\spec_uniklinik_Xcalibur-071011	0.0122	0.9953	0.9932	0.0001	1721	164	1277	164	1	1	164
C:\Users\earl\lipidx\trunk\scripts\benchmark\algorithms\validation_of_merging_Xcalibur_vs_LipidX\spec_uniklinik_LipidX-071121	C:\Users\earl\lipidx\trunk\scripts\benchmark\algorithms\validation_of_merging_Xcalibur_vs_LipidX\spec_uniklinik_Xcalibur-071011	0.0137	0.9964	0.9939	0.0001	1935	146	1114	146	1	1	146
C:\Users\earl\lipidx\trunk\scripts\benchmark\algorithms\validation_of_merging_Xcalibur_vs_LipidX\spec_uniklinik_LipidX-071121	C:\Users\earl\lipidx\trunk\scripts\benchmark\algorithms\validation_of_merging_Xcalibur_vs_LipidX\spec_uniklinik_Xcalibur-071011	0.0192	0.9887	0.957	0.0001	1744	154	1143	157	3	0	156
C:\Users\earl\lipidx\trunk\scripts\benchmark\algorithms\validation_of_merging_Xcalibur_vs_LipidX\spec_uniklinik_LipidX-071121	C:\Users\earl\lipidx\trunk\scripts\benchmark\algorithms\validation_of_merging_Xcalibur_vs_LipidX\spec_uniklinik_Xcalibur-071011	0.0131	0.9933	0.9835	0.0001	2058	152	1196	154	2	0	153
C:\Users\earl\lipidx\trunk\scripts\benchmark\algorithms\validation_of_merging_Xcalibur_vs_LipidX\spec_uniklinik_LipidX-071121	C:\Users\earl\lipidx\trunk\scripts\benchmark\algorithms\validation_of_merging_Xcalibur_vs_LipidX\spec_uniklinik_Xcalibur-071011	0.0196	0.9931	0.9867	0.0001	2016	152	1096	153	2	1	153
C:\Users\earl\lipidx\trunk\scripts\benchmark\algorithms\validation_of_merging_Xcalibur_vs_LipidX\spec_uniklinik_LipidX-071121	C:\Users\earl\lipidx\trunk\scripts\benchmark\algorithms\validation_of_merging_Xcalibur_vs_LipidX\spec_uniklinik_Xcalibur-071011	0.0057	0.9966	0.9979	0.0001	2121	176	1421	177	1	0	176
C:\Users\earl\lipidx\trunk\scripts\benchmark\algorithms\validation_of_merging_Xcalibur_vs_LipidX\spec_uniklinik_LipidX-071121	C:\Users\earl\lipidx\trunk\scripts\benchmark\algorithms\validation_of_merging_Xcalibur_vs_LipidX\spec_uniklinik_Xcalibur-071011	0.0056	0.997	0.998	0.0001	2020	180	1432	181	1	0	180
C:\Users\earl\lipidx\trunk\scripts\benchmark\algorithms\validation_of_merging_Xcalibur_vs_LipidX\spec_uniklinik_LipidX-071121	C:\Users\earl\lipidx\trunk\scripts\benchmark\algorithms\validation_of_merging_Xcalibur_vs_LipidX\spec_uniklinik_Xcalibur-071011	0.0066	0.9968	0.9969	0	2285	152	1069	151	0	1	151
C:\Users\earl\lipidx\trunk\scripts\benchmark\algorithms\validation_of_merging_Xcalibur_vs_LipidX\spec_uniklinik_LipidX-071121	C:\Users\earl\lipidx\trunk\scripts\benchmark\algorithms\validation_of_merging_Xcalibur_vs_LipidX\spec_uniklinik_Xcalibur-071011	0.0142	1	0.9977	0	2299	142	1144	140	0	2	141
C:\Users\earl\lipidx\trunk\scripts\benchmark\algorithms\validation_of_merging_Xcalibur_vs_LipidX\spec_uniklinik_LipidX-071121	C:\Users\earl\lipidx\trunk\scripts\benchmark\algorithms\validation_of_merging_Xcalibur_vs_LipidX\spec_uniklinik_Xcalibur-071011	0.0066	0.9946	0.9908	0.0001	2151	151	1197	152	1	0	151
C:\Users\earl\lipidx\trunk\scripts\benchmark\algorithms\validation_of_merging_Xcalibur_vs_LipidX\spec_uniklinik_LipidX-071121	C:\Users\earl\lipidx\trunk\scripts\benchmark\algorithms\validation_of_merging_Xcalibur_vs_LipidX\spec_uniklinik_Xcalibur-071011	0.0066	0.995	0.99	0.0001	2027	152	1140	153	1	0	152
C:\Users\earl\lipidx\trunk\scripts\benchmark\algorithms\validation_of_merging_Xcalibur_vs_LipidX\spec_uniklinik_LipidX-071121	C:\Users\earl\lipidx\trunk\scripts\benchmark\algorithms\validation_of_merging_Xcalibur_vs_LipidX\spec_uniklinik_Xcalibur-071011	0.0127	0.9966	0.9951	0.0001	1796	157	1077	157	1	1	157
C:\Users\earl\lipidx\trunk\scripts\benchmark\algorithms\validation_of_merging_Xcalibur_vs_LipidX\spec_uniklinik_LipidX-071121	C:\Users\earl\lipidx\trunk\scripts\benchmark\algorithms\validation_of_merging_Xcalibur_vs_LipidX\spec_uniklinik_Xcalibur-071011	0.0061	0.9974	0.9963	0	1632	164	1117	163	0	1	163
C:\Users\earl\lipidx\trunk\scripts\benchmark\algorithms\validation_of_merging_Xcalibur_vs_LipidX\spec_uniklinik_LipidX-071121	C:\Users\earl\lipidx\trunk\scripts\benchmark\algorithms\validation_of_merging_Xcalibur_vs_LipidX\spec_uniklinik_Xcalibur-071011	0.0233	0.9966	0.9924	0	2327	129	819	128	1	2	129
C:\Users\earl\lipidx\trunk\scripts\benchmark\algorithms\validation_of_merging_Xcalibur_vs_LipidX\spec_uniklinik_LipidX-071121	C:\Users\earl\lipidx\trunk\scripts\benchmark\algorithms\validation_of_merging_Xcalibur_vs_LipidX\spec_uniklinik_Xcalibur-071011	0.0085	0.9941	0.9928	0.0001	2169	117	822	118	1	0	117
C:\Users\earl\lipidx\trunk\scripts\benchmark\algorithms\validation_of_merging_Xcalibur_vs_LipidX\spec_uniklinik_LipidX-071121	C:\Users\earl\lipidx\trunk\scripts\benchmark\algorithms\validation_of_merging_Xcalibur_vs_LipidX\spec_uniklinik_Xcalibur-071011	0.0205	0.9935	0.9852	0.0001	1833	145	1175	146	2	1	146
C:\Users\earl\lipidx\trunk\scripts\benchmark\algorithms\validation_of_merging_Xcalibur_vs_LipidX\spec_uniklinik_LipidX-071121	C:\Users\earl\lipidx\trunk\scripts\benchmark\algorithms\validation_of_merging_Xcalibur_vs_LipidX\spec_uniklinik_Xcalibur-071011	0.0203	0.9932	0.981	0.0001	1442	147	1104	148	2	1	148
C:\Users\earl\lipidx\trunk\scripts\benchmark\algorithms\validation_of_merging_Xcalibur_vs_LipidX\spec_uniklinik_LipidX-071121	C:\Users\earl\lipidx\trunk\scripts\benchmark\algorithms\validation_of_merging_Xcalibur_vs_LipidX\spec_uniklinik_Xcalibur-071011	0.0068	0.9964	0.9863	0	1801	148	1029	149	1	0	148
C:\Users\earl\lipidx\trunk\scripts\benchmark\algorithms\validation_of_merging_Xcalibur_vs_LipidX\spec_uniklinik_LipidX-071121	C:\Users\earl\lipidx\trunk\scripts\benchmark\algorithms\validation_of_merging_Xcalibur_vs_LipidX\spec_uniklinik_Xcalibur-071011	0.0894	0.9671	0.9417	0.0007	1199	172	1164	172	8	8	179
C:\Users\earl\lipidx\trunk\scripts\benchmark\algorithms\validation_of_merging_Xcalibur_vs_LipidX\spec_uniklinik_LipidX-071121	C:\Users\earl\lipidx\trunk\scripts\benchmark\algorithms\validation_of_merging_Xcalibur_vs_LipidX\spec_uniklinik_Xcalibur-071011	0	0.9981	0.9996	0	3166	150	844	150	0	0	149
C:\Users\earl\lipidx\trunk\scripts\benchmark\algorithms\validation_of_merging_Xcalibur_vs_LipidX\spec_uniklinik_LipidX-071121	C:\Users\earl\lipidx\trunk\scripts\benchmark\algorithms\validation_of_merging_Xcalibur_vs_LipidX\spec_uniklinik_Xcalibur-071011	0	0.9982	0.9997	0.0001	3165	152	853	152	0	0	151
C:\Users\earl\lipidx\trunk\scripts\benchmark\algorithms\validation_of_merging_Xcalibur_vs_LipidX\spec_uniklinik_LipidX-071121	C:\Users\earl\lipidx\trunk\scripts\benchmark\algorithms\validation_of_merging_Xcalibur_vs_LipidX\spec_uniklinik_Xcalibur-071011	0.0078	0.9946	0.9939	0.0001	2277	128	954	129	1	0	128
C:\Users\earl\lipidx\trunk\scripts\benchmark\algorithms\validation_of_merging_Xcalibur_vs_LipidX\spec_uniklinik_LipidX-071121	C:\Users\earl\lipidx\trunk\scripts\benchmark\algorithms\validation_of_merging_Xcalibur_vs_LipidX\spec_uniklinik_Xcalibur-071011	0.0208	0.9945	0.9767	0.0001	1607	143	1062	144	2	1	144
C:\Users\earl\lipidx\trunk\scripts\benchmark\algorithms\validation_of_merging_Xcalibur_vs_LipidX\spec_uniklinik_LipidX-071121	C:\Users\earl\lipidx\trunk\scripts\benchmark\algorithms\validation_of_merging_Xcalibur_vs_LipidX\spec_uniklinik_Xcalibur-071011	0	0.9993	1	0	1961	145	1036	145	0	0	144
C:\Users\earl\lipidx\trunk\scripts\benchmark\algorithms\validation_of_merging_Xcalibur_vs_LipidX\spec_uniklinik_LipidX-071121	C:\Users\earl\lipidx\trunk\scripts\benchmark\algorithms\validation_of_merging_Xcalibur_vs_LipidX\spec_uniklinik_Xcalibur-071011	0.0172	0.9944	0.9842	0.0001	1740	173	1141	174	2	1	174
C:\Users\earl\lipidx\trunk\scripts\benchmark\algorithms\validation_of_merging_Xcalibur_vs_LipidX\spec_uniklinik_LipidX-071121	C:\Users\earl\lipidx\trunk\scripts\benchmark\algorithms\validation_of_merging_Xcalibur_vs_LipidX\spec_uniklinik_Xcalibur-071011	0.0183	0.9902	0.9734	0.0001	1971	162	1140	165	3	0	164
C:\Users\earl\lipidx\trunk\scripts\benchmark\algorithms\validation_of_merging_Xcalibur_vs_LipidX\spec_uniklinik_LipidX-071121	C:\Users\earl\lipidx\trunk\scripts\benchmark\algorithms\validation_of_merging_Xcalibur_vs_LipidX\spec_uniklinik_Xcalibur-071011	0.0068	0.9938	0.9958	0.0001	1716	148	1008	149	1	0	148
C:\Users\earl\lipidx\trunk\scripts\benchmark\algorithms\validation_of_merging_Xcalibur_vs_LipidX\spec_uniklinik_LipidX-071121	C:\Users\earl\lipidx\trunk\scripts\benchmark\algorithms\validation_of_merging_Xcalibur_vs_LipidX\spec_uniklinik_Xcalibur-071011	0.0069	0.9941	0.9972	0.0001	1806	145	952	146	1	0	145
C:\Users\earl\lipidx\trunk\scripts\benchmark\algorithms\validation_of_merging_Xcalibur_vs_LipidX\spec_uniklinik_LipidX-071121	C:\Users\earl\lipidx\trunk\scripts\benchmark\algorithms\validation_of_merging_Xcalibur_vs_LipidX\spec_uniklinik_Xcalibur-071011	0.0175	0.9941	0.987	0.0001	2063	170	1101	171	2	1	171
C:\Users\earl\lipidx\trunk\scripts\benchmark\algorithms\validation_of_merging_Xcalibur_vs_LipidX\spec_uniklinik_LipidX-071121	C:\Users\earl\lipidx\trunk\scripts\benchmark\algorithms\validation_of_merging_Xcalibur_vs_LipidX\spec_uniklinik_Xcalibur-071011	0.0178	0.994	0.9886	0.0001	2078	168	1169	169	2	1	169
C:\Users\earl\lipidx\trunk\scripts\benchmark\algorithms\validation_of_merging_Xcalibur_vs_LipidX\spec_uniklinik_LipidX-071121	C:\Users\earl\lipidx\trunk\scripts\benchmark\algorithms\validation_of_merging_Xcalibur_vs_LipidX\spec_uniklinik_Xcalibur-071011	0.0123	0.997	0.9954	0	1631	163	1074	161	0	2	162
C:\Users\earl\lipidx\trunk\scripts\benchmark\algorithms\validation_of_merging_Xcalibur_vs_LipidX\spec_uniklinik_LipidX-071121	C:\Users\earl\lipidx\trunk\scripts\benchmark\algorithms\validation_of_merging_Xcalibur_vs_LipidX\spec_uniklinik_Xcalibur-071011	0.0121	0.9968	0.9953	0	1662	166	1106	164	0	2	165
C:\Users\earl\lipidx\trunk\scripts\benchmark\algorithms\validation_of_merging_Xcalibur_vs_LipidX\spec_uniklinik_LipidX-071121	C:\Users\earl\lipidx\trunk\scripts\benchmark\algorithms\validation_of_merging_Xcalibur_vs_LipidX\spec_uniklinik_Xcalibur-071011	0.0056	0.9981	0.9989	0.0001	2068	180	1252	179	0	1	179
C:\Users\earl\lipidx\trunk\scripts\benchmark\algorithms\validation_of_merging_Xcalibur_vs_LipidX\spec_uniklinik_LipidX-071121	C:\Users\earl\lipidx\trunk\scripts\benchmark\algorithms\validation_of_merging_Xcalibur_vs_LipidX\spec_uniklinik_Xcalibur-071011	0.0189	0.9936	0.9877	0.0001	1646	158	1044	159	2	1	159
C:\Users\earl\lipidx\trunk\scripts\benchmark\algorithms\validation_of_merging_Xcalibur_vs_LipidX\spec_uniklinik_LipidX-071121	C:\Users\earl\lipidx\trunk\scripts\benchmark\algorithms\validation_of_merging_Xcalibur_vs_LipidX\spec_uniklinik_Xcalibur-071011	0.0184	0.9941	0.9905	0.0001	1745	162	1155	163	2	1	163
C:\Users\earl\lipidx\trunk\scripts\benchmark\algorithms\validation_of_merging_Xcalibur_vs_LipidX\spec_uniklinik_LipidX-071121	C:\Users\earl\lipidx\trunk\scripts\benchmark\algorithms\validation_of_merging_Xcalibur_vs_LipidX\spec_uniklinik_Xcalibur-071011	0.0176	0.993	0.9857	0.0001	1784	169	1062	170	2	1	170
C:\Users\earl\lipidx\trunk\scripts\benchmark\algorithms\validation_of_merging_Xcalibur_vs_LipidX\spec_uniklinik_LipidX-071121	C:\Users\earl\lipidx\trunk\scripts\benchmark\algorithms\validation_of_merging_Xcalibur_vs_LipidX\spec_uniklinik_Xcalibur-071011	0.0233	0.9921	0.9859	0.0001	1970	170	1134	172	3	1	172
C:\Users\earl\lipidx\trunk\scripts\benchmark\algorithms\validation_of_merging_Xcalibur_vs_LipidX\spec_uniklinik_LipidX-071121	C:\Users\earl\lipidx\trunk\scripts\benchmark\algorithms\validation_of_merging_Xcalibur_vs_LipidX\spec_uniklinik_Xcalibur-071011	0.0068	0.9937	0.993	0.0002	1568	146	1049	147	1	0	146
C:\Users\earl\lipidx\trunk\scripts\benchmark\algorithms\validation_of_merging_Xcalibur_vs_LipidX\spec_uniklinik_LipidX-071121	C:\Users\earl\lipidx\trunk\scripts\benchmark\algorithms\validation_of_merging_Xcalibur_vs_LipidX\spec_uniklinik_Xcalibur-071011	0.0071	0.994	0.993	0.0001	1344	141	978	142	1	0	141
C:\Users\earl\lipidx\trunk\scripts\benchmark\algorithms\validation_of_merging_Xcalibur_vs_LipidX\spec_uniklinik_LipidX-071121	C:\Users\earl\lipidx\trunk\scripts\benchmark\algorithms\validation_of_merging_Xcalibur_vs_LipidX\spec_uniklinik_Xcalibur-071011	0.0253	0.9942	0.9951	0.0001	1877	157	1101	157	2	2	158
C:\Users\earl\lipidx\trunk\scripts\benchmark\algorithms\validation_of_merging_Xcalibur_vs_LipidX\spec_uniklinik_LipidX-071121	C:\Users\earl\lipidx\trunk\scripts\benchmark\algorithms\validation_of_merging_Xcalibur_vs_LipidX\spec_uniklinik_Xcalibur-071011	0.0185	0.9941	0.9949	0.0001	2005	161	1171	162	2	1	162
C:\Users\earl\lipidx\trunk\scripts\benchmark\algorithms\validation_of_merging_Xcalibur_vs_LipidX\spec_uniklinik_LipidX-071121	C:\Users\earl\lipidx\trunk\scripts\benchmark\algorithms\validation_of_merging_Xcalibur_vs_LipidX\spec_uniklinik_Xcalibur-071011	0.0074	0.9934	0.9663	0	1618	136	918	137	1	0	136
C:\Users\earl\lipidx\trunk\scripts\benchmark\algorithms\validation_of_merging_Xcalibur_vs_LipidX\spec_uniklinik_LipidX-071121	C:\Users\earl\lipidx\trunk\scripts\benchmark\algorithms\validation_of_merging_Xcalibur_vs_LipidX\spec_uniklinik_Xcalibur-071011	0.007	0.9986	0.9987	0	1912	143	991	143	0	1	143
C:\Users\earl\lipidx\trunk\scripts\benchmark\algorithms\validation_of_merging_Xcalibur_vs_LipidX\spec_uniklinik_LipidX-071121	C:\Users\earl\lipidx\trunk\scripts\benchmark\algorithms\validation_of_merging_Xcalibur_vs_LipidX\spec_uniklinik_Xcalibur-071011	0.0074	0.9946	0.9776	0	1554	136	1016	137	1	0	136
C:\Users\earl\lipidx\trunk\scripts\benchmark\algorithms\validation_of_merging_Xcalibur_vs_LipidX\spec_uniklinik_LipidX-071121	C:\Users\earl\lipidx\trunk\scripts\benchmark\algorithms\validation_of_merging_Xcalibur_vs_LipidX\spec_uniklinik_Xcalibur-071011	0.0072	0.9948	0.9776	0	1693	139	1022	140	1	0	139
C:\Users\earl\lipidx\trunk\scripts\benchmark\algorithms\validation_of_merging_Xcalibur_vs_LipidX\spec_uniklinik_LipidX-071121	C:\Users\earl\lipidx\trunk\scripts\benchmark\algorithms\validation_of_merging_Xcalibur_vs_LipidX\spec_uniklinik_Xcalibur-071011	0.007	0.9936	0.9903	0.0001	1786	143	982	144	1	0	143
C:\Users\earl\lipidx\trunk\scripts\benchmark\algorithms\validation_of_merging_Xcalibur_vs_LipidX\spec_uniklinik_LipidX-071121	C:\Users\earl\lipidx\trunk\scripts\benchmark\algorithms\validation_of_merging_Xcalibur_vs_LipidX\spec_uniklinik_Xcalibur-071011	0.0071	0.9934	0.9903	0.0001	1538	141	967	142	1	0	141
C:\Users\earl\lipidx\trunk\scripts\benchmark\algorithms\validation_of_merging_Xcalibur_vs_LipidX\spec_uniklinik_LipidX-071121	C:\Users\earl\lipidx\trunk\scripts\benchmark\algorithms\validation_of_merging_Xcalibur_vs_LipidX\spec_uniklinik_Xcalibur-071011	0.2217	0.8492	0.6754	0.0018	1578	190	1363	204	31	18	221
C:\Users\earl\lipidx\trunk\scripts\benchmark\algorithms\validation_of_merging_Xcalibur_vs_LipidX\spec_uniklinik_LipidX-071121	C:\Users\earl\lipidx\trunk\scripts\benchmark\algorithms\validation_of_merging_Xcalibur_vs_LipidX\spec_uniklinik_Xcalibur-071011	0.0205	0.9936	0.9844	0.0001	1817	145	956	146	2	1	146
C:\Users\earl\lipidx\trunk\scripts\benchmark\algorithms\validation_of_merging_Xcalibur_vs_LipidX\spec_uniklinik_LipidX-071121	C:\Users\earl\lipidx\trunk\scripts\benchmark\algorithms\validation_of_merging_Xcalibur_vs_LipidX\spec_uniklinik_Xcalibur-071011	0.015	0.9914	0.981	0.0001	1801	132	924	134	2	0	133
C:\Users\earl\lipidx\trunk\scripts\benchmark\algorithms\validation_of_merging_Xcalibur_vs_LipidX\spec_uniklinik_LipidX-071121	C:\Users\earl\lipidx\trunk\scripts\benchmark\algorithms\validation_of_merging_Xcalibur_vs_LipidX\spec_uniklinik_Xcalibur-071011	0.0214	0.9873	0.9569	0.0001	1730	138	984	141	3	0	140
C:\Users\earl\lipidx\trunk\scripts\benchmark\algorithms\validation_of_merging_Xcalibur_vs_LipidX\spec_uniklinik_LipidX-071121	C:\Users\earl\lipidx\trunk\scripts\benchmark\algorithms\validation_of_merging_Xcalibur_vs_LipidX\spec_uniklinik_Xcalibur-071011	0.0189	0.9916	0.9827	0.0001	1438	157	1078	160	3	0	159
C:\Users\earl\lipidx\trunk\scripts\benchmark\algorithms\validation_of_merging_Xcalibur_vs_LipidX\spec_uniklinik_LipidX-071121	C:\Users\earl\lipidx\trunk\scripts\benchmark\algorithms\validation_of_merging_Xcalibur_vs_LipidX\spec_uniklinik_Xcalibur-071011	0.0265	0.9897	0.9805	0.0001	1345	148	1040	152	4	0	151
C:\Users\earl\lipidx\trunk\scripts\benchmark\algorithms\validation_of_merging_Xcalibur_vs_LipidX\spec_uniklinik_LipidX-071121	C:\Users\earl\lipidx\trunk\scripts\benchmark\algorithms\validation_of_merging_Xcalibur_vs_LipidX\spec_uniklinik_Xcalibur-071011	0.0234	0.9909	0.9786	0.0001	1757	169	1221	171	3	1	171
C:\Users\earl\lipidx\trunk\scripts\benchmark\algorithms\validation_of_merging_Xcalibur_vs_LipidX\spec_uniklinik_LipidX-071121	C:\Users\earl\lipidx\trunk\scripts\benchmark\algorithms\validation_of_merging_Xcalibur_vs_LipidX\spec_uniklinik_Xcalibur-071011	0.0173	0.9948	0.9802	0	1491	172	1152	173	2	1	173
C:\Users\earl\lipidx\trunk\scripts\benchmark\algorithms\validation_of_merging_Xcalibur_vs_LipidX\spec_uniklinik_LipidX-071121	C:\Users\earl\lipidx\trunk\scripts\benchmark\algorithms\validation_of_merging_Xcalibur_vs_LipidX\spec_uniklinik_Xcalibur-071011	0.0231	0.9875	0.9777	0.0002	2508	128	981	131	3	0	130
C:\Users\earl\lipidx\trunk\scripts\benchmark\algorithms\validation_of_merging_Xcalibur_vs_LipidX\spec_uniklinik_LipidX-071121	C:\Users\earl\lipidx\trunk\scripts\benchmark\algorithms\validation_of_merging_Xcalibur_vs_LipidX\spec_uniklinik_Xcalibur-071011	0.0185	0.9891	0.9779	0.0001	1765	160	959	163	3	0	162
C:\Users\earl\lipidx\trunk\scripts\benchmark\algorithms\validation_of_merging_Xcalibur_vs_LipidX\spec_uniklinik_LipidX-071121	C:\Users\earl\lipidx\trunk\scripts\benchmark\algorithms\validation_of_merging_Xcalibur_vs_LipidX\spec_uniklinik_Xcalibur-071011	0.0116	0.9952	0.9929	0	5550	173	1136	173	1	1	173
C:\Users\earl\lipidx\trunk\scripts\benchmark\algorithms\validation_of_merging_Xcalibur_vs_LipidX\spec_uniklinik_LipidX-071121	C:\Users\earl\lipidx\trunk\scripts\benchmark\algorithms\validation_of_merging_Xcalibur_vs_LipidX\spec_uniklinik_Xcalibur-071011	0.0056	0.9953	0.9936	0	6220	177	1167	178	1	0	177
C:\Users\earl\lipidx\trunk\scripts\benchmark\algorithms\validation_of_merging_Xcalibur_vs_LipidX\spec_uniklinik_LipidX-071121	C:\Users\earl\lipidx\trunk\scripts\benchmark\algorithms\validation_of_merging_Xcalibur_vs_LipidX\spec_uniklinik_Xcalibur-071011	0	0.9962	0.9985	0	5197	167	1059	167	0	0	166
C:\Users\earl\lipidx\trunk\scripts\benchmark\algorithms\validation_of_merging_Xcalibur_vs_LipidX\spec_uniklinik_LipidX-071121	C:\Users\earl\lipidx\trunk\scripts\benchmark\algorithms\validation_of_merging_Xcalibur_vs_LipidX\spec_uniklinik_Xcalibur-071011	0.0056	0.9978	0.9987	0	6666	178	1314	177	0	1	177
C:\Users\earl\lipidx\trunk\scripts\benchmark\algorithms\validation_of_merging_Xcalibur_vs_LipidX\spec_uniklinik_LipidX-071121	C:\Users\earl\lipidx\trunk\scripts\benchmark\algorithms\validation_of_merging_Xcalibur_vs_LipidX\spec_uniklinik_Xcalibur-071011	0.0065	0.9962	0.9926	0.0001	6078	154	1104	155	1	0	154
C:\Users\earl\lipidx\trunk\scripts\benchmark\algorithms\validation_of_merging_Xcalibur_vs_LipidX\spec_uniklinik_LipidX-071121	C:\Users\earl\lipidx\trunk\scripts\benchmark\algorithms\validation_of_merging_Xcalibur_vs_LipidX\spec_uniklinik_Xcalibur-071011	0.0065	0.9953	0.9939	0.0001	7349	154	1200	155	1	0	154
C:\Users\earl\lipidx\trunk\scripts\benchmark\algorithms\validation_of_merging_Xcalibur_vs_LipidX\spec_uniklinik_LipidX-071121	C:\Users\earl\lipidx\trunk\scripts\benchmark\algorithms\validation_of_merging_Xcalibur_vs_LipidX\spec_uniklinik_Xcalibur-071011	0.0178	0.9894	0.9677	0.0001	5652	167	1124	170	3	0	169
C:\Users\earl\lipidx\trunk\scripts\benchmark\algorithms\validation_of_merging_Xcalibur_vs_LipidX\spec_uniklinik_LipidX-071121	C:\Users\earl\lipidx\trunk\scripts\benchmark\algorithms\validation_of_merging_Xcalibur_vs_LipidX\spec_uniklinik_Xcalibur-071011	0.0171	0.9932	0.9835	0.0001	6120	174	1180	175	2	1	175
C:\Users\earl\lipidx\trunk\scripts\benchmark\algorithms\validation_of_merging_Xcalibur_vs_LipidX\spec_uniklinik_LipidX-071121	C:\Users\earl\lipidx\trunk\scripts\benchmark\algorithms\validation_of_merging_Xcalibur_vs_LipidX\spec_uniklinik_Xcalibur-071011	0.0148	0.9875	0.977	0.0001	5364	134	952	136	2	0	135
C:\Users\earl\lipidx\trunk\scripts\benchmark\algorithms\validation_of_merging_Xcalibur_vs_LipidX\spec_uniklinik_LipidX-071121	C:\Users\earl\lipidx\trunk\scripts\benchmark\algorithms\validation_of_merging_Xcalibur_vs_LipidX\spec_uniklinik_Xcalibur-071011	0.0136	0.9897	0.9775	0.0001	6261	146	1018	148	2	0	147
C:\Users\earl\lipidx\trunk\scripts\benchmark\algorithms\validation_of_merging_Xcalibur_vs_LipidX\spec_uniklinik_LipidX-071121	C:\Users\earl\lipidx\trunk\scripts\benchmark\algorithms\validation_of_merging_Xcalibur_vs_LipidX\spec_uniklinik_Xcalibur-071011	0.0184	0.9949	0.9761	0	4404	162	978	163	2	1	163
C:\Users\earl\lipidx\trunk\scripts\benchmark\algorithms\validation_of_merging_Xcalibur_vs_LipidX\spec_uniklinik_LipidX-071121	C:\Users\earl\lipidx\trunk\scripts\benchmark\algorithms\validation_of_merging_Xcalibur_vs_LipidX\spec_uniklinik_Xcalibur-071011	0.0245	0.9872	0.957	0.0001	6517	201	1465	204	4	1	204
C:\Users\earl\lipidx\trunk\scripts\benchmark\algorithms\validation_of_merging_Xcalibur_vs_LipidX\spec_uniklinik_LipidX-071121	C:\Users\earl\lipidx\trunk\scripts\benchmark\algorithms\validation_of_merging_Xcalibur_vs_LipidX\spec_uniklinik_Xcalibur-071011	0	0.9991	0.9999	0.0001	5235	177	1091	177	0	0	176
C:\Users\earl\lipidx\trunk\scripts\benchmark\algorithms\validation_of_merging_Xcalibur_vs_LipidX\spec_uniklinik_LipidX-071121	C:\Users\earl\lipidx\trunk\scripts\benchmark\algorithms\validation_of_merging_Xcalibur_vs_LipidX\spec_uniklinik_Xcalibur-071011	0.0275	0.994	0.9779	0.0001	5948	180	1138	181	3	2	182
C:\Users\earl\lipidx\trunk\scripts\benchmark\algorithms\validation_of_merging_Xcalibur_vs_LipidX\spec_uniklinik_LipidX-071121	C:\Users\earl\lipidx\trunk\scripts\benchmark\algorithms\validation_of_merging_Xcalibur_vs_LipidX\spec_uniklinik_Xcalibur-071011	0.011	0.9948	0.9905	0.0001	5314	181	1118	181	1	1	181
C:\Users\earl\lipidx\trunk\scripts\benchmark\algorithms\validation_of_merging_Xcalibur_vs_LipidX\spec_uniklinik_LipidX-071121	C:\Users\earl\lipidx\trunk\scripts\benchmark\algorithms\validation_of_merging_Xcalibur_vs_LipidX\spec_uniklinik_Xcalibur-071011	0.0216	0.9952	0.992	0.0001	6473	184	1183	184	2	2	185
C:\Users\earl\lipidx\trunk\scripts\benchmark\algorithms\validation_of_merging_Xcalibur_vs_LipidX\spec_uniklinik_LipidX-071121	C:\Users\earl\lipidx\trunk\scripts\benchmark\algorithms\validation_of_merging_Xcalibur_vs_LipidX\spec_uniklinik_Xcalibur-071011	0.0238	0.9914	0.9783	0.0001	6026	165	1162	169	4	0	168
C:\Users\earl\lipidx\trunk\scripts\benchmark\algorithms\validation_of_merging_Xcalibur_vs_LipidX\spec_uniklinik_LipidX-071121	C:\Users\earl\lipidx\trunk\scripts\benchmark\algorithms\validation_of_merging_Xcalibur_vs_LipidX\spec_uniklinik_Xcalibur-071011	0.0286	0.9916	0.9781	0.0001	6518	172	1200	175	4	1	175
C:\Users\earl\lipidx\trunk\scripts\benchmark\algorithms\validation_of_merging_Xcalibur_vs_LipidX\spec_uniklinik_LipidX-071121	C:\Users\earl\lipidx\trunk\scripts\benchmark\algorithms\validation_of_merging_Xcalibur_vs_LipidX\spec_uniklinik_Xcalibur-071011	0.0127	0.9912	0.9716	0.0001	6023	157	1135	159	2	0	158
C:\Users\earl\lipidx\trunk\scripts\benchmark\algorithms\validation_of_merging_Xcalibur_vs_LipidX\spec_uniklinik_LipidX-071121	C:\Users\earl\lipidx\trunk\scripts\benchmark\algorithms\validation_of_merging_Xcalibur_vs_LipidX\spec_uniklinik_Xcalibur-071011	0.0123	0.9909	0.9737	0.0001	6561	161	1165	163	2	0	162
C:\Users\earl\lipidx\trunk\scripts\benchmark\algorithms\validation_of_merging_Xcalibur_vs_LipidX\spec_uniklinik_LipidX-071121	C:\Users\earl\lipidx\trunk\scripts\benchmark\algorithms\validation_of_merging_Xcalibur_vs_LipidX\spec_uniklinik_Xcalibur-071011	0.006	0.9966	0.9965	0.0001	6297	168	1242	169	1	0	168
C:\Users\earl\lipidx\trunk\scripts\benchmark\algorithms\validation_of_merging_Xcalibur_vs_LipidX\spec_uniklinik_LipidX-071121	C:\Users\earl\lipidx\trunk\scripts\benchmark\algorithms\validation_of_merging_Xcalibur_vs_LipidX\spec_uniklinik_Xcalibur-071011	0.0061	0.9993	0.9978	0	6599	165	1190	164	0	1	164
C:\Users\earl\lipidx\trunk\scripts\benchmark\algorithms\validation_of_merging_Xcalibur_vs_LipidX\spec_uniklinik_LipidX-071121	C:\Users\earl\lipidx\trunk\scripts\benchmark\algorithms\validation_of_merging_Xcalibur_vs_LipidX\spec_uniklinik_Xcalibur-071011	0.0186	0.994	0.989	0.0001	5289	159	995	162	3	0	161
C:\Users\earl\lipidx\trunk\scripts\benchmark\algorithms\validation_of_merging_Xcalibur_vs_LipidX\spec_uniklinik_LipidX-071121	C:\Users\earl\lipidx\trunk\scripts\benchmark\algorithms\validation_of_merging_Xcalibur_vs_LipidX\spec_uniklinik_Xcalibur-071011	0.0267	0.9926	0.9687	0.0001	5562	148	935	150	3	1	150
C:\Users\earl\lipidx\trunk\scripts\benchmark\algorithms\validation_of_merging_Xcalibur_vs_LipidX\spec_uniklinik_LipidX-071121	C:\Users\earl\lipidx\trunk\scripts\benchmark\algorithms\validation_of_merging_Xcalibur_vs_LipidX\spec_uniklinik_Xcalibur-071011	0.0127	0.9961	0.9945	0.0001	5648	158	1019	158	1	1	158
C:\Users\earl\lipidx\trunk\scripts\benchmark\algorithms\validation_of_merging_Xcalibur_vs_LipidX\spec_uniklinik_LipidX-071121	C:\Users\earl\lipidx\trunk\scripts\benchmark\algorithms\validation_of_merging_Xcalibur_vs_LipidX\spec_uniklinik_Xcalibur-071011	0.0134	0.9953	0.9945	0	4859	149	923	149	1	1	149
C:\Users\earl\lipidx\trunk\scripts\benchmark\algorithms\validation_of_merging_Xcalibur_vs_LipidX\spec_uniklinik_LipidX-071121	C:\Users\earl\lipidx\trunk\scripts\benchmark\algorithms\validation_of_merging_Xcalibur_vs_LipidX\spec_uniklinik_Xcalibur-071011	0.0062	0.9962	0.9952	0	5261	161	1066	162	1	0	161
C:\Users\earl\lipidx\trunk\scripts\benchmark\algorithms\validation_of_merging_Xcalibur_vs_LipidX\spec_uniklinik_LipidX-071121	C:\Users\earl\lipidx\trunk\scripts\benchmark\algorithms\validation_of_merging_Xcalibur_vs_LipidX\spec_uniklinik_Xcalibur-071011	0.0185	0.9941	0.9946	0.0001	6632	160	1236	163	3	0	162
C:\Users\earl\lipidx\trunk\scripts\benchmark\algorithms\validation_of_merging_Xcalibur_vs_LipidX\spec_uniklinik_LipidX-071121	C:\Users\earl\lipidx\trunk\scripts\benchmark\algorithms\validation_of_merging_Xcalibur_vs_LipidX\spec_uniklinik_Xcalibur-071011	0.025	0.9939	0.9944	0.0001	4965	159	962	159	2	2	160
C:\Users\earl\lipidx\trunk\scripts\benchmark\algorithms\validation_of_merging_Xcalibur_vs_LipidX\spec_uniklinik_LipidX-071121	C:\Users\earl\lipidx\trunk\scripts\benchmark\algorithms\validation_of_merging_Xcalibur_vs_LipidX\spec_uniklinik_Xcalibur-071011	0.0171	0.9937	0.9945	0.0001	6206	174	1165	175	2	1	175
C:\Users\earl\lipidx\trunk\scripts\benchmark\algorithms\validation_of_merging_Xcalibur_vs_LipidX\spec_uniklinik_LipidX-071121	C:\Users\earl\lipidx\trunk\scripts\benchmark\algorithms\validation_of_merging_Xcalibur_vs_LipidX\spec_uniklinik_Xcalibur-071011	0.0056	0.9959	0.9819	0.0001	5460	177	1166	178	1	0	177
C:\Users\earl\lipidx\trunk\scripts\benchmark\algorithms\validation_of_merging_Xcalibur_vs_LipidX\spec_uniklinik_LipidX-071121	C:\Users\earl\lipidx\trunk\scripts\benchmark\algorithms\validation_of_merging_Xcalibur_vs_LipidX\spec_uniklinik_Xcalibur-071011	0.0111	0.9963	0.9806	0.0001	6037	179	1199	181	2	0	180
C:\Users\earl\lipidx\trunk\scripts\benchmark\algorithms\validation_of_merging_Xcalibur_vs_LipidX\spec_uniklinik_LipidX-071121	C:\Users\earl\lipidx\trunk\scripts\benchmark\algorithms\validation_of_merging_Xcalibur_vs_LipidX\spec_uniklinik_Xcalibur-071011	0.0205	0.994	0.9777	0.0001	6170	145	999	146	2	1	146
C:\Users\earl\lipidx\trunk\scripts\benchmark\algorithms\validation_of_merging_Xcalibur_vs_LipidX\spec_uniklinik_LipidX-071121	C:\Users\earl\lipidx\trunk\scripts\benchmark\algorithms\validation_of_merging_Xcalibur_vs_LipidX\spec_uniklinik_Xcalibur-071011	0.0203	0.9942	0.9777	0.0001	6232	147	1052	148	2	1	148
C:\Users\earl\lipidx\trunk\scripts\benchmark\algorithms\validation_of_merging_Xcalibur_vs_LipidX\spec_uniklinik_LipidX-071121	C:\Users\earl\lipidx\trunk\scripts\benchmark\algorithms\validation_of_merging_Xcalibur_vs_LipidX\spec_uniklinik_Xcalibur-071011	0.0132	0.9926	0.9783	0.0001	6082	151	1051	153	2	0	152
C:\Users\earl\lipidx\trunk\scripts\benchmark\algorithms\validation_of_merging_Xcalibur_vs_LipidX\spec_uniklinik_LipidX-071121	C:\Users\earl\lipidx\trunk\scripts\benchmark\algorithms\validation_of_merging_Xcalibur_vs_LipidX\spec_uniklinik_Xcalibur-071011	0.0196	0.9919	0.98	0.0001	6508	152	1107	153	2	1	153
C:\Users\earl\lipidx\trunk\scripts\benchmark\algorithms\validation_of_merging_Xcalibur_vs_LipidX\spec_uniklinik_LipidX-071121	C:\Users\earl\lipidx\trunk\scripts\benchmark\algorithms\validation_of_merging_Xcalibur_vs_LipidX\spec_uniklinik_Xcalibur-071011	0.012	0.992	0.959	0.0001	5988	166	1227	168	2	0	167
C:\Users\earl\lipidx\trunk\scripts\benchmark\algorithms\validation_of_merging_Xcalibur_vs_LipidX\spec_uniklinik_LipidX-071121	C:\Users\earl\lipidx\trunk\scripts\benchmark\algorithms\validation_of_merging_Xcalibur_vs_LipidX\spec_uniklinik_Xcalibur-071011	0.0182	0.9893	0.952	0.0001	5578	163	1152	166	3	0	165
C:\Users\earl\lipidx\trunk\scripts\benchmark\algorithms\validation_of_merging_Xcalibur_vs_LipidX\spec_uniklinik_LipidX-071121	C:\Users\earl\lipidx\trunk\scripts\benchmark\algorithms\validation_of_merging_Xcalibur_vs_LipidX\spec_uniklinik_Xcalibur-071011	0.0064	0.9955	0.9965	0.0001	5514	156	987	157	1	0	156
C:\Users\earl\lipidx\trunk\scripts\benchmark\algorithms\validation_of_merging_Xcalibur_vs_LipidX\spec_uniklinik_LipidX-071121	C:\Users\earl\lipidx\trunk\scripts\benchmark\algorithms\validation_of_merging_Xcalibur_vs_LipidX\spec_uniklinik_Xcalibur-071011	0.0127	0.9897	0.9732	0.0001	6196	157	1089	159	2	0	158
C:\Users\earl\lipidx\trunk\scripts\benchmark\algorithms\validation_of_merging_Xcalibur_vs_LipidX\spec_uniklinik_LipidX-071121	C:\Users\earl\lipidx\trunk\scripts\benchmark\algorithms\validation_of_merging_Xcalibur_vs_LipidX\spec_uniklinik_Xcalibur-071011	0.0055	0.9962	0.9946	0.0001	5783	182	1253	183	1	0	182
C:\Users\earl\lipidx\trunk\scripts\benchmark\algorithms\validation_of_merging_Xcalibur_vs_LipidX\spec_uniklinik_LipidX-071121	C:\Users\earl\lipidx\trunk\scripts\benchmark\algorithms\validation_of_merging_Xcalibur_vs_LipidX\spec_uniklinik_Xcalibur-071011	0.0056	0.9966	0.9952	0	6264	180	1264	181	1	0	180
C:\Users\earl\lipidx\trunk\scripts\benchmark\algorithms\validation_of_merging_Xcalibur_vs_LipidX\spec_uniklinik_LipidX-071121	C:\Users\earl\lipidx\trunk\scripts\benchmark\algorithms\validation_of_merging_Xcalibur_vs_LipidX\spec_uniklinik_Xcalibur-071011	0.0222	0.9908	0.9863	0.0001	6406	177	1298	181	4	0	180
C:\Users\earl\lipidx\trunk\scripts\benchmark\algorithms\validation_of_merging_Xcalibur_vs_LipidX\spec_uniklinik_LipidX-071121	C:\Users\earl\lipidx\trunk\scripts\benchmark\algorithms\validation_of_merging_Xcalibur_vs_LipidX\spec_uniklinik_Xcalibur-071011	0.0237	0.9894	0.9613	0.0001	5805	166	1154	170	4	0	169
C:\Users\earl\lipidx\trunk\scripts\benchmark\algorithms\validation_of_merging_Xcalibur_vs_LipidX\spec_uniklinik_LipidX-071121	C:\Users\earl\lipidx\trunk\scripts\benchmark\algorithms\validation_of_merging_Xcalibur_vs_LipidX\spec_uniklinik_Xcalibur-071011	0.0248	0.9905	0.9681	0.0001	5336	158	1106	162	4	0	161
C:\Users\earl\lipidx\trunk\scripts\benchmark\algorithms\validation_of_merging_Xcalibur_vs_LipidX\spec_uniklinik_LipidX-071121	C:\Users\earl\lipidx\trunk\scripts\benchmark\algorithms\validation_of_merging_Xcalibur_vs_LipidX\spec_uniklinik_Xcalibur-071011	0.0244	0.9889	0.9492	0.0001	6416	161	1204	165	4	0	164
C:\Users\earl\lipidx\trunk\scripts\benchmark\algorithms\validation_of_merging_Xcalibur_vs_LipidX\spec_uniklinik_LipidX-071121	C:\Users\earl\lipidx\trunk\scripts\benchmark\algorithms\validation_of_merging_Xcalibur_vs_LipidX\spec_uniklinik_Xcalibur-071011	0.0265	0.9911	0.9826	0.0001	5761	148	961	152	4	0	151
C:\Users\earl\lipidx\trunk\scripts\benchmark\algorithms\validation_of_merging_Xcalibur_vs_LipidX\spec_uniklinik_LipidX-071121	C:\Users\earl\lipidx\trunk\scripts\benchmark\algorithms\validation_of_merging_Xcalibur_vs_LipidX\spec_uniklinik_Xcalibur-071011	0.026	0.9901	0.9731	0.0001	6043	151	1024	155	4	0	154
C:\Users\earl\lipidx\trunk\scripts\benchmark\algorithms\validation_of_merging_Xcalibur_vs_LipidX\spec_uniklinik_LipidX-071121	C:\Users\earl\lipidx\trunk\scripts\benchmark\algorithms\validation_of_merging_Xcalibur_vs_LipidX\spec_uniklinik_Xcalibur-071011	0.0194	0.9901	0.9624	0.0001	5540	153	997	156	3	0	155
C:\Users\earl\lipidx\trunk\scripts\benchmark\algorithms\validation_of_merging_Xcalibur_vs_LipidX\spec_uniklinik_LipidX-071121	C:\Users\earl\lipidx\trunk\scripts\benchmark\algorithms\validation_of_merging_Xcalibur_vs_LipidX\spec_uniklinik_Xcalibur-071011	0.0144	0.9946	0.9884	0.0001	5013	138	907	140	2	0	139
C:\Users\earl\lipidx\trunk\scripts\benchmark\algorithms\validation_of_merging_Xcalibur_vs_LipidX\spec_uniklinik_LipidX-071121	C:\Users\earl\lipidx\trunk\scripts\benchmark\algorithms\validation_of_merging_Xcalibur_vs_LipidX\spec_uniklinik_Xcalibur-071011	0.02	0.993	0.988	0.0001	4763	149	944	150	2	1	150
C:\Users\earl\lipidx\trunk\scripts\benchmark\algorithms\validation_of_merging_Xcalibur_vs_LipidX\spec_uniklinik_LipidX-071121	C:\Users\earl\lipidx\trunk\scripts\benchmark\algorithms\validation_of_merging_Xcalibur_vs_LipidX\spec_uniklinik_Xcalibur-071011	0.0237	0.9919	0.9906	0.0001	5936	167	1130	169	3	1	169
C:\Users\earl\lipidx\trunk\scripts\benchmark\algorithms\validation_of_merging_Xcalibur_vs_LipidX\spec_uniklinik_LipidX-071121	C:\Users\earl\lipidx\trunk\scripts\benchmark\algorithms\validation_of_merging_Xcalibur_vs_LipidX\spec_uniklinik_Xcalibur-071011	0.0156	0.9966	0.997	0	5629	128	886	128	1	1	128
C:\Users\earl\lipidx\trunk\scripts\benchmark\algorithms\validation_of_merging_Xcalibur_vs_LipidX\spec_uniklinik_LipidX-071121	C:\Users\earl\lipidx\trunk\scripts\benchmark\algorithms\validation_of_merging_Xcalibur_vs_LipidX\spec_uniklinik_Xcalibur-071011	0.0134	0.9968	0.9966	0.0001	6230	149	1020	149	1	1	149
C:\Users\earl\lipidx\trunk\scripts\benchmark\algorithms\validation_of_merging_Xcalibur_vs_LipidX\spec_uniklinik_LipidX-071121	C:\Users\earl\lipidx\trunk\scripts\benchmark\algorithms\validation_of_merging_Xcalibur_vs_LipidX\spec_uniklinik_Xcalibur-071011	0.0121	0.9916	0.969	0.0001	5141	164	1011	166	2	0	165
C:\Users\earl\lipidx\trunk\scripts\benchmark\algorithms\validation_of_merging_Xcalibur_vs_LipidX\spec_uniklinik_LipidX-071121	C:\Users\earl\lipidx\trunk\scripts\benchmark\algorithms\validation_of_merging_Xcalibur_vs_LipidX\spec_uniklinik_Xcalibur-071011	0.0119	0.99	0.9681	0.0001	6068	167	1135	169	2	0	168
C:\Users\earl\lipidx\trunk\scripts\benchmark\algorithms\validation_of_merging_Xcalibur_vs_LipidX\spec_uniklinik_LipidX-071121	C:\Users\earl\lipidx\trunk\scripts\benchmark\algorithms\validation_of_merging_Xcalibur_vs_LipidX\spec_uniklinik_Xcalibur-071011	0.0186	0.9933	0.9894	0.0001	5856	161	1015	160	1	2	161
C:\Users\earl\lipidx\trunk\scripts\benchmark\algorithms\validation_of_merging_Xcalibur_vs_LipidX\spec_uniklinik_LipidX-071121	C:\Users\earl\lipidx\trunk\scripts\benchmark\algorithms\validation_of_merging_Xcalibur_vs_LipidX\spec_uniklinik_Xcalibur-071011	0.0127	0.9937	0.9907	0.0001	5434	157	1017	157	1	1	157
C:\Users\earl\lipidx\trunk\scripts\benchmark\algorithms\validation_of_merging_Xcalibur_vs_LipidX\spec_uniklinik_LipidX-071121	C:\Users\earl\lipidx\trunk\scripts\benchmark\algorithms\validation_of_merging_Xcalibur_vs_LipidX\spec_uniklinik_Xcalibur-071011	0.0114	0.9957	0.9778	0	5432	175	1115	175	1	1	175
C:\Users\earl\lipidx\trunk\scripts\benchmark\algorithms\validation_of_merging_Xcalibur_vs_LipidX\spec_uniklinik_LipidX-071121	C:\Users\earl\lipidx\trunk\scripts\benchmark\algorithms\validation_of_merging_Xcalibur_vs_LipidX\spec_uniklinik_Xcalibur-071011	0.0116	0.9954	0.9771	0	5618	172	1087	172	1	1	172
C:\Users\earl\lipidx\trunk\scripts\benchmark\algorithms\validation_of_merging_Xcalibur_vs_LipidX\spec_uniklinik_LipidX-071121	C:\Users\earl\lipidx\trunk\scripts\benchmark\algorithms\validation_of_merging_Xcalibur_vs_LipidX\spec_uniklinik_Xcalibur-071011	0.0184	0.9955	0.9762	0	5971	163	1121	162	1	2	163
C:\Users\earl\lipidx\trunk\scripts\benchmark\algorithms\validation_of_merging_Xcalibur_vs_LipidX\spec_uniklinik_LipidX-071121	C:\Users\earl\lipidx\trunk\scripts\benchmark\algorithms\validation_of_merging_Xcalibur_vs_LipidX\spec_uniklinik_Xcalibur-071011	0.0117	0.9957	0.9786	0.0001	6445	171	1238	171	1	1	171
C:\Users\earl\lipidx\trunk\scripts\benchmark\algorithms\validation_of_merging_Xcalibur_vs_LipidX\spec_uniklinik_LipidX-071121	C:\Users\earl\lipidx\trunk\scripts\benchmark\algorithms\validation_of_merging_Xcalibur_vs_LipidX\spec_uniklinik_Xcalibur-071011	0.0132	0.9966	0.9971	0.0001	5581	151	990	151	1	1	151
C:\Users\earl\lipidx\trunk\scripts\benchmark\algorithms\validation_of_merging_Xcalibur_vs_LipidX\spec_uniklinik_LipidX-071121	C:\Users\earl\lipidx\trunk\scripts\benchmark\algorithms\validation_of_merging_Xcalibur_vs_LipidX\spec_uniklinik_Xcalibur-071011	0.0134	0.9937	0.9868	0.0001	6336	148	1087	150	2	0	149
C:\Users\earl\lipidx\trunk\scripts\benchmark\algorithms\validation_of_merging_Xcalibur_vs_LipidX\spec_uniklinik_LipidX-071121	C:\Users\earl\lipidx\trunk\scripts\benchmark\algorithms\validation_of_merging_Xcalibur_vs_LipidX\spec_uniklinik_Xcalibur-071011	0.0119	0.9938	0.9894	0.0001	5994	167	1018	169	2	0	168
C:\Users\earl\lipidx\trunk\scripts\benchmark\algorithms\validation_of_merging_Xcalibur_vs_LipidX\spec_uniklinik_LipidX-071121	C:\Users\earl\lipidx\trunk\scripts\benchmark\algorithms\validation_of_merging_Xcalibur_vs_LipidX\spec_uniklinik_Xcalibur-071011	0.0062	0.9962	0.9965	0.0001	6743	161	1066	162	1	0	161
C:\Users\earl\lipidx\trunk\scripts\benchmark\algorithms\validation_of_merging_Xcalibur_vs_LipidX\spec_uniklinik_LipidX-071121	C:\Users\earl\lipidx\trunk\scripts\benchmark\algorithms\validation_of_merging_Xcalibur_vs_LipidX\spec_uniklinik_Xcalibur-071011	0	0.9994	1	0.0001	6877	214	1530	214	0	0	213
C:\Users\earl\lipidx\trunk\scripts\benchmark\algorithms\validation_of_merging_Xcalibur_vs_LipidX\spec_uniklinik_LipidX-071121	C:\Users\earl\lipidx\trunk\scripts\benchmark\algorithms\validation_of_merging_Xcalibur_vs_LipidX\spec_uniklinik_Xcalibur-071011	0.0045	0.9995	0.9995	0.0002	5445	222	1482	223	1	0	222
C:\Users\earl\lipidx\trunk\scripts\benchmark\algorithms\validation_of_merging_Xcalibur_vs_LipidX\spec_uniklinik_LipidX-071121	C:\Users\earl\lipidx\trunk\scripts\benchmark\algorithms\validation_of_merging_Xcalibur_vs_LipidX\spec_uniklinik_Xcalibur-071011	0.0149	0.9957	0.9898	0	5416	134	1014	134	1	1	134
C:\Users\earl\lipidx\trunk\scripts\benchmark\algorithms\validation_of_merging_Xcalibur_vs_LipidX\spec_uniklinik_LipidX-071121	C:\Users\earl\lipidx\trunk\scripts\benchmark\algorithms\validation_of_merging_Xcalibur_vs_LipidX\spec_uniklinik_Xcalibur-071011	0.0129	0.9927	0.9843	0.0001	5372	154	1052	156	2	0	155
C:\Users\earl\lipidx\trunk\scripts\benchmark\algorithms\validation_of_merging_Xcalibur_vs_LipidX\spec_uniklinik_LipidX-071121	C:\Users\earl\lipidx\trunk\scripts\benchmark\algorithms\validation_of_merging_Xcalibur_vs_LipidX\spec_uniklinik_Xcalibur-071011	0.0188	0.9925	0.9835	0.0001	6252	158	1188	161	3	0	160
C:\Users\earl\lipidx\trunk\scripts\benchmark\algorithms\validation_of_merging_Xcalibur_vs_LipidX\spec_uniklinik_LipidX-071121	C:\Users\earl\lipidx\trunk\scripts\benchmark\algorithms\validation_of_merging_Xcalibur_vs_LipidX\spec_uniklinik_Xcalibur-071011	0.0074	0.9938	0.9882	0.0001	4838	135	933	136	1	0	135
C:\Users\earl\lipidx\trunk\scripts\benchmark\algorithms\validation_of_merging_Xcalibur_vs_LipidX\spec_uniklinik_LipidX-071121	C:\Users\earl\lipidx\trunk\scripts\benchmark\algorithms\validation_of_merging_Xcalibur_vs_LipidX\spec_uniklinik_Xcalibur-071011	0.0149	0.9911	0.9828	0.0001	5387	133	923	135	2	0	134
C:\Users\earl\lipidx\trunk\scripts\benchmark\algorithms\validation_of_merging_Xcalibur_vs_LipidX\spec_uniklinik_LipidX-071121	C:\Users\earl\lipidx\trunk\scripts\benchmark\algorithms\validation_of_merging_Xcalibur_vs_LipidX\spec_uniklinik_Xcalibur-071011	0.0289	0.9925	0.9766	0.0001	5067	170	1085	173	4	1	173
C:\Users\earl\lipidx\trunk\scripts\benchmark\algorithms\validation_of_merging_Xcalibur_vs_LipidX\spec_uniklinik_LipidX-071121	C:\Users\earl\lipidx\trunk\scripts\benchmark\algorithms\validation_of_merging_Xcalibur_vs_LipidX\spec_uniklinik_Xcalibur-071011	0.0343	0.9918	0.9802	0.0001	6761	172	1254	174	4	2	175
C:\Users\earl\lipidx\trunk\scripts\benchmark\algorithms\validation_of_merging_Xcalibur_vs_LipidX\spec_uniklinik_LipidX-071121	C:\Users\earl\lipidx\trunk\scripts\benchmark\algorithms\validation_of_merging_Xcalibur_vs_LipidX\spec_uniklinik_Xcalibur-071011	0.0127	0.9949	0.9745	0.0001	6148	158	1174	158	1	1	158
C:\Users\earl\lipidx\trunk\scripts\benchmark\algorithms\validation_of_merging_Xcalibur_vs_LipidX\spec_uniklinik_LipidX-071121	C:\Users\earl\lipidx\trunk\scripts\benchmark\algorithms\validation_of_merging_Xcalibur_vs_LipidX\spec_uniklinik_Xcalibur-071011	0.013	0.995	0.9737	0	5606	154	1059	154	1	1	154
C:\Users\earl\lipidx\trunk\scripts\benchmark\algorithms\validation_of_merging_Xcalibur_vs_LipidX\spec_uniklinik_LipidX-071121	C:\Users\earl\lipidx\trunk\scripts\benchmark\algorithms\validation_of_merging_Xcalibur_vs_LipidX\spec_uniklinik_Xcalibur-071011	0.0126	0.9919	0.9708	0.0001	5968	158	1062	160	2	0	159
C:\Users\earl\lipidx\trunk\scripts\benchmark\algorithms\validation_of_merging_Xcalibur_vs_LipidX\spec_uniklinik_LipidX-071121	C:\Users\earl\lipidx\trunk\scripts\benchmark\algorithms\validation_of_merging_Xcalibur_vs_LipidX\spec_uniklinik_Xcalibur-071011	0.0126	0.9912	0.9727	0.0001	6099	158	1110	160	2	0	159
C:\Users\earl\lipidx\trunk\scripts\benchmark\algorithms\validation_of_merging_Xcalibur_vs_LipidX\spec_uniklinik_LipidX-071121	C:\Users\earl\lipidx\trunk\scripts\benchmark\algorithms\validation_of_merging_Xcalibur_vs_LipidX\spec_uniklinik_Xcalibur-071011	0.0191	0.9921	0.9777	0.0001	6161	156	1137	157	2	1	157
C:\Users\earl\lipidx\trunk\scripts\benchmark\algorithms\validation_of_merging_Xcalibur_vs_LipidX\spec_uniklinik_LipidX-071121	C:\Users\earl\lipidx\trunk\scripts\benchmark\algorithms\validation_of_merging_Xcalibur_vs_LipidX\spec_uniklinik_Xcalibur-071011	0.027	0.993	0.9834	0.0001	6348	147	1070	147	2	2	148
C:\Users\earl\lipidx\trunk\scripts\benchmark\algorithms\validation_of_merging_Xcalibur_vs_LipidX\spec_uniklinik_LipidX-071121	C:\Users\earl\lipidx\trunk\scripts\benchmark\algorithms\validation_of_merging_Xcalibur_vs_LipidX\spec_uniklinik_Xcalibur-071011	0.0123	0.9928	0.9718	0.0001	5493	161	1052	163	2	0	162
C:\Users\earl\lipidx\trunk\scripts\benchmark\algorithms\validation_of_merging_Xcalibur_vs_LipidX\spec_uniklinik_LipidX-071121	C:\Users\earl\lipidx\trunk\scripts\benchmark\algorithms\validation_of_merging_Xcalibur_vs_LipidX\spec_uniklinik_Xcalibur-071011	0.0307	0.992	0.9645	0.0001	5341	161	1051	162	3	2	163
C:\Users\earl\lipidx\trunk\scripts\benchmark\algorithms\validation_of_merging_Xcalibur_vs_LipidX\spec_uniklinik_LipidX-071121	C:\Users\earl\lipidx\trunk\scripts\benchmark\algorithms\validation_of_merging_Xcalibur_vs_LipidX\spec_uniklinik_Xcalibur-071011	0.0129	0.9917	0.9835	0.0001	5599	154	975	156	2	0	155
C:\Users\earl\lipidx\trunk\scripts\benchmark\algorithms\validation_of_merging_Xcalibur_vs_LipidX\spec_uniklinik_LipidX-071121	C:\Users\earl\lipidx\trunk\scripts\benchmark\algorithms\validation_of_merging_Xcalibur_vs_LipidX\spec_uniklinik_Xcalibur-071011	0.0128	0.9926	0.9871	0.0001	5587	155	983	157	2	0	156
C:\Users\earl\lipidx\trunk\scripts\benchmark\algorithms\validation_of_merging_Xcalibur_vs_LipidX\spec_uniklinik_LipidX-071121	C:\Users\earl\lipidx\trunk\scripts\benchmark\algorithms\validation_of_merging_Xcalibur_vs_LipidX\spec_uniklinik_Xcalibur-071011	0.025	0.9938	0.9847	0.0001	5251	159	1007	159	2	2	160
C:\Users\earl\lipidx\trunk\scripts\benchmark\algorithms\validation_of_merging_Xcalibur_vs_LipidX\spec_uniklinik_LipidX-071121	C:\Users\earl\lipidx\trunk\scripts\benchmark\algorithms\validation_of_merging_Xcalibur_vs_LipidX\spec_uniklinik_Xcalibur-071011	0.018	0.9936	0.9851	0.0001	6206	166	1157	167	2	1	167
C:\Users\earl\lipidx\trunk\scripts\benchmark\algorithms\validation_of_merging_Xcalibur_vs_LipidX\spec_uniklinik_LipidX-071121	C:\Users\earl\lipidx\trunk\scripts\benchmark\algorithms\validation_of_merging_Xcalibur_vs_LipidX\spec_uniklinik_Xcalibur-071011	0.0242	0.9881	0.9683	0.0001	6262	244	1574	248	5	1	248
C:\Users\earl\lipidx\trunk\scripts\benchmark\algorithms\validation_of_merging_Xcalibur_vs_LipidX\spec_uniklinik_LipidX-071121	C:\Users\earl\lipidx\trunk\scripts\benchmark\algorithms\validation_of_merging_Xcalibur_vs_LipidX\spec_uniklinik_Xcalibur-071011	0.0104	0.9944	0.9851	0.0001	5738	192	1221	194	2	0	193
C:\Users\earl\lipidx\trunk\scripts\benchmark\algorithms\validation_of_merging_Xcalibur_vs_LipidX\spec_uniklinik_LipidX-071121	C:\Users\earl\lipidx\trunk\scripts\benchmark\algorithms\validation_of_merging_Xcalibur_vs_LipidX\spec_uniklinik_Xcalibur-071011	0.0213	0.9947	0.9846	0.0001	5379	140	921	141	2	1	141
C:\Users\earl\lipidx\trunk\scripts\benchmark\algorithms\validation_of_merging_Xcalibur_vs_LipidX\spec_uniklinik_LipidX-071121	C:\Users\earl\lipidx\trunk\scripts\benchmark\algorithms\validation_of_merging_Xcalibur_vs_LipidX\spec_uniklinik_Xcalibur-071011	0.0221	0.9939	0.9793	0.0001	5656	135	901	136	2	1	136
C:\Users\earl\lipidx\trunk\scripts\benchmark\algorithms\validation_of_merging_Xcalibur_vs_LipidX\spec_uniklinik_LipidX-071121	C:\Users\earl\lipidx\trunk\scripts\benchmark\algorithms\validation_of_merging_Xcalibur_vs_LipidX\spec_uniklinik_Xcalibur-071011	0.0206	0.992	0.9599	0.0001	5183	192	1174	194	3	1	194
C:\Users\earl\lipidx\trunk\scripts\benchmark\algorithms\validation_of_merging_Xcalibur_vs_LipidX\spec_uniklinik_LipidX-071121	C:\Users\earl\lipidx\trunk\scripts\benchmark\algorithms\validation_of_merging_Xcalibur_vs_LipidX\spec_uniklinik_Xcalibur-071011	0.0203	0.991	0.9674	0.0001	5596	195	1243	197	3	1	197
C:\Users\earl\lipidx\trunk\scripts\benchmark\algorithms\validation_of_merging_Xcalibur_vs_LipidX\spec_uniklinik_LipidX-071121	C:\Users\earl\lipidx\trunk\scripts\benchmark\algorithms\validation_of_merging_Xcalibur_vs_LipidX\spec_uniklinik_Xcalibur-071011	0.0242	0.9891	0.9618	0.0002	6499	204	1462	207	4	1	207
C:\Users\earl\lipidx\trunk\scripts\benchmark\algorithms\validation_of_merging_Xcalibur_vs_LipidX\spec_uniklinik_LipidX-071121	C:\Users\earl\lipidx\trunk\scripts\benchmark\algorithms\validation_of_merging_Xcalibur_vs_LipidX\spec_uniklinik_Xcalibur-071011	0.0127	0.9929	0.9691	0.0001	5735	156	1062	158	2	0	157
C:\Users\earl\lipidx\trunk\scripts\benchmark\algorithms\validation_of_merging_Xcalibur_vs_LipidX\spec_uniklinik_LipidX-071121	C:\Users\earl\lipidx\trunk\scripts\benchmark\algorithms\validation_of_merging_Xcalibur_vs_LipidX\spec_uniklinik_Xcalibur-071011	0.0103	0.9917	0.9649	0.0001	6932	194	1494	194	1	1	194
C:\Users\earl\lipidx\trunk\scripts\benchmark\algorithms\validation_of_merging_Xcalibur_vs_LipidX\spec_uniklinik_LipidX-071121	C:\Users\earl\lipidx\trunk\scripts\benchmark\algorithms\validation_of_merging_Xcalibur_vs_LipidX\spec_uniklinik_Xcalibur-071011	0.0106	0.9975	0.9973	0	6538	190	1427	188	0	2	189
C:\Users\earl\lipidx\trunk\scripts\benchmark\algorithms\validation_of_merging_Xcalibur_vs_LipidX\spec_uniklinik_LipidX-071121	C:\Users\earl\lipidx\trunk\scripts\benchmark\algorithms\validation_of_merging_Xcalibur_vs_LipidX\spec_uniklinik_Xcalibur-071011	0.0059	0.9964	0.9986	0.0001	4840	171	1057	170	0	1	170
C:\Users\earl\lipidx\trunk\scripts\benchmark\algorithms\validation_of_merging_Xcalibur_vs_LipidX\spec_uniklinik_LipidX-071121	C:\Users\earl\lipidx\trunk\scripts\benchmark\algorithms\validation_of_merging_Xcalibur_vs_LipidX\spec_uniklinik_Xcalibur-071011	0.0119	0.9957	0.9977	0	5519	169	1066	167	0	2	168
C:\Users\earl\lipidx\trunk\scripts\benchmark\algorithms\validation_of_merging_Xcalibur_vs_LipidX\spec_uniklinik_LipidX-071121	C:\Users\earl\lipidx\trunk\scripts\benchmark\algorithms\validation_of_merging_Xcalibur_vs_LipidX\spec_uniklinik_Xcalibur-071011	0.0112	0.9989	0.9999	0.0002	5341	180	1097	178	0	2	179
C:\Users\earl\lipidx\trunk\scripts\benchmark\algorithms\validation_of_merging_Xcalibur_vs_LipidX\spec_uniklinik_LipidX-071121	C:\Users\earl\lipidx\trunk\scripts\benchmark\algorithms\validation_of_merging_Xcalibur_vs_LipidX\spec_uniklinik_Xcalibur-071011	0.0107	0.9963	0.9996	0.001	4924	188	1114	186	0	2	187
C:\Users\earl\lipidx\trunk\scripts\benchmark\algorithms\validation_of_merging_Xcalibur_vs_LipidX\spec_uniklinik_LipidX-071121	C:\Users\earl\lipidx\trunk\scripts\benchmark\algorithms\validation_of_merging_Xcalibur_vs_LipidX\spec_uniklinik_Xcalibur-071011	0.0147	0.9956	0.9915	0.0001	5167	136	879	136	1	1	136
C:\Users\earl\lipidx\trunk\scripts\benchmark\algorithms\validation_of_merging_Xcalibur_vs_LipidX\spec_uniklinik_LipidX-071121	C:\Users\earl\lipidx\trunk\scripts\benchmark\algorithms\validation_of_merging_Xcalibur_vs_LipidX\spec_uniklinik_Xcalibur-071011	0.0137	0.9941	0.9905	0.0001	6443	146	967	146	1	1	146
C:\Users\earl\lipidx\trunk\scripts\benchmark\algorithms\validation_of_merging_Xcalibur_vs_LipidX\spec_uniklinik_LipidX-071121	C:\Users\earl\lipidx\trunk\scripts\benchmark\algorithms\validation_of_merging_Xcalibur_vs_LipidX\spec_uniklinik_Xcalibur-071011	0.0137	0.9926	0.9937	0.0001	5792	145	954	147	2	0	146
C:\Users\earl\lipidx\trunk\scripts\benchmark\algorithms\validation_of_merging_Xcalibur_vs_LipidX\spec_uniklinik_LipidX-071121	C:\Users\earl\lipidx\trunk\scripts\benchmark\algorithms\validation_of_merging_Xcalibur_vs_LipidX\spec_uniklinik_Xcalibur-071011	0.0141	0.992	0.9924	0.0001	6008	141	955	143	2	0	142
C:\Users\earl\lipidx\trunk\scripts\benchmark\algorithms\validation_of_merging_Xcalibur_vs_LipidX\spec_uniklinik_LipidX-071121	C:\Users\earl\lipidx\trunk\scripts\benchmark\algorithms\validation_of_merging_Xcalibur_vs_LipidX\spec_uniklinik_Xcalibur-071011	0.0073	0.9968	0.9978	0.0001	5682	138	873	137	0	1	137
C:\Users\earl\lipidx\trunk\scripts\benchmark\algorithms\validation_of_merging_Xcalibur_vs_LipidX\spec_uniklinik_LipidX-071121	C:\Users\earl\lipidx\trunk\scripts\benchmark\algorithms\validation_of_merging_Xcalibur_vs_LipidX\spec_uniklinik_Xcalibur-071011	0.007	0.9972	0.9976	0	6065	144	944	143	0	1	143
C:\Users\earl\lipidx\trunk\scripts\benchmark\algorithms\validation_of_merging_Xcalibur_vs_LipidX\spec_uniklinik_LipidX-071121	C:\Users\earl\lipidx\trunk\scripts\benchmark\algorithms\validation_of_merging_Xcalibur_vs_LipidX\spec_uniklinik_Xcalibur-071011	0	0.9963	0.9977	0.0001	6181	178	1178	178	0	0	177
C:\Users\earl\lipidx\trunk\scripts\benchmark\algorithms\validation_of_merging_Xcalibur_vs_LipidX\spec_uniklinik_LipidX-071121	C:\Users\earl\lipidx\trunk\scripts\benchmark\algorithms\validation_of_merging_Xcalibur_vs_LipidX\spec_uniklinik_Xcalibur-071011	0.0061	0.9963	0.997	0.0001	5875	165	994	166	1	0	165
C:\Users\earl\lipidx\trunk\scripts\benchmark\algorithms\validation_of_merging_Xcalibur_vs_LipidX\spec_uniklinik_LipidX-071121	C:\Users\earl\lipidx\trunk\scripts\benchmark\algorithms\validation_of_merging_Xcalibur_vs_LipidX\spec_uniklinik_Xcalibur-071011	0.0148	0.9933	0.9656	0	4338	135	821	135	1	1	135
C:\Users\earl\lipidx\trunk\scripts\benchmark\algorithms\validation_of_merging_Xcalibur_vs_LipidX\spec_uniklinik_LipidX-071121	C:\Users\earl\lipidx\trunk\scripts\benchmark\algorithms\validation_of_merging_Xcalibur_vs_LipidX\spec_uniklinik_Xcalibur-071011	0.0072	0.9949	0.9859	0	5916	138	947	139	1	0	138
C:\Users\earl\lipidx\trunk\scripts\benchmark\algorithms\validation_of_merging_Xcalibur_vs_LipidX\spec_uniklinik_LipidX-071121	C:\Users\earl\lipidx\trunk\scripts\benchmark\algorithms\validation_of_merging_Xcalibur_vs_LipidX\spec_uniklinik_Xcalibur-071011	0.0071	0.9962	0.9935	0	6029	141	959	142	1	0	141
C:\Users\earl\lipidx\trunk\scripts\benchmark\algorithms\validation_of_merging_Xcalibur_vs_LipidX\spec_uniklinik_LipidX-071121	C:\Users\earl\lipidx\trunk\scripts\benchmark\algorithms\validation_of_merging_Xcalibur_vs_LipidX\spec_uniklinik_Xcalibur-071011	0.0141	0.9963	0.993	0	5099	142	873	142	1	1	142
C:\Users\earl\lipidx\trunk\scripts\benchmark\algorithms\validation_of_merging_Xcalibur_vs_LipidX\spec_uniklinik_LipidX-071121	C:\Users\earl\lipidx\trunk\scripts\benchmark\algorithms\validation_of_merging_Xcalibur_vs_LipidX\spec_uniklinik_Xcalibur-071011	0.0139	0.9959	0.9898	0.0001	6076	144	1028	144	1	1	144
C:\Users\earl\lipidx\trunk\scripts\benchmark\algorithms\validation_of_merging_Xcalibur_vs_LipidX\spec_uniklinik_LipidX-071121	C:\Users\earl\lipidx\trunk\scripts\benchmark\algorithms\validation_of_merging_Xcalibur_vs_LipidX\spec_uniklinik_Xcalibur-071011	0.0148	0.9957	0.989	0	5034	135	895	135	1	1	135
C:\Users\earl\lipidx\trunk\scripts\benchmark\algorithms\validation_of_merging_Xcalibur_vs_LipidX\spec_uniklinik_LipidX-071121	C:\Users\earl\lipidx\trunk\scripts\benchmark\algorithms\validation_of_merging_Xcalibur_vs_LipidX\spec_uniklinik_Xcalibur-071011	0.024	0.9883	0.9677	0.0001	5693	164	1034	168	4	0	167
C:\Users\earl\lipidx\trunk\scripts\benchmark\algorithms\validation_of_merging_Xcalibur_vs_LipidX\spec_uniklinik_LipidX-071121	C:\Users\earl\lipidx\trunk\scripts\benchmark\algorithms\validation_of_merging_Xcalibur_vs_LipidX\spec_uniklinik_Xcalibur-071011	0.0118	0.9946	0.982	0.0001	5205	168	1022	170	2	0	169
C:\Users\earl\lipidx\trunk\scripts\benchmark\algorithms\validation_of_merging_Xcalibur_vs_LipidX\spec_uniklinik_LipidX-071121	C:\Users\earl\lipidx\trunk\scripts\benchmark\algorithms\validation_of_merging_Xcalibur_vs_LipidX\spec_uniklinik_Xcalibur-071011	0.0234	0.9919	0.9843	0.0001	6868	169	1244	171	3	1	171
C:\Users\earl\lipidx\trunk\scripts\benchmark\algorithms\validation_of_merging_Xcalibur_vs_LipidX\spec_uniklinik_LipidX-071121	C:\Users\earl\lipidx\trunk\scripts\benchmark\algorithms\validation_of_merging_Xcalibur_vs_LipidX\spec_uniklinik_Xcalibur-071011	0.0261	0.9909	0.9813	0.0001	5909	151	1052	153	3	1	153
C:\Users\earl\lipidx\trunk\scripts\benchmark\algorithms\validation_of_merging_Xcalibur_vs_LipidX\spec_uniklinik_LipidX-071121	C:\Users\earl\lipidx\trunk\scripts\benchmark\algorithms\validation_of_merging_Xcalibur_vs_LipidX\spec_uniklinik_Xcalibur-071011	0.0216	0.9951	0.9729	0.0001	6644	184	1369	184	2	2	185
C:\Users\earl\lipidx\trunk\scripts\benchmark\algorithms\validation_of_merging_Xcalibur_vs_LipidX\spec_uniklinik_LipidX-071121	C:\Users\earl\lipidx\trunk\scripts\benchmark\algorithms\validation_of_merging_Xcalibur_vs_LipidX\spec_uniklinik_Xcalibur-071011	0.0118	0.9954	0.9816	0	6166	169	1213	169	1	1	169
C:\Users\earl\lipidx\trunk\scripts\benchmark\algorithms\validation_of_merging_Xcalibur_vs_LipidX\spec_uniklinik_LipidX-071121	C:\Users\earl\lipidx\trunk\scripts\benchmark\algorithms\validation_of_merging_Xcalibur_vs_LipidX\spec_uniklinik_Xcalibur-071011	0.0235	0.9909	0.966	0.0001	5773	168	1197	170	3	1	170
C:\Users\earl\lipidx\trunk\scripts\benchmark\algorithms\validation_of_merging_Xcalibur_vs_LipidX\spec_uniklinik_LipidX-071121	C:\Users\earl\lipidx\trunk\scripts\benchmark\algorithms\validation_of_merging_Xcalibur_vs_LipidX\spec_uniklinik_Xcalibur-071011	0.0126	0.994	0.993	0.0001	5704	159	1075	159	1	1	159
C:\Users\earl\lipidx\trunk\scripts\benchmark\algorithms\validation_of_merging_Xcalibur_vs_LipidX\spec_uniklinik_LipidX-071121	C:\Users\earl\lipidx\trunk\scripts\benchmark\algorithms\validation_of_merging_Xcalibur_vs_LipidX\spec_uniklinik_Xcalibur-071011	0.019	0.9973	0.9981	0.0001	6933	157	1029	158	2	1	158
C:\Users\earl\lipidx\trunk\scripts\benchmark\algorithms\validation_of_merging_Xcalibur_vs_LipidX\spec_uniklinik_LipidX-071121	C:\Users\earl\lipidx\trunk\scripts\benchmark\algorithms\validation_of_merging_Xcalibur_vs_LipidX\spec_uniklinik_Xcalibur-071011	0.0129	0.9952	0.9952	0.0001	5532	154	933	156	2	0	155
C:\Users\earl\lipidx\trunk\scripts\benchmark\algorithms\validation_of_merging_Xcalibur_vs_LipidX\spec_uniklinik_LipidX-071121	C:\Users\earl\lipidx\trunk\scripts\benchmark\algorithms\validation_of_merging_Xcalibur_vs_LipidX\spec_uniklinik_Xcalibur-071011	0.019	0.9908	0.9693	0.0001	5594	157	1027	158	2	1	158
C:\Users\earl\lipidx\trunk\scripts\benchmark\algorithms\validation_of_merging_Xcalibur_vs_LipidX\spec_uniklinik_LipidX-071121	C:\Users\earl\lipidx\trunk\scripts\benchmark\algorithms\validation_of_merging_Xcalibur_vs_LipidX\spec_uniklinik_Xcalibur-071011	0.0123	0.9943	0.9741	0	6153	162	1066	162	1	1	162
C:\Users\earl\lipidx\trunk\scripts\benchmark\algorithms\validation_of_merging_Xcalibur_vs_LipidX\spec_uniklinik_LipidX-071121	C:\Users\earl\lipidx\trunk\scripts\benchmark\algorithms\validation_of_merging_Xcalibur_vs_LipidX\spec_uniklinik_Xcalibur-071011	0.0055	0.9975	0.9982	0	6024	182	1194	181	0	1	181
C:\Users\earl\lipidx\trunk\scripts\benchmark\algorithms\validation_of_merging_Xcalibur_vs_LipidX\spec_uniklinik_LipidX-071121	C:\Users\earl\lipidx\trunk\scripts\benchmark\algorithms\validation_of_merging_Xcalibur_vs_LipidX\spec_uniklinik_Xcalibur-071011	0.0059	0.9992	0.9986	0.0001	7092	170	1225	169	0	1	169
C:\Users\earl\lipidx\trunk\scripts\benchmark\algorithms\validation_of_merging_Xcalibur_vs_LipidX\spec_uniklinik_LipidX-071121	C:\Users\earl\lipidx\trunk\scripts\benchmark\algorithms\validation_of_merging_Xcalibur_vs_LipidX\spec_uniklinik_Xcalibur-071011	0.0127	0.9947	0.9895	0	4953	156	971	158	2	0	157
C:\Users\earl\lipidx\trunk\scripts\benchmark\algorithms\validation_of_merging_Xcalibur_vs_LipidX\spec_uniklinik_LipidX-071121	C:\Users\earl\lipidx\trunk\scripts\benchmark\algorithms\validation_of_merging_Xcalibur_vs_LipidX\spec_uniklinik_Xcalibur-071011	0.0124	0.9935	0.99	0.0001	6517	160	1179	162	2	0	161
C:\Users\earl\lipidx\trunk\scripts\benchmark\algorithms\validation_of_merging_Xcalibur_vs_LipidX\spec_uniklinik_LipidX-071121	C:\Users\earl\lipidx\trunk\scripts\benchmark\algorithms\validation_of_merging_Xcalibur_vs_LipidX\spec_uniklinik_Xcalibur-071011	0.0467	0.9913	0.9848	0.0001	5700	148	944	147	3	4	150
C:\Users\earl\lipidx\trunk\scripts\benchmark\algorithms\validation_of_merging_Xcalibur_vs_LipidX\spec_uniklinik_LipidX-071121	C:\Users\earl\lipidx\trunk\scripts\benchmark\algorithms\validation_of_merging_Xcalibur_vs_LipidX\spec_uniklinik_Xcalibur-071011	0.0194	0.9923	0.9892	0.0001	6598	154	1091	155	2	1	155
C:\Users\earl\lipidx\trunk\scripts\benchmark\algorithms\validation_of_merging_Xcalibur_vs_LipidX\spec_uniklinik_LipidX-071121	C:\Users\earl\lipidx\trunk\scripts\benchmark\algorithms\validation_of_merging_Xcalibur_vs_LipidX\spec_uniklinik_Xcalibur-071011	0.0139	0.9949	0.9925	0.0001	5691	144	911	144	1	1	144
C:\Users\earl\lipidx\trunk\scripts\benchmark\algorithms\validation_of_merging_Xcalibur_vs_LipidX\spec_uniklinik_LipidX-071121	C:\Users\earl\lipidx\trunk\scripts\benchmark\algorithms\validation_of_merging_Xcalibur_vs_LipidX\spec_uniklinik_Xcalibur-071011	0.014	0.9955	0.9812	0	6870	213	1466	214	2	1	214
C:\Users\earl\lipidx\trunk\scripts\benchmark\algorithms\validation_of_merging_Xcalibur_vs_LipidX\spec_uniklinik_LipidX-071121	C:\Users\earl\lipidx\trunk\scripts\benchmark\algorithms\validation_of_merging_Xcalibur_vs_LipidX\spec_uniklinik_Xcalibur-071011	0.014	0.9928	0.986	0.0001	6113	142	1032	144	2	0	143
C:\Users\earl\lipidx\trunk\scripts\benchmark\algorithms\validation_of_merging_Xcalibur_vs_LipidX\spec_uniklinik_LipidX-071121	C:\Users\earl\lipidx\trunk\scripts\benchmark\algorithms\validation_of_merging_Xcalibur_vs_LipidX\spec_uniklinik_Xcalibur-071011	0.0134	0.9931	0.9856	0.0001	6639	148	1098	150	2	0	149
C:\Users\earl\lipidx\trunk\scripts\benchmark\algorithms\validation_of_merging_Xcalibur_vs_LipidX\spec_uniklinik_LipidX-071121	C:\Users\earl\lipidx\trunk\scripts\benchmark\algorithms\validation_of_merging_Xcalibur_vs_LipidX\spec_uniklinik_Xcalibur-071011	0	1	1	0	6620	47	547	47	0	0	46
C:\Users\earl\lipidx\trunk\scripts\benchmark\algorithms\validation_of_merging_Xcalibur_vs_LipidX\spec_uniklinik_LipidX-071121	C:\Users\earl\lipidx\trunk\scripts\benchmark\algorithms\validation_of_merging_Xcalibur_vs_LipidX\spec_uniklinik_Xcalibur-071011	0	1	1	0	5459	29	333	29	0	0	28
C:\Users\earl\lipidx\trunk\scripts\benchmark\algorithms\validation_of_merging_Xcalibur_vs_LipidX\spec_uniklinik_LipidX-071121	C:\Users\earl\lipidx\trunk\scripts\benchmark\algorithms\validation_of_merging_Xcalibur_vs_LipidX\spec_uniklinik_Xcalibur-071011	0	1	1	0	6658	38	641	38	0	0	37
C:\Users\earl\lipidx\trunk\scripts\benchmark\algorithms\validation_of_merging_Xcalibur_vs_LipidX\spec_uniklinik_LipidX-071121	C:\Users\earl\lipidx\trunk\scripts\benchmark\algorithms\validation_of_merging_Xcalibur_vs_LipidX\spec_uniklinik_Xcalibur-071011	0	1	1	0	6530	42	576	42	0	0	41
file LipidX	file Xcalibur	massMissmatch	difference	spearman	avg mass diff	original len LipidX	after removing S/N LipidX	original len Xcalibur	after removing S/N Xcalibur	# of zeros LipidX	# of zeros Xcalibur	len of aligned spectra
Average		0.0144597	0.993886	0.98511	8.43077e-05	3639.03	157.695	1121.13	158.729	1.69846	0.670769	158.4
Standard deviation		0.01444	0.00869563	0.0209185	0.000123603	2011.15	23.076	169.656	23.3163	2.00035	1.24198	23.5715

## Sheet: result-Xcalibur_vs_LipidX-d_05
file LipidX	the LipidX averaged peak list
file Xcalibur	the Xcalibur averaged peak list
mass missmatch	number of peaks which did not overlap with the other spectrum. Mass equality was done by means of the resolution setting. Here its 100000.
difference	The average percentual deviation of the intensity of all peaks which have the same mass (i.e. Which are aligned).
pearson	The pearson correlation factor. It was calculated without removing the zeros from the mass alignment.
avg mass diff	The average mass difference of two aligned masses given in Da.
original len LipidX	The original length of LipiX' peak list.
after removing S/n LipidX	The length of LipidX' peak list after removing all peaks which fall under the S/N threshold (as given by the user)
original len Xcalibur	The original length of Xcalibur's peak list.
after removing S/N Xcalibur	The length of Xcalibur's peak list after removing all peaks which fall under the S/N threshold (as given by the user)
# of zeros LipidX	The number of zeros in LipidX' peak list.
# of zeros Xcalibur	The number of zeros in Xcalibur's peak list.
len of aligned spectra	The length of both peak lists aligned.
file LipidX	file Xcalibur	massMissmatch	difference	spearman	avg mass diff	original len LipidX	after removing S/N LipidX	original len Xcalibur	after removing S/N Xcalibur	# of zeros LipidX	# of zeros Xcalibur	len of aligned spectra
C:\Users\earl\lipidx\trunk\scripts\benchmark\algorithms\validation_of_merging_Xcalibur_vs_LipidX\spec_uniklinik_LipidX-071121	C:\Users\earl\lipidx\trunk\scripts\benchmark\algorithms\validation_of_merging_Xcalibur_vs_LipidX\spec_uniklinik_Xcalibur-071011	0.0105	0.995	0.995	0.0001	2211	190	931	189	1	1	190
C:\Users\earl\lipidx\trunk\scripts\benchmark\algorithms\validation_of_merging_Xcalibur_vs_LipidX\spec_uniklinik_LipidX-071121	C:\Users\earl\lipidx\trunk\scripts\benchmark\algorithms\validation_of_merging_Xcalibur_vs_LipidX\spec_uniklinik_Xcalibur-071011	0.0165	0.9951	0.9955	0.0001	2007	182	880	180	1	2	182
C:\Users\earl\lipidx\trunk\scripts\benchmark\algorithms\validation_of_merging_Xcalibur_vs_LipidX\spec_uniklinik_LipidX-071121	C:\Users\earl\lipidx\trunk\scripts\benchmark\algorithms\validation_of_merging_Xcalibur_vs_LipidX\spec_uniklinik_Xcalibur-071011	0.0114	0.9984	0.999	0	2096	177	893	175	0	2	176
C:\Users\earl\lipidx\trunk\scripts\benchmark\algorithms\validation_of_merging_Xcalibur_vs_LipidX\spec_uniklinik_LipidX-071121	C:\Users\earl\lipidx\trunk\scripts\benchmark\algorithms\validation_of_merging_Xcalibur_vs_LipidX\spec_uniklinik_Xcalibur-071011	0.0458	0.9943	0.9768	0.0001	1797	153	824	148	1	6	153
C:\Users\earl\lipidx\trunk\scripts\benchmark\algorithms\validation_of_merging_Xcalibur_vs_LipidX\spec_uniklinik_LipidX-071121	C:\Users\earl\lipidx\trunk\scripts\benchmark\algorithms\validation_of_merging_Xcalibur_vs_LipidX\spec_uniklinik_Xcalibur-071011	0.0239	0.9972	0.9945	0.0001	1930	209	1009	206	1	4	209
C:\Users\earl\lipidx\trunk\scripts\benchmark\algorithms\validation_of_merging_Xcalibur_vs_LipidX\spec_uniklinik_LipidX-071121	C:\Users\earl\lipidx\trunk\scripts\benchmark\algorithms\validation_of_merging_Xcalibur_vs_LipidX\spec_uniklinik_Xcalibur-071011	0.0102	0.9974	0.996	0	2011	196	969	196	1	1	196
C:\Users\earl\lipidx\trunk\scripts\benchmark\algorithms\validation_of_merging_Xcalibur_vs_LipidX\spec_uniklinik_LipidX-071121	C:\Users\earl\lipidx\trunk\scripts\benchmark\algorithms\validation_of_merging_Xcalibur_vs_LipidX\spec_uniklinik_Xcalibur-071011	0.0169	0.9971	0.9979	0.0001	2420	178	804	177	1	2	178
C:\Users\earl\lipidx\trunk\scripts\benchmark\algorithms\validation_of_merging_Xcalibur_vs_LipidX\spec_uniklinik_LipidX-071121	C:\Users\earl\lipidx\trunk\scripts\benchmark\algorithms\validation_of_merging_Xcalibur_vs_LipidX\spec_uniklinik_Xcalibur-071011	0.0222	0.9966	0.9939	0	2358	180	845	178	1	3	180
C:\Users\earl\lipidx\trunk\scripts\benchmark\algorithms\validation_of_merging_Xcalibur_vs_LipidX\spec_uniklinik_LipidX-071121	C:\Users\earl\lipidx\trunk\scripts\benchmark\algorithms\validation_of_merging_Xcalibur_vs_LipidX\spec_uniklinik_Xcalibur-071011	0.018	0.9978	0.9964	0.0001	1674	222	1073	220	1	3	222
C:\Users\earl\lipidx\trunk\scripts\benchmark\algorithms\validation_of_merging_Xcalibur_vs_LipidX\spec_uniklinik_LipidX-071121	C:\Users\earl\lipidx\trunk\scripts\benchmark\algorithms\validation_of_merging_Xcalibur_vs_LipidX\spec_uniklinik_Xcalibur-071011	0.0181	0.9972	0.9822	0.0001	1672	221	1101	219	1	3	221
C:\Users\earl\lipidx\trunk\scripts\benchmark\algorithms\validation_of_merging_Xcalibur_vs_LipidX\spec_uniklinik_LipidX-071121	C:\Users\earl\lipidx\trunk\scripts\benchmark\algorithms\validation_of_merging_Xcalibur_vs_LipidX\spec_uniklinik_Xcalibur-071011	0.0221	0.9912	0.9703	0.0001	2027	224	1123	225	3	2	226
C:\Users\earl\lipidx\trunk\scripts\benchmark\algorithms\validation_of_merging_Xcalibur_vs_LipidX\spec_uniklinik_LipidX-071121	C:\Users\earl\lipidx\trunk\scripts\benchmark\algorithms\validation_of_merging_Xcalibur_vs_LipidX\spec_uniklinik_Xcalibur-071011	0.0291	0.9929	0.9781	0.0001	1852	205	950	202	2	4	206
C:\Users\earl\lipidx\trunk\scripts\benchmark\algorithms\validation_of_merging_Xcalibur_vs_LipidX\spec_uniklinik_LipidX-071121	C:\Users\earl\lipidx\trunk\scripts\benchmark\algorithms\validation_of_merging_Xcalibur_vs_LipidX\spec_uniklinik_Xcalibur-071011	0.0287	0.9957	0.9891	0.0001	2130	209	1060	205	1	5	209
C:\Users\earl\lipidx\trunk\scripts\benchmark\algorithms\validation_of_merging_Xcalibur_vs_LipidX\spec_uniklinik_LipidX-071121	C:\Users\earl\lipidx\trunk\scripts\benchmark\algorithms\validation_of_merging_Xcalibur_vs_LipidX\spec_uniklinik_Xcalibur-071011	0.0299	0.9964	0.9883	0.0001	1745	233	1248	230	2	5	234
C:\Users\earl\lipidx\trunk\scripts\benchmark\algorithms\validation_of_merging_Xcalibur_vs_LipidX\spec_uniklinik_LipidX-071121	C:\Users\earl\lipidx\trunk\scripts\benchmark\algorithms\validation_of_merging_Xcalibur_vs_LipidX\spec_uniklinik_Xcalibur-071011	0.0588	0.9844	0.9873	0.0002	2010	186	1156	179	2	9	187
C:\Users\earl\lipidx\trunk\scripts\benchmark\algorithms\validation_of_merging_Xcalibur_vs_LipidX\spec_uniklinik_LipidX-071121	C:\Users\earl\lipidx\trunk\scripts\benchmark\algorithms\validation_of_merging_Xcalibur_vs_LipidX\spec_uniklinik_Xcalibur-071011	0.0225	0.9948	0.9748	0.0001	1587	265	1303	265	3	3	267
C:\Users\earl\lipidx\trunk\scripts\benchmark\algorithms\validation_of_merging_Xcalibur_vs_LipidX\spec_uniklinik_LipidX-071121	C:\Users\earl\lipidx\trunk\scripts\benchmark\algorithms\validation_of_merging_Xcalibur_vs_LipidX\spec_uniklinik_Xcalibur-071011	0.021	0.9965	0.989	0.0001	1877	238	1302	235	1	4	238
C:\Users\earl\lipidx\trunk\scripts\benchmark\algorithms\validation_of_merging_Xcalibur_vs_LipidX\spec_uniklinik_LipidX-071121	C:\Users\earl\lipidx\trunk\scripts\benchmark\algorithms\validation_of_merging_Xcalibur_vs_LipidX\spec_uniklinik_Xcalibur-071011	0.0133	0.9963	0.9921	0.0001	1997	226	1083	225	1	2	226
C:\Users\earl\lipidx\trunk\scripts\benchmark\algorithms\validation_of_merging_Xcalibur_vs_LipidX\spec_uniklinik_LipidX-071121	C:\Users\earl\lipidx\trunk\scripts\benchmark\algorithms\validation_of_merging_Xcalibur_vs_LipidX\spec_uniklinik_Xcalibur-071011	0.0144	0.9969	0.9969	0.0001	2360	210	1108	207	0	3	209
C:\Users\earl\lipidx\trunk\scripts\benchmark\algorithms\validation_of_merging_Xcalibur_vs_LipidX\spec_uniklinik_LipidX-071121	C:\Users\earl\lipidx\trunk\scripts\benchmark\algorithms\validation_of_merging_Xcalibur_vs_LipidX\spec_uniklinik_Xcalibur-071011	0.0175	0.9927	0.9891	0.0001	2152	227	1245	227	2	2	228
C:\Users\earl\lipidx\trunk\scripts\benchmark\algorithms\validation_of_merging_Xcalibur_vs_LipidX\spec_uniklinik_LipidX-071121	C:\Users\earl\lipidx\trunk\scripts\benchmark\algorithms\validation_of_merging_Xcalibur_vs_LipidX\spec_uniklinik_Xcalibur-071011	0.0253	0.9937	0.9856	0.0001	1932	235	1234	235	3	3	237
C:\Users\earl\lipidx\trunk\scripts\benchmark\algorithms\validation_of_merging_Xcalibur_vs_LipidX\spec_uniklinik_LipidX-071121	C:\Users\earl\lipidx\trunk\scripts\benchmark\algorithms\validation_of_merging_Xcalibur_vs_LipidX\spec_uniklinik_Xcalibur-071011	0.0169	0.9895	0.9677	0.0001	2140	236	1106	236	2	2	237
C:\Users\earl\lipidx\trunk\scripts\benchmark\algorithms\validation_of_merging_Xcalibur_vs_LipidX\spec_uniklinik_LipidX-071121	C:\Users\earl\lipidx\trunk\scripts\benchmark\algorithms\validation_of_merging_Xcalibur_vs_LipidX\spec_uniklinik_Xcalibur-071011	0.0317	0.991	0.9696	0.0001	2204	250	1229	248	3	5	252
C:\Users\earl\lipidx\trunk\scripts\benchmark\algorithms\validation_of_merging_Xcalibur_vs_LipidX\spec_uniklinik_LipidX-071121	C:\Users\earl\lipidx\trunk\scripts\benchmark\algorithms\validation_of_merging_Xcalibur_vs_LipidX\spec_uniklinik_Xcalibur-071011	0.0417	0.9931	0.9661	0.0001	2075	214	1000	211	3	6	216
C:\Users\earl\lipidx\trunk\scripts\benchmark\algorithms\validation_of_merging_Xcalibur_vs_LipidX\spec_uniklinik_LipidX-071121	C:\Users\earl\lipidx\trunk\scripts\benchmark\algorithms\validation_of_merging_Xcalibur_vs_LipidX\spec_uniklinik_Xcalibur-071011	0.0409	0.9953	0.9765	0.0001	2120	218	1081	215	3	6	220
C:\Users\earl\lipidx\trunk\scripts\benchmark\algorithms\validation_of_merging_Xcalibur_vs_LipidX\spec_uniklinik_LipidX-071121	C:\Users\earl\lipidx\trunk\scripts\benchmark\algorithms\validation_of_merging_Xcalibur_vs_LipidX\spec_uniklinik_Xcalibur-071011	0.0283	0.991	0.9512	0.0001	2102	315	1512	314	4	5	318
C:\Users\earl\lipidx\trunk\scripts\benchmark\algorithms\validation_of_merging_Xcalibur_vs_LipidX\spec_uniklinik_LipidX-071121	C:\Users\earl\lipidx\trunk\scripts\benchmark\algorithms\validation_of_merging_Xcalibur_vs_LipidX\spec_uniklinik_Xcalibur-071011	0.0346	0.9933	0.9797	0.0001	2121	316	1494	311	3	8	318
C:\Users\earl\lipidx\trunk\scripts\benchmark\algorithms\validation_of_merging_Xcalibur_vs_LipidX\spec_uniklinik_LipidX-071121	C:\Users\earl\lipidx\trunk\scripts\benchmark\algorithms\validation_of_merging_Xcalibur_vs_LipidX\spec_uniklinik_Xcalibur-071011	0.0249	0.9939	0.9895	0.0001	1864	239	1285	239	3	3	241
C:\Users\earl\lipidx\trunk\scripts\benchmark\algorithms\validation_of_merging_Xcalibur_vs_LipidX\spec_uniklinik_LipidX-071121	C:\Users\earl\lipidx\trunk\scripts\benchmark\algorithms\validation_of_merging_Xcalibur_vs_LipidX\spec_uniklinik_Xcalibur-071011	0.0078	0.9951	0.9921	0.0001	1775	256	1237	258	2	0	257
C:\Users\earl\lipidx\trunk\scripts\benchmark\algorithms\validation_of_merging_Xcalibur_vs_LipidX\spec_uniklinik_LipidX-071121	C:\Users\earl\lipidx\trunk\scripts\benchmark\algorithms\validation_of_merging_Xcalibur_vs_LipidX\spec_uniklinik_Xcalibur-071011	0.0152	0.9899	0.9796	0.0001	1885	262	1176	262	2	2	263
C:\Users\earl\lipidx\trunk\scripts\benchmark\algorithms\validation_of_merging_Xcalibur_vs_LipidX\spec_uniklinik_LipidX-071121	C:\Users\earl\lipidx\trunk\scripts\benchmark\algorithms\validation_of_merging_Xcalibur_vs_LipidX\spec_uniklinik_Xcalibur-071011	0.0184	0.9919	0.9795	0.0001	2154	271	1291	270	2	3	272
C:\Users\earl\lipidx\trunk\scripts\benchmark\algorithms\validation_of_merging_Xcalibur_vs_LipidX\spec_uniklinik_LipidX-071121	C:\Users\earl\lipidx\trunk\scripts\benchmark\algorithms\validation_of_merging_Xcalibur_vs_LipidX\spec_uniklinik_Xcalibur-071011	0.039	0.9901	0.9771	0.0001	1915	229	1111	226	3	6	231
C:\Users\earl\lipidx\trunk\scripts\benchmark\algorithms\validation_of_merging_Xcalibur_vs_LipidX\spec_uniklinik_LipidX-071121	C:\Users\earl\lipidx\trunk\scripts\benchmark\algorithms\validation_of_merging_Xcalibur_vs_LipidX\spec_uniklinik_Xcalibur-071011	0.0278	0.9915	0.9665	0.0001	1597	250	1248	249	3	4	252
C:\Users\earl\lipidx\trunk\scripts\benchmark\algorithms\validation_of_merging_Xcalibur_vs_LipidX\spec_uniklinik_LipidX-071121	C:\Users\earl\lipidx\trunk\scripts\benchmark\algorithms\validation_of_merging_Xcalibur_vs_LipidX\spec_uniklinik_Xcalibur-071011	0.0146	0.992	0.9755	0.0001	1605	273	1407	273	2	2	274
C:\Users\earl\lipidx\trunk\scripts\benchmark\algorithms\validation_of_merging_Xcalibur_vs_LipidX\spec_uniklinik_LipidX-071121	C:\Users\earl\lipidx\trunk\scripts\benchmark\algorithms\validation_of_merging_Xcalibur_vs_LipidX\spec_uniklinik_Xcalibur-071011	0.0225	0.9905	0.9793	0.0001	1847	220	1194	221	3	2	222
C:\Users\earl\lipidx\trunk\scripts\benchmark\algorithms\validation_of_merging_Xcalibur_vs_LipidX\spec_uniklinik_LipidX-071121	C:\Users\earl\lipidx\trunk\scripts\benchmark\algorithms\validation_of_merging_Xcalibur_vs_LipidX\spec_uniklinik_Xcalibur-071011	0.0259	0.9912	0.9773	0.0001	1697	230	1211	230	3	3	232
C:\Users\earl\lipidx\trunk\scripts\benchmark\algorithms\validation_of_merging_Xcalibur_vs_LipidX\spec_uniklinik_LipidX-071121	C:\Users\earl\lipidx\trunk\scripts\benchmark\algorithms\validation_of_merging_Xcalibur_vs_LipidX\spec_uniklinik_Xcalibur-071011	0.0217	0.9938	0.979	0.0001	1811	276	1292	274	2	4	277
C:\Users\earl\lipidx\trunk\scripts\benchmark\algorithms\validation_of_merging_Xcalibur_vs_LipidX\spec_uniklinik_LipidX-071121	C:\Users\earl\lipidx\trunk\scripts\benchmark\algorithms\validation_of_merging_Xcalibur_vs_LipidX\spec_uniklinik_Xcalibur-071011	0.027	0.994	0.9775	0.0001	1742	257	1246	256	3	4	259
C:\Users\earl\lipidx\trunk\scripts\benchmark\algorithms\validation_of_merging_Xcalibur_vs_LipidX\spec_uniklinik_LipidX-071121	C:\Users\earl\lipidx\trunk\scripts\benchmark\algorithms\validation_of_merging_Xcalibur_vs_LipidX\spec_uniklinik_Xcalibur-071011	0.0207	0.9934	0.9883	0.0001	2226	240	1243	239	2	3	241
C:\Users\earl\lipidx\trunk\scripts\benchmark\algorithms\validation_of_merging_Xcalibur_vs_LipidX\spec_uniklinik_LipidX-071121	C:\Users\earl\lipidx\trunk\scripts\benchmark\algorithms\validation_of_merging_Xcalibur_vs_LipidX\spec_uniklinik_Xcalibur-071011	0.0166	0.9936	0.9891	0.0001	1971	240	1191	239	2	2	241
C:\Users\earl\lipidx\trunk\scripts\benchmark\algorithms\validation_of_merging_Xcalibur_vs_LipidX\spec_uniklinik_LipidX-071121	C:\Users\earl\lipidx\trunk\scripts\benchmark\algorithms\validation_of_merging_Xcalibur_vs_LipidX\spec_uniklinik_Xcalibur-071011	0.0236	0.9932	0.9812	0.0001	1627	211	982	210	2	3	212
C:\Users\earl\lipidx\trunk\scripts\benchmark\algorithms\validation_of_merging_Xcalibur_vs_LipidX\spec_uniklinik_LipidX-071121	C:\Users\earl\lipidx\trunk\scripts\benchmark\algorithms\validation_of_merging_Xcalibur_vs_LipidX\spec_uniklinik_Xcalibur-071011	0.0179	0.9904	0.9724	0.0001	2005	221	1108	223	3	1	223
C:\Users\earl\lipidx\trunk\scripts\benchmark\algorithms\validation_of_merging_Xcalibur_vs_LipidX\spec_uniklinik_LipidX-071121	C:\Users\earl\lipidx\trunk\scripts\benchmark\algorithms\validation_of_merging_Xcalibur_vs_LipidX\spec_uniklinik_Xcalibur-071011	0.04	0.9932	0.9676	0.0001	1410	271	1219	270	5	6	275
C:\Users\earl\lipidx\trunk\scripts\benchmark\algorithms\validation_of_merging_Xcalibur_vs_LipidX\spec_uniklinik_LipidX-071121	C:\Users\earl\lipidx\trunk\scripts\benchmark\algorithms\validation_of_merging_Xcalibur_vs_LipidX\spec_uniklinik_Xcalibur-071011	0.0182	0.9934	0.9883	0.0001	1948	273	1275	272	2	3	274
C:\Users\earl\lipidx\trunk\scripts\benchmark\algorithms\validation_of_merging_Xcalibur_vs_LipidX\spec_uniklinik_LipidX-071121	C:\Users\earl\lipidx\trunk\scripts\benchmark\algorithms\validation_of_merging_Xcalibur_vs_LipidX\spec_uniklinik_Xcalibur-071011	0.025	0.9917	0.9862	0.0001	2017	279	1316	276	2	5	280
C:\Users\earl\lipidx\trunk\scripts\benchmark\algorithms\validation_of_merging_Xcalibur_vs_LipidX\spec_uniklinik_LipidX-071121	C:\Users\earl\lipidx\trunk\scripts\benchmark\algorithms\validation_of_merging_Xcalibur_vs_LipidX\spec_uniklinik_Xcalibur-071011	0.0184	0.9956	0.9834	0.0001	2064	216	1086	216	2	2	217
C:\Users\earl\lipidx\trunk\scripts\benchmark\algorithms\validation_of_merging_Xcalibur_vs_LipidX\spec_uniklinik_LipidX-071121	C:\Users\earl\lipidx\trunk\scripts\benchmark\algorithms\validation_of_merging_Xcalibur_vs_LipidX\spec_uniklinik_Xcalibur-071011	0.0136	0.9954	0.9831	0.0001	2250	220	1181	221	2	1	221
C:\Users\earl\lipidx\trunk\scripts\benchmark\algorithms\validation_of_merging_Xcalibur_vs_LipidX\spec_uniklinik_LipidX-071121	C:\Users\earl\lipidx\trunk\scripts\benchmark\algorithms\validation_of_merging_Xcalibur_vs_LipidX\spec_uniklinik_Xcalibur-071011	0.0323	0.9937	0.9842	0.0001	2208	246	1290	244	3	5	248
C:\Users\earl\lipidx\trunk\scripts\benchmark\algorithms\validation_of_merging_Xcalibur_vs_LipidX\spec_uniklinik_LipidX-071121	C:\Users\earl\lipidx\trunk\scripts\benchmark\algorithms\validation_of_merging_Xcalibur_vs_LipidX\spec_uniklinik_Xcalibur-071011	0.0078	0.9952	0.9885	0.0001	2475	255	1406	257	2	0	256
C:\Users\earl\lipidx\trunk\scripts\benchmark\algorithms\validation_of_merging_Xcalibur_vs_LipidX\spec_uniklinik_LipidX-071121	C:\Users\earl\lipidx\trunk\scripts\benchmark\algorithms\validation_of_merging_Xcalibur_vs_LipidX\spec_uniklinik_Xcalibur-071011	0.0213	0.9919	0.9572	0.0001	1813	187	923	187	2	2	188
C:\Users\earl\lipidx\trunk\scripts\benchmark\algorithms\validation_of_merging_Xcalibur_vs_LipidX\spec_uniklinik_LipidX-071121	C:\Users\earl\lipidx\trunk\scripts\benchmark\algorithms\validation_of_merging_Xcalibur_vs_LipidX\spec_uniklinik_Xcalibur-071011	0.016	0.9988	0.9991	0	1679	188	963	185	0	3	187
C:\Users\earl\lipidx\trunk\scripts\benchmark\algorithms\validation_of_merging_Xcalibur_vs_LipidX\spec_uniklinik_LipidX-071121	C:\Users\earl\lipidx\trunk\scripts\benchmark\algorithms\validation_of_merging_Xcalibur_vs_LipidX\spec_uniklinik_Xcalibur-071011	0.0156	0.9957	0.9875	0.0001	1855	256	1295	256	2	2	257
C:\Users\earl\lipidx\trunk\scripts\benchmark\algorithms\validation_of_merging_Xcalibur_vs_LipidX\spec_uniklinik_LipidX-071121	C:\Users\earl\lipidx\trunk\scripts\benchmark\algorithms\validation_of_merging_Xcalibur_vs_LipidX\spec_uniklinik_Xcalibur-071011	0.0227	0.9909	0.9752	0.0001	2223	218	1136	219	3	2	220
C:\Users\earl\lipidx\trunk\scripts\benchmark\algorithms\validation_of_merging_Xcalibur_vs_LipidX\spec_uniklinik_LipidX-071121	C:\Users\earl\lipidx\trunk\scripts\benchmark\algorithms\validation_of_merging_Xcalibur_vs_LipidX\spec_uniklinik_Xcalibur-071011	0.0302	0.9928	0.9717	0.0001	2197	230	1128	229	3	4	232
C:\Users\earl\lipidx\trunk\scripts\benchmark\algorithms\validation_of_merging_Xcalibur_vs_LipidX\spec_uniklinik_LipidX-071121	C:\Users\earl\lipidx\trunk\scripts\benchmark\algorithms\validation_of_merging_Xcalibur_vs_LipidX\spec_uniklinik_Xcalibur-071011	0.0049	0.9952	0.9922	0.0001	1692	205	1016	206	1	0	205
C:\Users\earl\lipidx\trunk\scripts\benchmark\algorithms\validation_of_merging_Xcalibur_vs_LipidX\spec_uniklinik_LipidX-071121	C:\Users\earl\lipidx\trunk\scripts\benchmark\algorithms\validation_of_merging_Xcalibur_vs_LipidX\spec_uniklinik_Xcalibur-071011	0.0097	0.9954	0.9923	0.0001	1643	207	1042	207	1	1	207
C:\Users\earl\lipidx\trunk\scripts\benchmark\algorithms\validation_of_merging_Xcalibur_vs_LipidX\spec_uniklinik_LipidX-071121	C:\Users\earl\lipidx\trunk\scripts\benchmark\algorithms\validation_of_merging_Xcalibur_vs_LipidX\spec_uniklinik_Xcalibur-071011	0.0207	0.9945	0.9848	0.0001	2087	288	1378	288	3	3	290
C:\Users\earl\lipidx\trunk\scripts\benchmark\algorithms\validation_of_merging_Xcalibur_vs_LipidX\spec_uniklinik_LipidX-071121	C:\Users\earl\lipidx\trunk\scripts\benchmark\algorithms\validation_of_merging_Xcalibur_vs_LipidX\spec_uniklinik_Xcalibur-071011	0.0242	0.9922	0.9688	0.0001	1908	288	1366	285	2	5	289
C:\Users\earl\lipidx\trunk\scripts\benchmark\algorithms\validation_of_merging_Xcalibur_vs_LipidX\spec_uniklinik_LipidX-071121	C:\Users\earl\lipidx\trunk\scripts\benchmark\algorithms\validation_of_merging_Xcalibur_vs_LipidX\spec_uniklinik_Xcalibur-071011	0.0146	0.9957	0.9818	0.0001	1680	205	1012	204	1	2	205
C:\Users\earl\lipidx\trunk\scripts\benchmark\algorithms\validation_of_merging_Xcalibur_vs_LipidX\spec_uniklinik_LipidX-071121	C:\Users\earl\lipidx\trunk\scripts\benchmark\algorithms\validation_of_merging_Xcalibur_vs_LipidX\spec_uniklinik_Xcalibur-071011	0.0138	0.9986	0.9985	0	1870	218	1095	215	0	3	217
C:\Users\earl\lipidx\trunk\scripts\benchmark\algorithms\validation_of_merging_Xcalibur_vs_LipidX\spec_uniklinik_LipidX-071121	C:\Users\earl\lipidx\trunk\scripts\benchmark\algorithms\validation_of_merging_Xcalibur_vs_LipidX\spec_uniklinik_Xcalibur-071011	0.026	0.9935	0.9789	0.0001	1801	228	1160	230	4	2	231
C:\Users\earl\lipidx\trunk\scripts\benchmark\algorithms\validation_of_merging_Xcalibur_vs_LipidX\spec_uniklinik_LipidX-071121	C:\Users\earl\lipidx\trunk\scripts\benchmark\algorithms\validation_of_merging_Xcalibur_vs_LipidX\spec_uniklinik_Xcalibur-071011	0.0172	0.9953	0.993	0.0001	1755	231	1171	231	2	2	232
C:\Users\earl\lipidx\trunk\scripts\benchmark\algorithms\validation_of_merging_Xcalibur_vs_LipidX\spec_uniklinik_LipidX-071121	C:\Users\earl\lipidx\trunk\scripts\benchmark\algorithms\validation_of_merging_Xcalibur_vs_LipidX\spec_uniklinik_Xcalibur-071011	0.0254	0.9943	0.9809	0.0001	2241	312	1350	312	4	4	315
C:\Users\earl\lipidx\trunk\scripts\benchmark\algorithms\validation_of_merging_Xcalibur_vs_LipidX\spec_uniklinik_LipidX-071121	C:\Users\earl\lipidx\trunk\scripts\benchmark\algorithms\validation_of_merging_Xcalibur_vs_LipidX\spec_uniklinik_Xcalibur-071011	0.0213	0.9945	0.986	0.0001	2540	281	1424	279	2	4	282
C:\Users\earl\lipidx\trunk\scripts\benchmark\algorithms\validation_of_merging_Xcalibur_vs_LipidX\spec_uniklinik_LipidX-071121	C:\Users\earl\lipidx\trunk\scripts\benchmark\algorithms\validation_of_merging_Xcalibur_vs_LipidX\spec_uniklinik_Xcalibur-071011	0.0182	0.9949	0.9934	0.0001	1705	219	1083	219	2	2	220
C:\Users\earl\lipidx\trunk\scripts\benchmark\algorithms\validation_of_merging_Xcalibur_vs_LipidX\spec_uniklinik_LipidX-071121	C:\Users\earl\lipidx\trunk\scripts\benchmark\algorithms\validation_of_merging_Xcalibur_vs_LipidX\spec_uniklinik_Xcalibur-071011	0.0181	0.9958	0.992	0.0001	1828	219	1145	221	3	1	221
C:\Users\earl\lipidx\trunk\scripts\benchmark\algorithms\validation_of_merging_Xcalibur_vs_LipidX\spec_uniklinik_LipidX-071121	C:\Users\earl\lipidx\trunk\scripts\benchmark\algorithms\validation_of_merging_Xcalibur_vs_LipidX\spec_uniklinik_Xcalibur-071011	0.012	0.9938	0.9884	0.0001	2476	248	1360	249	2	1	249
C:\Users\earl\lipidx\trunk\scripts\benchmark\algorithms\validation_of_merging_Xcalibur_vs_LipidX\spec_uniklinik_LipidX-071121	C:\Users\earl\lipidx\trunk\scripts\benchmark\algorithms\validation_of_merging_Xcalibur_vs_LipidX\spec_uniklinik_Xcalibur-071011	0.0209	0.9916	0.9794	0.0001	2165	238	1264	237	2	3	239
C:\Users\earl\lipidx\trunk\scripts\benchmark\algorithms\validation_of_merging_Xcalibur_vs_LipidX\spec_uniklinik_LipidX-071121	C:\Users\earl\lipidx\trunk\scripts\benchmark\algorithms\validation_of_merging_Xcalibur_vs_LipidX\spec_uniklinik_Xcalibur-071011	0.0357	0.9933	0.9795	0.0001	1860	251	1160	246	2	7	252
C:\Users\earl\lipidx\trunk\scripts\benchmark\algorithms\validation_of_merging_Xcalibur_vs_LipidX\spec_uniklinik_LipidX-071121	C:\Users\earl\lipidx\trunk\scripts\benchmark\algorithms\validation_of_merging_Xcalibur_vs_LipidX\spec_uniklinik_Xcalibur-071011	0.0438	0.987	0.9477	0.0001	2024	247	1268	246	5	6	251
C:\Users\earl\lipidx\trunk\scripts\benchmark\algorithms\validation_of_merging_Xcalibur_vs_LipidX\spec_uniklinik_LipidX-071121	C:\Users\earl\lipidx\trunk\scripts\benchmark\algorithms\validation_of_merging_Xcalibur_vs_LipidX\spec_uniklinik_Xcalibur-071011	0.0277	0.99	0.9718	0.0001	2318	250	1325	251	4	3	253
C:\Users\earl\lipidx\trunk\scripts\benchmark\algorithms\validation_of_merging_Xcalibur_vs_LipidX\spec_uniklinik_LipidX-071121	C:\Users\earl\lipidx\trunk\scripts\benchmark\algorithms\validation_of_merging_Xcalibur_vs_LipidX\spec_uniklinik_Xcalibur-071011	0.0198	0.9976	0.9938	0	1991	253	1116	250	1	4	253
C:\Users\earl\lipidx\trunk\scripts\benchmark\algorithms\validation_of_merging_Xcalibur_vs_LipidX\spec_uniklinik_LipidX-071121	C:\Users\earl\lipidx\trunk\scripts\benchmark\algorithms\validation_of_merging_Xcalibur_vs_LipidX\spec_uniklinik_Xcalibur-071011	0.0115	0.9975	0.995	0	2333	262	1191	261	1	2	262
C:\Users\earl\lipidx\trunk\scripts\benchmark\algorithms\validation_of_merging_Xcalibur_vs_LipidX\spec_uniklinik_LipidX-071121	C:\Users\earl\lipidx\trunk\scripts\benchmark\algorithms\validation_of_merging_Xcalibur_vs_LipidX\spec_uniklinik_Xcalibur-071011	0.027	0.9967	0.9804	0.0001	1383	295	1440	291	2	6	296
C:\Users\earl\lipidx\trunk\scripts\benchmark\algorithms\validation_of_merging_Xcalibur_vs_LipidX\spec_uniklinik_LipidX-071121	C:\Users\earl\lipidx\trunk\scripts\benchmark\algorithms\validation_of_merging_Xcalibur_vs_LipidX\spec_uniklinik_Xcalibur-071011	0.0262	0.9934	0.9749	0.0001	2159	301	1624	303	5	3	305
C:\Users\earl\lipidx\trunk\scripts\benchmark\algorithms\validation_of_merging_Xcalibur_vs_LipidX\spec_uniklinik_LipidX-071121	C:\Users\earl\lipidx\trunk\scripts\benchmark\algorithms\validation_of_merging_Xcalibur_vs_LipidX\spec_uniklinik_Xcalibur-071011	0.0207	0.9973	0.9915	0.0001	1888	240	1222	239	2	3	241
C:\Users\earl\lipidx\trunk\scripts\benchmark\algorithms\validation_of_merging_Xcalibur_vs_LipidX\spec_uniklinik_LipidX-071121	C:\Users\earl\lipidx\trunk\scripts\benchmark\algorithms\validation_of_merging_Xcalibur_vs_LipidX\spec_uniklinik_Xcalibur-071011	0.0297	0.9957	0.9803	0.0001	1931	235	1238	232	2	5	236
C:\Users\earl\lipidx\trunk\scripts\benchmark\algorithms\validation_of_merging_Xcalibur_vs_LipidX\spec_uniklinik_LipidX-071121	C:\Users\earl\lipidx\trunk\scripts\benchmark\algorithms\validation_of_merging_Xcalibur_vs_LipidX\spec_uniklinik_Xcalibur-071011	0.016	0.9922	0.9792	0.0001	2020	249	1146	249	2	2	250
C:\Users\earl\lipidx\trunk\scripts\benchmark\algorithms\validation_of_merging_Xcalibur_vs_LipidX\spec_uniklinik_LipidX-071121	C:\Users\earl\lipidx\trunk\scripts\benchmark\algorithms\validation_of_merging_Xcalibur_vs_LipidX\spec_uniklinik_Xcalibur-071011	0.0202	0.997	0.998	0	1986	247	1123	244	1	4	247
C:\Users\earl\lipidx\trunk\scripts\benchmark\algorithms\validation_of_merging_Xcalibur_vs_LipidX\spec_uniklinik_LipidX-071121	C:\Users\earl\lipidx\trunk\scripts\benchmark\algorithms\validation_of_merging_Xcalibur_vs_LipidX\spec_uniklinik_Xcalibur-071011	0.0183	0.9927	0.9753	0.0001	1914	217	1034	217	2	2	218
C:\Users\earl\lipidx\trunk\scripts\benchmark\algorithms\validation_of_merging_Xcalibur_vs_LipidX\spec_uniklinik_LipidX-071121	C:\Users\earl\lipidx\trunk\scripts\benchmark\algorithms\validation_of_merging_Xcalibur_vs_LipidX\spec_uniklinik_Xcalibur-071011	0.0133	0.9923	0.9754	0.0001	2007	224	1071	225	2	1	225
C:\Users\earl\lipidx\trunk\scripts\benchmark\algorithms\validation_of_merging_Xcalibur_vs_LipidX\spec_uniklinik_LipidX-071121	C:\Users\earl\lipidx\trunk\scripts\benchmark\algorithms\validation_of_merging_Xcalibur_vs_LipidX\spec_uniklinik_Xcalibur-071011	0.0313	0.9899	0.9562	0.0001	1743	253	1275	253	4	4	256
C:\Users\earl\lipidx\trunk\scripts\benchmark\algorithms\validation_of_merging_Xcalibur_vs_LipidX\spec_uniklinik_LipidX-071121	C:\Users\earl\lipidx\trunk\scripts\benchmark\algorithms\validation_of_merging_Xcalibur_vs_LipidX\spec_uniklinik_Xcalibur-071011	0.0216	0.9946	0.9838	0.0001	1696	231	1198	230	2	3	232
C:\Users\earl\lipidx\trunk\scripts\benchmark\algorithms\validation_of_merging_Xcalibur_vs_LipidX\spec_uniklinik_LipidX-071121	C:\Users\earl\lipidx\trunk\scripts\benchmark\algorithms\validation_of_merging_Xcalibur_vs_LipidX\spec_uniklinik_Xcalibur-071011	0.0198	0.9928	0.9742	0.0001	1686	252	1237	251	2	3	253
C:\Users\earl\lipidx\trunk\scripts\benchmark\algorithms\validation_of_merging_Xcalibur_vs_LipidX\spec_uniklinik_LipidX-071121	C:\Users\earl\lipidx\trunk\scripts\benchmark\algorithms\validation_of_merging_Xcalibur_vs_LipidX\spec_uniklinik_Xcalibur-071011	0.0171	0.9963	0.9874	0	2053	234	1252	232	1	3	234
C:\Users\earl\lipidx\trunk\scripts\benchmark\algorithms\validation_of_merging_Xcalibur_vs_LipidX\spec_uniklinik_LipidX-071121	C:\Users\earl\lipidx\trunk\scripts\benchmark\algorithms\validation_of_merging_Xcalibur_vs_LipidX\spec_uniklinik_Xcalibur-071011	0.013	0.9938	0.9873	0.0001	1995	231	1226	230	1	2	231
C:\Users\earl\lipidx\trunk\scripts\benchmark\algorithms\validation_of_merging_Xcalibur_vs_LipidX\spec_uniklinik_LipidX-071121	C:\Users\earl\lipidx\trunk\scripts\benchmark\algorithms\validation_of_merging_Xcalibur_vs_LipidX\spec_uniklinik_Xcalibur-071011	0.0236	0.9928	0.9683	0.0001	2107	252	1377	252	3	3	254
C:\Users\earl\lipidx\trunk\scripts\benchmark\algorithms\validation_of_merging_Xcalibur_vs_LipidX\spec_uniklinik_LipidX-071121	C:\Users\earl\lipidx\trunk\scripts\benchmark\algorithms\validation_of_merging_Xcalibur_vs_LipidX\spec_uniklinik_Xcalibur-071011	0.0216	0.9931	0.9839	0.0001	1760	276	1366	276	3	3	278
C:\Users\earl\lipidx\trunk\scripts\benchmark\algorithms\validation_of_merging_Xcalibur_vs_LipidX\spec_uniklinik_LipidX-071121	C:\Users\earl\lipidx\trunk\scripts\benchmark\algorithms\validation_of_merging_Xcalibur_vs_LipidX\spec_uniklinik_Xcalibur-071011	0.028	0.9925	0.9759	0.0001	2115	284	1351	282	3	5	286
C:\Users\earl\lipidx\trunk\scripts\benchmark\algorithms\validation_of_merging_Xcalibur_vs_LipidX\spec_uniklinik_LipidX-071121	C:\Users\earl\lipidx\trunk\scripts\benchmark\algorithms\validation_of_merging_Xcalibur_vs_LipidX\spec_uniklinik_Xcalibur-071011	0.0357	0.9914	0.9659	0.0001	1853	331	1408	331	6	6	336
C:\Users\earl\lipidx\trunk\scripts\benchmark\algorithms\validation_of_merging_Xcalibur_vs_LipidX\spec_uniklinik_LipidX-071121	C:\Users\earl\lipidx\trunk\scripts\benchmark\algorithms\validation_of_merging_Xcalibur_vs_LipidX\spec_uniklinik_Xcalibur-071011	0.0219	0.9944	0.9836	0.0001	1875	318	1508	315	2	5	319
C:\Users\earl\lipidx\trunk\scripts\benchmark\algorithms\validation_of_merging_Xcalibur_vs_LipidX\spec_uniklinik_LipidX-071121	C:\Users\earl\lipidx\trunk\scripts\benchmark\algorithms\validation_of_merging_Xcalibur_vs_LipidX\spec_uniklinik_Xcalibur-071011	0.0124	0.9959	0.9863	0.0001	2042	323	1580	321	1	3	323
C:\Users\earl\lipidx\trunk\scripts\benchmark\algorithms\validation_of_merging_Xcalibur_vs_LipidX\spec_uniklinik_LipidX-071121	C:\Users\earl\lipidx\trunk\scripts\benchmark\algorithms\validation_of_merging_Xcalibur_vs_LipidX\spec_uniklinik_Xcalibur-071011	0.0202	0.9954	0.9926	0.0001	2053	246	1260	245	2	3	247
C:\Users\earl\lipidx\trunk\scripts\benchmark\algorithms\validation_of_merging_Xcalibur_vs_LipidX\spec_uniklinik_LipidX-071121	C:\Users\earl\lipidx\trunk\scripts\benchmark\algorithms\validation_of_merging_Xcalibur_vs_LipidX\spec_uniklinik_Xcalibur-071011	0.029	0.9959	0.9836	0.0001	2097	240	1222	237	2	5	241
C:\Users\earl\lipidx\trunk\scripts\benchmark\algorithms\validation_of_merging_Xcalibur_vs_LipidX\spec_uniklinik_LipidX-071121	C:\Users\earl\lipidx\trunk\scripts\benchmark\algorithms\validation_of_merging_Xcalibur_vs_LipidX\spec_uniklinik_Xcalibur-071011	0.015	0.9922	0.9859	0.0001	2259	265	1359	267	3	1	267
C:\Users\earl\lipidx\trunk\scripts\benchmark\algorithms\validation_of_merging_Xcalibur_vs_LipidX\spec_uniklinik_LipidX-071121	C:\Users\earl\lipidx\trunk\scripts\benchmark\algorithms\validation_of_merging_Xcalibur_vs_LipidX\spec_uniklinik_Xcalibur-071011	0.0149	0.9945	0.987	0.0001	2014	267	1307	267	2	2	268
C:\Users\earl\lipidx\trunk\scripts\benchmark\algorithms\validation_of_merging_Xcalibur_vs_LipidX\spec_uniklinik_LipidX-071121	C:\Users\earl\lipidx\trunk\scripts\benchmark\algorithms\validation_of_merging_Xcalibur_vs_LipidX\spec_uniklinik_Xcalibur-071011	0.0214	0.9928	0.9792	0.0001	1808	233	1122	232	2	3	234
C:\Users\earl\lipidx\trunk\scripts\benchmark\algorithms\validation_of_merging_Xcalibur_vs_LipidX\spec_uniklinik_LipidX-071121	C:\Users\earl\lipidx\trunk\scripts\benchmark\algorithms\validation_of_merging_Xcalibur_vs_LipidX\spec_uniklinik_Xcalibur-071011	0.0135	0.9935	0.9756	0.0001	1683	222	1081	221	1	2	222
C:\Users\earl\lipidx\trunk\scripts\benchmark\algorithms\validation_of_merging_Xcalibur_vs_LipidX\spec_uniklinik_LipidX-071121	C:\Users\earl\lipidx\trunk\scripts\benchmark\algorithms\validation_of_merging_Xcalibur_vs_LipidX\spec_uniklinik_Xcalibur-071011	0.0111	0.9963	0.9969	0.0001	2126	272	1241	269	0	3	271
C:\Users\earl\lipidx\trunk\scripts\benchmark\algorithms\validation_of_merging_Xcalibur_vs_LipidX\spec_uniklinik_LipidX-071121	C:\Users\earl\lipidx\trunk\scripts\benchmark\algorithms\validation_of_merging_Xcalibur_vs_LipidX\spec_uniklinik_Xcalibur-071011	0.015	0.9982	0.997	0.0001	1904	267	1191	263	0	4	266
C:\Users\earl\lipidx\trunk\scripts\benchmark\algorithms\validation_of_merging_Xcalibur_vs_LipidX\spec_uniklinik_LipidX-071121	C:\Users\earl\lipidx\trunk\scripts\benchmark\algorithms\validation_of_merging_Xcalibur_vs_LipidX\spec_uniklinik_Xcalibur-071011	0.0045	0.9983	0.9993	0	1538	224	1140	223	0	1	223
C:\Users\earl\lipidx\trunk\scripts\benchmark\algorithms\validation_of_merging_Xcalibur_vs_LipidX\spec_uniklinik_LipidX-071121	C:\Users\earl\lipidx\trunk\scripts\benchmark\algorithms\validation_of_merging_Xcalibur_vs_LipidX\spec_uniklinik_Xcalibur-071011	0.0041	0.9977	0.9993	0.0001	1599	245	1204	244	0	1	244
C:\Users\earl\lipidx\trunk\scripts\benchmark\algorithms\validation_of_merging_Xcalibur_vs_LipidX\spec_uniklinik_LipidX-071121	C:\Users\earl\lipidx\trunk\scripts\benchmark\algorithms\validation_of_merging_Xcalibur_vs_LipidX\spec_uniklinik_Xcalibur-071011	0.0151	0.9947	0.9946	0.0001	1702	199	984	198	1	2	199
C:\Users\earl\lipidx\trunk\scripts\benchmark\algorithms\validation_of_merging_Xcalibur_vs_LipidX\spec_uniklinik_LipidX-071121	C:\Users\earl\lipidx\trunk\scripts\benchmark\algorithms\validation_of_merging_Xcalibur_vs_LipidX\spec_uniklinik_Xcalibur-071011	0.0146	0.996	0.9944	0	1722	205	945	204	1	2	205
C:\Users\earl\lipidx\trunk\scripts\benchmark\algorithms\validation_of_merging_Xcalibur_vs_LipidX\spec_uniklinik_LipidX-071121	C:\Users\earl\lipidx\trunk\scripts\benchmark\algorithms\validation_of_merging_Xcalibur_vs_LipidX\spec_uniklinik_Xcalibur-071011	0.0205	0.9949	0.9897	0.0001	1653	293	1251	289	1	5	293
C:\Users\earl\lipidx\trunk\scripts\benchmark\algorithms\validation_of_merging_Xcalibur_vs_LipidX\spec_uniklinik_LipidX-071121	C:\Users\earl\lipidx\trunk\scripts\benchmark\algorithms\validation_of_merging_Xcalibur_vs_LipidX\spec_uniklinik_Xcalibur-071011	0.0391	0.9952	0.9877	0.0001	2100	254	1246	250	3	7	256
C:\Users\earl\lipidx\trunk\scripts\benchmark\algorithms\validation_of_merging_Xcalibur_vs_LipidX\spec_uniklinik_LipidX-071121	C:\Users\earl\lipidx\trunk\scripts\benchmark\algorithms\validation_of_merging_Xcalibur_vs_LipidX\spec_uniklinik_Xcalibur-071011	0.0111	0.9972	0.9969	0.0001	1901	272	1230	268	0	3	271
C:\Users\earl\lipidx\trunk\scripts\benchmark\algorithms\validation_of_merging_Xcalibur_vs_LipidX\spec_uniklinik_LipidX-071121	C:\Users\earl\lipidx\trunk\scripts\benchmark\algorithms\validation_of_merging_Xcalibur_vs_LipidX\spec_uniklinik_Xcalibur-071011	0.0145	0.9991	0.9978	0.0001	2134	277	1304	273	0	4	276
C:\Users\earl\lipidx\trunk\scripts\benchmark\algorithms\validation_of_merging_Xcalibur_vs_LipidX\spec_uniklinik_LipidX-071121	C:\Users\earl\lipidx\trunk\scripts\benchmark\algorithms\validation_of_merging_Xcalibur_vs_LipidX\spec_uniklinik_Xcalibur-071011	0.0296	0.9848	0.9445	0.0001	1720	266	1239	268	5	3	270
C:\Users\earl\lipidx\trunk\scripts\benchmark\algorithms\validation_of_merging_Xcalibur_vs_LipidX\spec_uniklinik_LipidX-071121	C:\Users\earl\lipidx\trunk\scripts\benchmark\algorithms\validation_of_merging_Xcalibur_vs_LipidX\spec_uniklinik_Xcalibur-071011	0.032	0.9864	0.9412	0.0001	1912	276	1360	279	6	3	281
C:\Users\earl\lipidx\trunk\scripts\benchmark\algorithms\validation_of_merging_Xcalibur_vs_LipidX\spec_uniklinik_LipidX-071121	C:\Users\earl\lipidx\trunk\scripts\benchmark\algorithms\validation_of_merging_Xcalibur_vs_LipidX\spec_uniklinik_Xcalibur-071011	0.0245	0.9928	0.977	0.0001	2234	162	732	162	2	2	163
C:\Users\earl\lipidx\trunk\scripts\benchmark\algorithms\validation_of_merging_Xcalibur_vs_LipidX\spec_uniklinik_LipidX-071121	C:\Users\earl\lipidx\trunk\scripts\benchmark\algorithms\validation_of_merging_Xcalibur_vs_LipidX\spec_uniklinik_Xcalibur-071011	0.0299	0.9921	0.979	0.0001	2410	165	796	166	3	2	167
C:\Users\earl\lipidx\trunk\scripts\benchmark\algorithms\validation_of_merging_Xcalibur_vs_LipidX\spec_uniklinik_LipidX-071121	C:\Users\earl\lipidx\trunk\scripts\benchmark\algorithms\validation_of_merging_Xcalibur_vs_LipidX\spec_uniklinik_Xcalibur-071011	0.0403	0.9921	0.9673	0.0001	1423	269	1372	268	5	6	273
C:\Users\earl\lipidx\trunk\scripts\benchmark\algorithms\validation_of_merging_Xcalibur_vs_LipidX\spec_uniklinik_LipidX-071121	C:\Users\earl\lipidx\trunk\scripts\benchmark\algorithms\validation_of_merging_Xcalibur_vs_LipidX\spec_uniklinik_Xcalibur-071011	0.0286	0.9944	0.9743	0.0001	1427	277	1464	277	4	4	280
C:\Users\earl\lipidx\trunk\scripts\benchmark\algorithms\validation_of_merging_Xcalibur_vs_LipidX\spec_uniklinik_LipidX-071121	C:\Users\earl\lipidx\trunk\scripts\benchmark\algorithms\validation_of_merging_Xcalibur_vs_LipidX\spec_uniklinik_Xcalibur-071011	0.0216	0.9935	0.9723	0.0001	1646	230	1036	229	2	3	231
C:\Users\earl\lipidx\trunk\scripts\benchmark\algorithms\validation_of_merging_Xcalibur_vs_LipidX\spec_uniklinik_LipidX-071121	C:\Users\earl\lipidx\trunk\scripts\benchmark\algorithms\validation_of_merging_Xcalibur_vs_LipidX\spec_uniklinik_Xcalibur-071011	0.0261	0.9939	0.9783	0.0001	1697	229	1112	227	2	4	230
C:\Users\earl\lipidx\trunk\scripts\benchmark\algorithms\validation_of_merging_Xcalibur_vs_LipidX\spec_uniklinik_LipidX-071121	C:\Users\earl\lipidx\trunk\scripts\benchmark\algorithms\validation_of_merging_Xcalibur_vs_LipidX\spec_uniklinik_Xcalibur-071011	0.0222	0.9888	0.9486	0.0001	1763	267	1262	269	4	2	270
C:\Users\earl\lipidx\trunk\scripts\benchmark\algorithms\validation_of_merging_Xcalibur_vs_LipidX\spec_uniklinik_LipidX-071121	C:\Users\earl\lipidx\trunk\scripts\benchmark\algorithms\validation_of_merging_Xcalibur_vs_LipidX\spec_uniklinik_Xcalibur-071011	0.021	0.9914	0.9654	0.0001	1688	236	1247	237	3	2	238
C:\Users\earl\lipidx\trunk\scripts\benchmark\algorithms\validation_of_merging_Xcalibur_vs_LipidX\spec_uniklinik_LipidX-071121	C:\Users\earl\lipidx\trunk\scripts\benchmark\algorithms\validation_of_merging_Xcalibur_vs_LipidX\spec_uniklinik_Xcalibur-071011	0.0264	0.9996	0.9964	0	2155	228	1116	222	0	6	227
C:\Users\earl\lipidx\trunk\scripts\benchmark\algorithms\validation_of_merging_Xcalibur_vs_LipidX\spec_uniklinik_LipidX-071121	C:\Users\earl\lipidx\trunk\scripts\benchmark\algorithms\validation_of_merging_Xcalibur_vs_LipidX\spec_uniklinik_Xcalibur-071011	0.0179	0.9962	0.9878	0.0001	2114	223	1049	221	1	3	223
C:\Users\earl\lipidx\trunk\scripts\benchmark\algorithms\validation_of_merging_Xcalibur_vs_LipidX\spec_uniklinik_LipidX-071121	C:\Users\earl\lipidx\trunk\scripts\benchmark\algorithms\validation_of_merging_Xcalibur_vs_LipidX\spec_uniklinik_Xcalibur-071011	0.026	0.9905	0.9693	0.0001	1869	229	1097	229	3	3	231
C:\Users\earl\lipidx\trunk\scripts\benchmark\algorithms\validation_of_merging_Xcalibur_vs_LipidX\spec_uniklinik_LipidX-071121	C:\Users\earl\lipidx\trunk\scripts\benchmark\algorithms\validation_of_merging_Xcalibur_vs_LipidX\spec_uniklinik_Xcalibur-071011	0.0317	0.9937	0.9733	0.0001	1952	250	1228	248	3	5	252
C:\Users\earl\lipidx\trunk\scripts\benchmark\algorithms\validation_of_merging_Xcalibur_vs_LipidX\spec_uniklinik_LipidX-071121	C:\Users\earl\lipidx\trunk\scripts\benchmark\algorithms\validation_of_merging_Xcalibur_vs_LipidX\spec_uniklinik_Xcalibur-071011	0.0289	0.9917	0.97	0.0001	2628	240	1148	239	3	4	242
C:\Users\earl\lipidx\trunk\scripts\benchmark\algorithms\validation_of_merging_Xcalibur_vs_LipidX\spec_uniklinik_LipidX-071121	C:\Users\earl\lipidx\trunk\scripts\benchmark\algorithms\validation_of_merging_Xcalibur_vs_LipidX\spec_uniklinik_Xcalibur-071011	0.0167	0.9958	0.9943	0.0001	2386	240	1099	238	1	3	240
C:\Users\earl\lipidx\trunk\scripts\benchmark\algorithms\validation_of_merging_Xcalibur_vs_LipidX\spec_uniklinik_LipidX-071121	C:\Users\earl\lipidx\trunk\scripts\benchmark\algorithms\validation_of_merging_Xcalibur_vs_LipidX\spec_uniklinik_Xcalibur-071011	0.0286	0.99	0.9529	0.0001	1765	208	986	208	3	3	210
C:\Users\earl\lipidx\trunk\scripts\benchmark\algorithms\validation_of_merging_Xcalibur_vs_LipidX\spec_uniklinik_LipidX-071121	C:\Users\earl\lipidx\trunk\scripts\benchmark\algorithms\validation_of_merging_Xcalibur_vs_LipidX\spec_uniklinik_Xcalibur-071011	0.0179	0.9906	0.9616	0.0001	1851	222	1099	222	2	2	223
C:\Users\earl\lipidx\trunk\scripts\benchmark\algorithms\validation_of_merging_Xcalibur_vs_LipidX\spec_uniklinik_LipidX-071121	C:\Users\earl\lipidx\trunk\scripts\benchmark\algorithms\validation_of_merging_Xcalibur_vs_LipidX\spec_uniklinik_Xcalibur-071011	0.0211	0.9945	0.9883	0.0001	1588	236	1212	235	2	3	237
C:\Users\earl\lipidx\trunk\scripts\benchmark\algorithms\validation_of_merging_Xcalibur_vs_LipidX\spec_uniklinik_LipidX-071121	C:\Users\earl\lipidx\trunk\scripts\benchmark\algorithms\validation_of_merging_Xcalibur_vs_LipidX\spec_uniklinik_Xcalibur-071011	0.0161	0.992	0.979	0.0001	1721	247	1277	247	2	2	248
C:\Users\earl\lipidx\trunk\scripts\benchmark\algorithms\validation_of_merging_Xcalibur_vs_LipidX\spec_uniklinik_LipidX-071121	C:\Users\earl\lipidx\trunk\scripts\benchmark\algorithms\validation_of_merging_Xcalibur_vs_LipidX\spec_uniklinik_Xcalibur-071011	0.0184	0.9929	0.9893	0.0002	1935	216	1114	216	2	2	217
C:\Users\earl\lipidx\trunk\scripts\benchmark\algorithms\validation_of_merging_Xcalibur_vs_LipidX\spec_uniklinik_LipidX-071121	C:\Users\earl\lipidx\trunk\scripts\benchmark\algorithms\validation_of_merging_Xcalibur_vs_LipidX\spec_uniklinik_Xcalibur-071011	0.0216	0.9919	0.9684	0.0001	1744	229	1143	230	3	2	231
C:\Users\earl\lipidx\trunk\scripts\benchmark\algorithms\validation_of_merging_Xcalibur_vs_LipidX\spec_uniklinik_LipidX-071121	C:\Users\earl\lipidx\trunk\scripts\benchmark\algorithms\validation_of_merging_Xcalibur_vs_LipidX\spec_uniklinik_Xcalibur-071011	0.0228	0.9918	0.977	0.0001	2058	218	1196	217	2	3	219
C:\Users\earl\lipidx\trunk\scripts\benchmark\algorithms\validation_of_merging_Xcalibur_vs_LipidX\spec_uniklinik_LipidX-071121	C:\Users\earl\lipidx\trunk\scripts\benchmark\algorithms\validation_of_merging_Xcalibur_vs_LipidX\spec_uniklinik_Xcalibur-071011	0.0227	0.9908	0.9791	0.0001	2016	219	1096	218	2	3	220
C:\Users\earl\lipidx\trunk\scripts\benchmark\algorithms\validation_of_merging_Xcalibur_vs_LipidX\spec_uniklinik_LipidX-071121	C:\Users\earl\lipidx\trunk\scripts\benchmark\algorithms\validation_of_merging_Xcalibur_vs_LipidX\spec_uniklinik_Xcalibur-071011	0.0323	0.9967	0.9899	0.0001	2121	279	1421	272	1	8	279
C:\Users\earl\lipidx\trunk\scripts\benchmark\algorithms\validation_of_merging_Xcalibur_vs_LipidX\spec_uniklinik_LipidX-071121	C:\Users\earl\lipidx\trunk\scripts\benchmark\algorithms\validation_of_merging_Xcalibur_vs_LipidX\spec_uniklinik_Xcalibur-071011	0.0205	0.9928	0.9716	0.0001	2020	291	1432	289	2	4	292
C:\Users\earl\lipidx\trunk\scripts\benchmark\algorithms\validation_of_merging_Xcalibur_vs_LipidX\spec_uniklinik_LipidX-071121	C:\Users\earl\lipidx\trunk\scripts\benchmark\algorithms\validation_of_merging_Xcalibur_vs_LipidX\spec_uniklinik_Xcalibur-071011	0.0219	0.995	0.9929	0.0001	2285	227	1069	225	2	3	228
C:\Users\earl\lipidx\trunk\scripts\benchmark\algorithms\validation_of_merging_Xcalibur_vs_LipidX\spec_uniklinik_LipidX-071121	C:\Users\earl\lipidx\trunk\scripts\benchmark\algorithms\validation_of_merging_Xcalibur_vs_LipidX\spec_uniklinik_Xcalibur-071011	0.0095	0.9941	0.9932	0.0001	2299	210	1144	212	2	0	211
C:\Users\earl\lipidx\trunk\scripts\benchmark\algorithms\validation_of_merging_Xcalibur_vs_LipidX\spec_uniklinik_LipidX-071121	C:\Users\earl\lipidx\trunk\scripts\benchmark\algorithms\validation_of_merging_Xcalibur_vs_LipidX\spec_uniklinik_Xcalibur-071011	0.0262	0.9922	0.9745	0.0001	2151	228	1197	226	2	4	229
C:\Users\earl\lipidx\trunk\scripts\benchmark\algorithms\validation_of_merging_Xcalibur_vs_LipidX\spec_uniklinik_LipidX-071121	C:\Users\earl\lipidx\trunk\scripts\benchmark\algorithms\validation_of_merging_Xcalibur_vs_LipidX\spec_uniklinik_Xcalibur-071011	0.0274	0.9924	0.9749	0.0001	2027	218	1140	216	2	4	219
C:\Users\earl\lipidx\trunk\scripts\benchmark\algorithms\validation_of_merging_Xcalibur_vs_LipidX\spec_uniklinik_LipidX-071121	C:\Users\earl\lipidx\trunk\scripts\benchmark\algorithms\validation_of_merging_Xcalibur_vs_LipidX\spec_uniklinik_Xcalibur-071011	0.0265	0.9909	0.9685	0.0001	1796	224	1077	224	3	3	226
C:\Users\earl\lipidx\trunk\scripts\benchmark\algorithms\validation_of_merging_Xcalibur_vs_LipidX\spec_uniklinik_LipidX-071121	C:\Users\earl\lipidx\trunk\scripts\benchmark\algorithms\validation_of_merging_Xcalibur_vs_LipidX\spec_uniklinik_Xcalibur-071011	0.0289	0.994	0.9927	0.0001	1632	241	1117	238	2	5	242
C:\Users\earl\lipidx\trunk\scripts\benchmark\algorithms\validation_of_merging_Xcalibur_vs_LipidX\spec_uniklinik_LipidX-071121	C:\Users\earl\lipidx\trunk\scripts\benchmark\algorithms\validation_of_merging_Xcalibur_vs_LipidX\spec_uniklinik_Xcalibur-071011	0.0172	0.9942	0.989	0.0001	2327	174	819	173	1	2	174
C:\Users\earl\lipidx\trunk\scripts\benchmark\algorithms\validation_of_merging_Xcalibur_vs_LipidX\spec_uniklinik_LipidX-071121	C:\Users\earl\lipidx\trunk\scripts\benchmark\algorithms\validation_of_merging_Xcalibur_vs_LipidX\spec_uniklinik_Xcalibur-071011	0.0119	0.9929	0.9884	0.0001	2169	168	822	168	1	1	168
C:\Users\earl\lipidx\trunk\scripts\benchmark\algorithms\validation_of_merging_Xcalibur_vs_LipidX\spec_uniklinik_LipidX-071121	C:\Users\earl\lipidx\trunk\scripts\benchmark\algorithms\validation_of_merging_Xcalibur_vs_LipidX\spec_uniklinik_Xcalibur-071011	0.0215	0.9916	0.9756	0.0001	1833	231	1175	232	3	2	233
C:\Users\earl\lipidx\trunk\scripts\benchmark\algorithms\validation_of_merging_Xcalibur_vs_LipidX\spec_uniklinik_LipidX-071121	C:\Users\earl\lipidx\trunk\scripts\benchmark\algorithms\validation_of_merging_Xcalibur_vs_LipidX\spec_uniklinik_Xcalibur-071011	0.022	0.9913	0.9744	0.0001	1442	224	1104	227	4	1	227
C:\Users\earl\lipidx\trunk\scripts\benchmark\algorithms\validation_of_merging_Xcalibur_vs_LipidX\spec_uniklinik_LipidX-071121	C:\Users\earl\lipidx\trunk\scripts\benchmark\algorithms\validation_of_merging_Xcalibur_vs_LipidX\spec_uniklinik_Xcalibur-071011	0.0133	0.9965	0.9855	0	1801	225	1029	224	1	2	225
C:\Users\earl\lipidx\trunk\scripts\benchmark\algorithms\validation_of_merging_Xcalibur_vs_LipidX\spec_uniklinik_LipidX-071121	C:\Users\earl\lipidx\trunk\scripts\benchmark\algorithms\validation_of_merging_Xcalibur_vs_LipidX\spec_uniklinik_Xcalibur-071011	0.0714	0.9578	0.9221	0.0007	1199	270	1164	271	11	9	280
C:\Users\earl\lipidx\trunk\scripts\benchmark\algorithms\validation_of_merging_Xcalibur_vs_LipidX\spec_uniklinik_LipidX-071121	C:\Users\earl\lipidx\trunk\scripts\benchmark\algorithms\validation_of_merging_Xcalibur_vs_LipidX\spec_uniklinik_Xcalibur-071011	0.0193	0.9985	0.9976	0	3166	207	844	205	1	3	207
C:\Users\earl\lipidx\trunk\scripts\benchmark\algorithms\validation_of_merging_Xcalibur_vs_LipidX\spec_uniklinik_LipidX-071121	C:\Users\earl\lipidx\trunk\scripts\benchmark\algorithms\validation_of_merging_Xcalibur_vs_LipidX\spec_uniklinik_Xcalibur-071011	0.0243	0.9984	0.9975	0.0001	3165	206	853	203	1	4	206
C:\Users\earl\lipidx\trunk\scripts\benchmark\algorithms\validation_of_merging_Xcalibur_vs_LipidX\spec_uniklinik_LipidX-071121	C:\Users\earl\lipidx\trunk\scripts\benchmark\algorithms\validation_of_merging_Xcalibur_vs_LipidX\spec_uniklinik_Xcalibur-071011	0.0214	0.992	0.9801	0.0001	2277	186	954	186	2	2	187
C:\Users\earl\lipidx\trunk\scripts\benchmark\algorithms\validation_of_merging_Xcalibur_vs_LipidX\spec_uniklinik_LipidX-071121	C:\Users\earl\lipidx\trunk\scripts\benchmark\algorithms\validation_of_merging_Xcalibur_vs_LipidX\spec_uniklinik_Xcalibur-071011	0.0235	0.9938	0.9725	0.0001	1607	211	1062	212	3	2	213
C:\Users\earl\lipidx\trunk\scripts\benchmark\algorithms\validation_of_merging_Xcalibur_vs_LipidX\spec_uniklinik_LipidX-071121	C:\Users\earl\lipidx\trunk\scripts\benchmark\algorithms\validation_of_merging_Xcalibur_vs_LipidX\spec_uniklinik_Xcalibur-071011	0.022	0.9954	0.972	0.0001	1961	227	1036	224	1	4	227
C:\Users\earl\lipidx\trunk\scripts\benchmark\algorithms\validation_of_merging_Xcalibur_vs_LipidX\spec_uniklinik_LipidX-071121	C:\Users\earl\lipidx\trunk\scripts\benchmark\algorithms\validation_of_merging_Xcalibur_vs_LipidX\spec_uniklinik_Xcalibur-071011	0.0161	0.9925	0.9776	0.0001	1740	248	1141	248	2	2	249
C:\Users\earl\lipidx\trunk\scripts\benchmark\algorithms\validation_of_merging_Xcalibur_vs_LipidX\spec_uniklinik_LipidX-071121	C:\Users\earl\lipidx\trunk\scripts\benchmark\algorithms\validation_of_merging_Xcalibur_vs_LipidX\spec_uniklinik_Xcalibur-071011	0.0289	0.9903	0.9695	0.0001	1971	240	1140	239	3	4	242
C:\Users\earl\lipidx\trunk\scripts\benchmark\algorithms\validation_of_merging_Xcalibur_vs_LipidX\spec_uniklinik_LipidX-071121	C:\Users\earl\lipidx\trunk\scripts\benchmark\algorithms\validation_of_merging_Xcalibur_vs_LipidX\spec_uniklinik_Xcalibur-071011	0.0329	0.9908	0.969	0.0001	1716	211	1008	210	3	4	213
C:\Users\earl\lipidx\trunk\scripts\benchmark\algorithms\validation_of_merging_Xcalibur_vs_LipidX\spec_uniklinik_LipidX-071121	C:\Users\earl\lipidx\trunk\scripts\benchmark\algorithms\validation_of_merging_Xcalibur_vs_LipidX\spec_uniklinik_Xcalibur-071011	0.0098	0.9948	0.9933	0.0001	1806	203	952	205	2	0	204
C:\Users\earl\lipidx\trunk\scripts\benchmark\algorithms\validation_of_merging_Xcalibur_vs_LipidX\spec_uniklinik_LipidX-071121	C:\Users\earl\lipidx\trunk\scripts\benchmark\algorithms\validation_of_merging_Xcalibur_vs_LipidX\spec_uniklinik_Xcalibur-071011	0.0335	0.993	0.9815	0.0001	2063	237	1101	234	3	5	239
C:\Users\earl\lipidx\trunk\scripts\benchmark\algorithms\validation_of_merging_Xcalibur_vs_LipidX\spec_uniklinik_LipidX-071121	C:\Users\earl\lipidx\trunk\scripts\benchmark\algorithms\validation_of_merging_Xcalibur_vs_LipidX\spec_uniklinik_Xcalibur-071011	0.0252	0.9932	0.9839	0.0001	2078	236	1169	235	3	3	238
C:\Users\earl\lipidx\trunk\scripts\benchmark\algorithms\validation_of_merging_Xcalibur_vs_LipidX\spec_uniklinik_LipidX-071121	C:\Users\earl\lipidx\trunk\scripts\benchmark\algorithms\validation_of_merging_Xcalibur_vs_LipidX\spec_uniklinik_Xcalibur-071011	0.013	0.9933	0.9933	0.0001	1631	230	1074	231	2	1	231
C:\Users\earl\lipidx\trunk\scripts\benchmark\algorithms\validation_of_merging_Xcalibur_vs_LipidX\spec_uniklinik_LipidX-071121	C:\Users\earl\lipidx\trunk\scripts\benchmark\algorithms\validation_of_merging_Xcalibur_vs_LipidX\spec_uniklinik_Xcalibur-071011	0.0174	0.9936	0.9937	0.0001	1662	229	1106	229	2	2	230
C:\Users\earl\lipidx\trunk\scripts\benchmark\algorithms\validation_of_merging_Xcalibur_vs_LipidX\spec_uniklinik_LipidX-071121	C:\Users\earl\lipidx\trunk\scripts\benchmark\algorithms\validation_of_merging_Xcalibur_vs_LipidX\spec_uniklinik_Xcalibur-071011	0.0115	0.9966	0.9974	0.0001	2068	261	1252	258	0	3	260
C:\Users\earl\lipidx\trunk\scripts\benchmark\algorithms\validation_of_merging_Xcalibur_vs_LipidX\spec_uniklinik_LipidX-071121	C:\Users\earl\lipidx\trunk\scripts\benchmark\algorithms\validation_of_merging_Xcalibur_vs_LipidX\spec_uniklinik_Xcalibur-071011	0.0289	0.9887	0.9455	0.0001	1646	238	1044	241	5	2	242
C:\Users\earl\lipidx\trunk\scripts\benchmark\algorithms\validation_of_merging_Xcalibur_vs_LipidX\spec_uniklinik_LipidX-071121	C:\Users\earl\lipidx\trunk\scripts\benchmark\algorithms\validation_of_merging_Xcalibur_vs_LipidX\spec_uniklinik_Xcalibur-071011	0.0353	0.9931	0.9809	0.0001	1745	254	1155	249	2	7	255
C:\Users\earl\lipidx\trunk\scripts\benchmark\algorithms\validation_of_merging_Xcalibur_vs_LipidX\spec_uniklinik_LipidX-071121	C:\Users\earl\lipidx\trunk\scripts\benchmark\algorithms\validation_of_merging_Xcalibur_vs_LipidX\spec_uniklinik_Xcalibur-071011	0.0249	0.9911	0.9789	0.0001	1784	238	1062	240	4	2	241
C:\Users\earl\lipidx\trunk\scripts\benchmark\algorithms\validation_of_merging_Xcalibur_vs_LipidX\spec_uniklinik_LipidX-071121	C:\Users\earl\lipidx\trunk\scripts\benchmark\algorithms\validation_of_merging_Xcalibur_vs_LipidX\spec_uniklinik_Xcalibur-071011	0.0245	0.99	0.9766	0.0001	1970	242	1134	244	4	2	245
C:\Users\earl\lipidx\trunk\scripts\benchmark\algorithms\validation_of_merging_Xcalibur_vs_LipidX\spec_uniklinik_LipidX-071121	C:\Users\earl\lipidx\trunk\scripts\benchmark\algorithms\validation_of_merging_Xcalibur_vs_LipidX\spec_uniklinik_Xcalibur-071011	0.0191	0.9942	0.9825	0.0001	1568	208	1049	208	2	2	209
C:\Users\earl\lipidx\trunk\scripts\benchmark\algorithms\validation_of_merging_Xcalibur_vs_LipidX\spec_uniklinik_LipidX-071121	C:\Users\earl\lipidx\trunk\scripts\benchmark\algorithms\validation_of_merging_Xcalibur_vs_LipidX\spec_uniklinik_Xcalibur-071011	0.0192	0.9928	0.981	0.0001	1344	207	978	207	2	2	208
C:\Users\earl\lipidx\trunk\scripts\benchmark\algorithms\validation_of_merging_Xcalibur_vs_LipidX\spec_uniklinik_LipidX-071121	C:\Users\earl\lipidx\trunk\scripts\benchmark\algorithms\validation_of_merging_Xcalibur_vs_LipidX\spec_uniklinik_Xcalibur-071011	0.0251	0.9932	0.9888	0.0001	1877	237	1101	237	3	3	239
C:\Users\earl\lipidx\trunk\scripts\benchmark\algorithms\validation_of_merging_Xcalibur_vs_LipidX\spec_uniklinik_LipidX-071121	C:\Users\earl\lipidx\trunk\scripts\benchmark\algorithms\validation_of_merging_Xcalibur_vs_LipidX\spec_uniklinik_Xcalibur-071011	0.0297	0.9933	0.9895	0.0001	2005	234	1171	233	3	4	236
C:\Users\earl\lipidx\trunk\scripts\benchmark\algorithms\validation_of_merging_Xcalibur_vs_LipidX\spec_uniklinik_LipidX-071121	C:\Users\earl\lipidx\trunk\scripts\benchmark\algorithms\validation_of_merging_Xcalibur_vs_LipidX\spec_uniklinik_Xcalibur-071011	0.0191	0.9957	0.9783	0	1618	209	918	207	1	3	209
C:\Users\earl\lipidx\trunk\scripts\benchmark\algorithms\validation_of_merging_Xcalibur_vs_LipidX\spec_uniklinik_LipidX-071121	C:\Users\earl\lipidx\trunk\scripts\benchmark\algorithms\validation_of_merging_Xcalibur_vs_LipidX\spec_uniklinik_Xcalibur-071011	0.019	0.9957	0.9985	0.0001	1912	209	991	208	1	3	210
C:\Users\earl\lipidx\trunk\scripts\benchmark\algorithms\validation_of_merging_Xcalibur_vs_LipidX\spec_uniklinik_LipidX-071121	C:\Users\earl\lipidx\trunk\scripts\benchmark\algorithms\validation_of_merging_Xcalibur_vs_LipidX\spec_uniklinik_Xcalibur-071011	0.0138	0.9956	0.9784	0	1554	217	1016	216	1	2	217
C:\Users\earl\lipidx\trunk\scripts\benchmark\algorithms\validation_of_merging_Xcalibur_vs_LipidX\spec_uniklinik_LipidX-071121	C:\Users\earl\lipidx\trunk\scripts\benchmark\algorithms\validation_of_merging_Xcalibur_vs_LipidX\spec_uniklinik_Xcalibur-071011	0.0137	0.9959	0.9782	0	1693	219	1022	218	1	2	219
C:\Users\earl\lipidx\trunk\scripts\benchmark\algorithms\validation_of_merging_Xcalibur_vs_LipidX\spec_uniklinik_LipidX-071121	C:\Users\earl\lipidx\trunk\scripts\benchmark\algorithms\validation_of_merging_Xcalibur_vs_LipidX\spec_uniklinik_Xcalibur-071011	0.0345	0.9944	0.982	0.0001	1786	202	982	199	2	5	203
C:\Users\earl\lipidx\trunk\scripts\benchmark\algorithms\validation_of_merging_Xcalibur_vs_LipidX\spec_uniklinik_LipidX-071121	C:\Users\earl\lipidx\trunk\scripts\benchmark\algorithms\validation_of_merging_Xcalibur_vs_LipidX\spec_uniklinik_Xcalibur-071011	0.0284	0.993	0.9804	0.0001	1538	210	967	208	2	4	211
C:\Users\earl\lipidx\trunk\scripts\benchmark\algorithms\validation_of_merging_Xcalibur_vs_LipidX\spec_uniklinik_LipidX-071121	C:\Users\earl\lipidx\trunk\scripts\benchmark\algorithms\validation_of_merging_Xcalibur_vs_LipidX\spec_uniklinik_Xcalibur-071011	0.2598	0.85	0.6189	0.0017	1578	302	1363	321	56	37	358
C:\Users\earl\lipidx\trunk\scripts\benchmark\algorithms\validation_of_merging_Xcalibur_vs_LipidX\spec_uniklinik_LipidX-071121	C:\Users\earl\lipidx\trunk\scripts\benchmark\algorithms\validation_of_merging_Xcalibur_vs_LipidX\spec_uniklinik_Xcalibur-071011	0.0314	0.9917	0.9722	0.0001	1817	221	956	219	3	4	223
C:\Users\earl\lipidx\trunk\scripts\benchmark\algorithms\validation_of_merging_Xcalibur_vs_LipidX\spec_uniklinik_LipidX-071121	C:\Users\earl\lipidx\trunk\scripts\benchmark\algorithms\validation_of_merging_Xcalibur_vs_LipidX\spec_uniklinik_Xcalibur-071011	0.0306	0.9903	0.9533	0.0001	1801	194	924	194	3	3	196
C:\Users\earl\lipidx\trunk\scripts\benchmark\algorithms\validation_of_merging_Xcalibur_vs_LipidX\spec_uniklinik_LipidX-071121	C:\Users\earl\lipidx\trunk\scripts\benchmark\algorithms\validation_of_merging_Xcalibur_vs_LipidX\spec_uniklinik_Xcalibur-071011	0.0194	0.9893	0.9581	0.0001	1730	204	984	206	3	1	206
C:\Users\earl\lipidx\trunk\scripts\benchmark\algorithms\validation_of_merging_Xcalibur_vs_LipidX\spec_uniklinik_LipidX-071121	C:\Users\earl\lipidx\trunk\scripts\benchmark\algorithms\validation_of_merging_Xcalibur_vs_LipidX\spec_uniklinik_Xcalibur-071011	0.0256	0.9913	0.9735	0.0001	1438	232	1078	231	3	3	234
C:\Users\earl\lipidx\trunk\scripts\benchmark\algorithms\validation_of_merging_Xcalibur_vs_LipidX\spec_uniklinik_LipidX-071121	C:\Users\earl\lipidx\trunk\scripts\benchmark\algorithms\validation_of_merging_Xcalibur_vs_LipidX\spec_uniklinik_Xcalibur-071011	0.0354	0.9923	0.9677	0.0001	1345	223	1040	223	4	4	226
C:\Users\earl\lipidx\trunk\scripts\benchmark\algorithms\validation_of_merging_Xcalibur_vs_LipidX\spec_uniklinik_LipidX-071121	C:\Users\earl\lipidx\trunk\scripts\benchmark\algorithms\validation_of_merging_Xcalibur_vs_LipidX\spec_uniklinik_Xcalibur-071011	0.0383	0.9915	0.9731	0.0001	1757	258	1221	256	4	6	261
C:\Users\earl\lipidx\trunk\scripts\benchmark\algorithms\validation_of_merging_Xcalibur_vs_LipidX\spec_uniklinik_LipidX-071121	C:\Users\earl\lipidx\trunk\scripts\benchmark\algorithms\validation_of_merging_Xcalibur_vs_LipidX\spec_uniklinik_Xcalibur-071011	0.0368	0.9942	0.9749	0.0001	1491	270	1152	266	3	7	272
C:\Users\earl\lipidx\trunk\scripts\benchmark\algorithms\validation_of_merging_Xcalibur_vs_LipidX\spec_uniklinik_LipidX-071121	C:\Users\earl\lipidx\trunk\scripts\benchmark\algorithms\validation_of_merging_Xcalibur_vs_LipidX\spec_uniklinik_Xcalibur-071011	0.033	0.9893	0.9684	0.0002	2508	179	981	181	4	2	182
C:\Users\earl\lipidx\trunk\scripts\benchmark\algorithms\validation_of_merging_Xcalibur_vs_LipidX\spec_uniklinik_LipidX-071121	C:\Users\earl\lipidx\trunk\scripts\benchmark\algorithms\validation_of_merging_Xcalibur_vs_LipidX\spec_uniklinik_Xcalibur-071011	0.0255	0.9904	0.9733	0.0001	1765	233	959	233	3	3	235
C:\Users\earl\lipidx\trunk\scripts\benchmark\algorithms\validation_of_merging_Xcalibur_vs_LipidX\spec_uniklinik_LipidX-071121	C:\Users\earl\lipidx\trunk\scripts\benchmark\algorithms\validation_of_merging_Xcalibur_vs_LipidX\spec_uniklinik_Xcalibur-071011	0.0316	0.9948	0.9776	0.0001	5550	252	1136	248	2	6	253
C:\Users\earl\lipidx\trunk\scripts\benchmark\algorithms\validation_of_merging_Xcalibur_vs_LipidX\spec_uniklinik_LipidX-071121	C:\Users\earl\lipidx\trunk\scripts\benchmark\algorithms\validation_of_merging_Xcalibur_vs_LipidX\spec_uniklinik_Xcalibur-071011	0.0159	0.9952	0.9839	0.0001	6220	251	1167	251	2	2	252
C:\Users\earl\lipidx\trunk\scripts\benchmark\algorithms\validation_of_merging_Xcalibur_vs_LipidX\spec_uniklinik_LipidX-071121	C:\Users\earl\lipidx\trunk\scripts\benchmark\algorithms\validation_of_merging_Xcalibur_vs_LipidX\spec_uniklinik_Xcalibur-071011	0.0199	0.9933	0.9781	0.0001	5197	250	1059	249	2	3	251
C:\Users\earl\lipidx\trunk\scripts\benchmark\algorithms\validation_of_merging_Xcalibur_vs_LipidX\spec_uniklinik_LipidX-071121	C:\Users\earl\lipidx\trunk\scripts\benchmark\algorithms\validation_of_merging_Xcalibur_vs_LipidX\spec_uniklinik_Xcalibur-071011	0.0184	0.9969	0.9984	0.0001	6666	272	1314	269	1	4	272
C:\Users\earl\lipidx\trunk\scripts\benchmark\algorithms\validation_of_merging_Xcalibur_vs_LipidX\spec_uniklinik_LipidX-071121	C:\Users\earl\lipidx\trunk\scripts\benchmark\algorithms\validation_of_merging_Xcalibur_vs_LipidX\spec_uniklinik_Xcalibur-071011	0.0306	0.9966	0.9881	0	6078	228	1104	225	2	5	229
C:\Users\earl\lipidx\trunk\scripts\benchmark\algorithms\validation_of_merging_Xcalibur_vs_LipidX\spec_uniklinik_LipidX-071121	C:\Users\earl\lipidx\trunk\scripts\benchmark\algorithms\validation_of_merging_Xcalibur_vs_LipidX\spec_uniklinik_Xcalibur-071011	0.0172	0.9955	0.9899	0.0001	7349	232	1200	230	1	3	232
C:\Users\earl\lipidx\trunk\scripts\benchmark\algorithms\validation_of_merging_Xcalibur_vs_LipidX\spec_uniklinik_LipidX-071121	C:\Users\earl\lipidx\trunk\scripts\benchmark\algorithms\validation_of_merging_Xcalibur_vs_LipidX\spec_uniklinik_Xcalibur-071011	0.0163	0.9905	0.9658	0.0001	5652	244	1124	246	3	1	246
C:\Users\earl\lipidx\trunk\scripts\benchmark\algorithms\validation_of_merging_Xcalibur_vs_LipidX\spec_uniklinik_LipidX-071121	C:\Users\earl\lipidx\trunk\scripts\benchmark\algorithms\validation_of_merging_Xcalibur_vs_LipidX\spec_uniklinik_Xcalibur-071011	0.0236	0.9929	0.9805	0.0001	6120	252	1180	252	3	3	254
C:\Users\earl\lipidx\trunk\scripts\benchmark\algorithms\validation_of_merging_Xcalibur_vs_LipidX\spec_uniklinik_LipidX-071121	C:\Users\earl\lipidx\trunk\scripts\benchmark\algorithms\validation_of_merging_Xcalibur_vs_LipidX\spec_uniklinik_Xcalibur-071011	0.0338	0.9872	0.945	0.0001	5364	204	952	205	4	3	207
C:\Users\earl\lipidx\trunk\scripts\benchmark\algorithms\validation_of_merging_Xcalibur_vs_LipidX\spec_uniklinik_LipidX-071121	C:\Users\earl\lipidx\trunk\scripts\benchmark\algorithms\validation_of_merging_Xcalibur_vs_LipidX\spec_uniklinik_Xcalibur-071011	0.019	0.9922	0.9768	0.0001	6261	209	1018	211	3	1	211
C:\Users\earl\lipidx\trunk\scripts\benchmark\algorithms\validation_of_merging_Xcalibur_vs_LipidX\spec_uniklinik_LipidX-071121	C:\Users\earl\lipidx\trunk\scripts\benchmark\algorithms\validation_of_merging_Xcalibur_vs_LipidX\spec_uniklinik_Xcalibur-071011	0.0259	0.9935	0.972	0.0001	4404	230	978	230	3	3	232
C:\Users\earl\lipidx\trunk\scripts\benchmark\algorithms\validation_of_merging_Xcalibur_vs_LipidX\spec_uniklinik_LipidX-071121	C:\Users\earl\lipidx\trunk\scripts\benchmark\algorithms\validation_of_merging_Xcalibur_vs_LipidX\spec_uniklinik_Xcalibur-071011	0.031	0.9884	0.9491	0.0001	6517	318	1465	320	6	4	323
C:\Users\earl\lipidx\trunk\scripts\benchmark\algorithms\validation_of_merging_Xcalibur_vs_LipidX\spec_uniklinik_LipidX-071121	C:\Users\earl\lipidx\trunk\scripts\benchmark\algorithms\validation_of_merging_Xcalibur_vs_LipidX\spec_uniklinik_Xcalibur-071011	0.0155	0.9939	0.9969	0.0002	5235	255	1091	259	4	0	258
C:\Users\earl\lipidx\trunk\scripts\benchmark\algorithms\validation_of_merging_Xcalibur_vs_LipidX\spec_uniklinik_LipidX-071121	C:\Users\earl\lipidx\trunk\scripts\benchmark\algorithms\validation_of_merging_Xcalibur_vs_LipidX\spec_uniklinik_Xcalibur-071011	0.0347	0.991	0.9704	0.0001	5948	255	1138	256	5	4	259
C:\Users\earl\lipidx\trunk\scripts\benchmark\algorithms\validation_of_merging_Xcalibur_vs_LipidX\spec_uniklinik_LipidX-071121	C:\Users\earl\lipidx\trunk\scripts\benchmark\algorithms\validation_of_merging_Xcalibur_vs_LipidX\spec_uniklinik_Xcalibur-071011	0.0292	0.994	0.9875	0.0001	5314	272	1118	270	3	5	274
C:\Users\earl\lipidx\trunk\scripts\benchmark\algorithms\validation_of_merging_Xcalibur_vs_LipidX\spec_uniklinik_LipidX-071121	C:\Users\earl\lipidx\trunk\scripts\benchmark\algorithms\validation_of_merging_Xcalibur_vs_LipidX\spec_uniklinik_Xcalibur-071011	0.022	0.9921	0.9851	0.0001	6473	270	1183	272	4	2	273
C:\Users\earl\lipidx\trunk\scripts\benchmark\algorithms\validation_of_merging_Xcalibur_vs_LipidX\spec_uniklinik_LipidX-071121	C:\Users\earl\lipidx\trunk\scripts\benchmark\algorithms\validation_of_merging_Xcalibur_vs_LipidX\spec_uniklinik_Xcalibur-071011	0.0311	0.991	0.9671	0.0001	6026	254	1162	254	4	4	257
C:\Users\earl\lipidx\trunk\scripts\benchmark\algorithms\validation_of_merging_Xcalibur_vs_LipidX\spec_uniklinik_LipidX-071121	C:\Users\earl\lipidx\trunk\scripts\benchmark\algorithms\validation_of_merging_Xcalibur_vs_LipidX\spec_uniklinik_Xcalibur-071011	0.0341	0.9896	0.9682	0.0001	6518	261	1200	260	4	5	264
C:\Users\earl\lipidx\trunk\scripts\benchmark\algorithms\validation_of_merging_Xcalibur_vs_LipidX\spec_uniklinik_LipidX-071121	C:\Users\earl\lipidx\trunk\scripts\benchmark\algorithms\validation_of_merging_Xcalibur_vs_LipidX\spec_uniklinik_Xcalibur-071011	0.0169	0.9934	0.9732	0.0001	6023	236	1135	236	2	2	237
C:\Users\earl\lipidx\trunk\scripts\benchmark\algorithms\validation_of_merging_Xcalibur_vs_LipidX\spec_uniklinik_LipidX-071121	C:\Users\earl\lipidx\trunk\scripts\benchmark\algorithms\validation_of_merging_Xcalibur_vs_LipidX\spec_uniklinik_Xcalibur-071011	0.0204	0.9935	0.9747	0.0001	6561	244	1165	243	2	3	245
C:\Users\earl\lipidx\trunk\scripts\benchmark\algorithms\validation_of_merging_Xcalibur_vs_LipidX\spec_uniklinik_LipidX-071121	C:\Users\earl\lipidx\trunk\scripts\benchmark\algorithms\validation_of_merging_Xcalibur_vs_LipidX\spec_uniklinik_Xcalibur-071011	0.0119	0.9957	0.9894	0.0001	6297	252	1242	253	2	1	253
C:\Users\earl\lipidx\trunk\scripts\benchmark\algorithms\validation_of_merging_Xcalibur_vs_LipidX\spec_uniklinik_LipidX-071121	C:\Users\earl\lipidx\trunk\scripts\benchmark\algorithms\validation_of_merging_Xcalibur_vs_LipidX\spec_uniklinik_Xcalibur-071011	0.0125	0.996	0.9954	0.0001	6599	240	1190	239	1	2	240
C:\Users\earl\lipidx\trunk\scripts\benchmark\algorithms\validation_of_merging_Xcalibur_vs_LipidX\spec_uniklinik_LipidX-071121	C:\Users\earl\lipidx\trunk\scripts\benchmark\algorithms\validation_of_merging_Xcalibur_vs_LipidX\spec_uniklinik_Xcalibur-071011	0.0215	0.9953	0.9824	0.0001	5289	231	995	232	3	2	233
C:\Users\earl\lipidx\trunk\scripts\benchmark\algorithms\validation_of_merging_Xcalibur_vs_LipidX\spec_uniklinik_LipidX-071121	C:\Users\earl\lipidx\trunk\scripts\benchmark\algorithms\validation_of_merging_Xcalibur_vs_LipidX\spec_uniklinik_Xcalibur-071011	0.04	0.9924	0.9612	0.0001	5562	222	935	221	4	5	225
C:\Users\earl\lipidx\trunk\scripts\benchmark\algorithms\validation_of_merging_Xcalibur_vs_LipidX\spec_uniklinik_LipidX-071121	C:\Users\earl\lipidx\trunk\scripts\benchmark\algorithms\validation_of_merging_Xcalibur_vs_LipidX\spec_uniklinik_Xcalibur-071011	0.0173	0.995	0.9902	0.0001	5648	229	1019	231	3	1	231
C:\Users\earl\lipidx\trunk\scripts\benchmark\algorithms\validation_of_merging_Xcalibur_vs_LipidX\spec_uniklinik_LipidX-071121	C:\Users\earl\lipidx\trunk\scripts\benchmark\algorithms\validation_of_merging_Xcalibur_vs_LipidX\spec_uniklinik_Xcalibur-071011	0.0274	0.9931	0.99	0.0001	4859	217	923	217	3	3	219
C:\Users\earl\lipidx\trunk\scripts\benchmark\algorithms\validation_of_merging_Xcalibur_vs_LipidX\spec_uniklinik_LipidX-071121	C:\Users\earl\lipidx\trunk\scripts\benchmark\algorithms\validation_of_merging_Xcalibur_vs_LipidX\spec_uniklinik_Xcalibur-071011	0.0212	0.9954	0.991	0.0001	5261	236	1066	233	1	4	236
C:\Users\earl\lipidx\trunk\scripts\benchmark\algorithms\validation_of_merging_Xcalibur_vs_LipidX\spec_uniklinik_LipidX-071121	C:\Users\earl\lipidx\trunk\scripts\benchmark\algorithms\validation_of_merging_Xcalibur_vs_LipidX\spec_uniklinik_Xcalibur-071011	0.0195	0.994	0.9823	0.0001	6632	254	1236	255	3	2	256
C:\Users\earl\lipidx\trunk\scripts\benchmark\algorithms\validation_of_merging_Xcalibur_vs_LipidX\spec_uniklinik_LipidX-071121	C:\Users\earl\lipidx\trunk\scripts\benchmark\algorithms\validation_of_merging_Xcalibur_vs_LipidX\spec_uniklinik_Xcalibur-071011	0.0256	0.9907	0.9828	0.0001	4965	231	962	233	4	2	234
C:\Users\earl\lipidx\trunk\scripts\benchmark\algorithms\validation_of_merging_Xcalibur_vs_LipidX\spec_uniklinik_LipidX-071121	C:\Users\earl\lipidx\trunk\scripts\benchmark\algorithms\validation_of_merging_Xcalibur_vs_LipidX\spec_uniklinik_Xcalibur-071011	0.0272	0.9896	0.9616	0.0001	6206	253	1165	256	5	2	257
C:\Users\earl\lipidx\trunk\scripts\benchmark\algorithms\validation_of_merging_Xcalibur_vs_LipidX\spec_uniklinik_LipidX-071121	C:\Users\earl\lipidx\trunk\scripts\benchmark\algorithms\validation_of_merging_Xcalibur_vs_LipidX\spec_uniklinik_Xcalibur-071011	0.0265	0.9962	0.9792	0.0001	5460	262	1166	261	3	4	264
C:\Users\earl\lipidx\trunk\scripts\benchmark\algorithms\validation_of_merging_Xcalibur_vs_LipidX\spec_uniklinik_LipidX-071121	C:\Users\earl\lipidx\trunk\scripts\benchmark\algorithms\validation_of_merging_Xcalibur_vs_LipidX\spec_uniklinik_Xcalibur-071011	0.0185	0.9962	0.9775	0.0001	6037	270	1199	269	2	3	271
C:\Users\earl\lipidx\trunk\scripts\benchmark\algorithms\validation_of_merging_Xcalibur_vs_LipidX\spec_uniklinik_LipidX-071121	C:\Users\earl\lipidx\trunk\scripts\benchmark\algorithms\validation_of_merging_Xcalibur_vs_LipidX\spec_uniklinik_Xcalibur-071011	0.0278	0.9918	0.973	0.0001	6170	214	999	214	3	3	216
C:\Users\earl\lipidx\trunk\scripts\benchmark\algorithms\validation_of_merging_Xcalibur_vs_LipidX\spec_uniklinik_LipidX-071121	C:\Users\earl\lipidx\trunk\scripts\benchmark\algorithms\validation_of_merging_Xcalibur_vs_LipidX\spec_uniklinik_Xcalibur-071011	0.0342	0.993	0.9718	0.0001	6232	231	1052	231	4	4	234
C:\Users\earl\lipidx\trunk\scripts\benchmark\algorithms\validation_of_merging_Xcalibur_vs_LipidX\spec_uniklinik_LipidX-071121	C:\Users\earl\lipidx\trunk\scripts\benchmark\algorithms\validation_of_merging_Xcalibur_vs_LipidX\spec_uniklinik_Xcalibur-071011	0.0172	0.992	0.9761	0.0001	6082	231	1051	231	2	2	232
C:\Users\earl\lipidx\trunk\scripts\benchmark\algorithms\validation_of_merging_Xcalibur_vs_LipidX\spec_uniklinik_LipidX-071121	C:\Users\earl\lipidx\trunk\scripts\benchmark\algorithms\validation_of_merging_Xcalibur_vs_LipidX\spec_uniklinik_Xcalibur-071011	0.0175	0.9926	0.9775	0.0001	6508	227	1107	227	2	2	228
C:\Users\earl\lipidx\trunk\scripts\benchmark\algorithms\validation_of_merging_Xcalibur_vs_LipidX\spec_uniklinik_LipidX-071121	C:\Users\earl\lipidx\trunk\scripts\benchmark\algorithms\validation_of_merging_Xcalibur_vs_LipidX\spec_uniklinik_Xcalibur-071011	0.0154	0.9927	0.9671	0.0001	5988	259	1227	259	2	2	260
C:\Users\earl\lipidx\trunk\scripts\benchmark\algorithms\validation_of_merging_Xcalibur_vs_LipidX\spec_uniklinik_LipidX-071121	C:\Users\earl\lipidx\trunk\scripts\benchmark\algorithms\validation_of_merging_Xcalibur_vs_LipidX\spec_uniklinik_Xcalibur-071011	0.0277	0.9905	0.9524	0.0001	5578	250	1152	251	4	3	253
C:\Users\earl\lipidx\trunk\scripts\benchmark\algorithms\validation_of_merging_Xcalibur_vs_LipidX\spec_uniklinik_LipidX-071121	C:\Users\earl\lipidx\trunk\scripts\benchmark\algorithms\validation_of_merging_Xcalibur_vs_LipidX\spec_uniklinik_Xcalibur-071011	0.0225	0.9931	0.9687	0.0001	5514	221	987	220	2	3	222
C:\Users\earl\lipidx\trunk\scripts\benchmark\algorithms\validation_of_merging_Xcalibur_vs_LipidX\spec_uniklinik_LipidX-071121	C:\Users\earl\lipidx\trunk\scripts\benchmark\algorithms\validation_of_merging_Xcalibur_vs_LipidX\spec_uniklinik_Xcalibur-071011	0.0258	0.9882	0.9554	0.0001	6196	230	1089	232	4	2	233
C:\Users\earl\lipidx\trunk\scripts\benchmark\algorithms\validation_of_merging_Xcalibur_vs_LipidX\spec_uniklinik_LipidX-071121	C:\Users\earl\lipidx\trunk\scripts\benchmark\algorithms\validation_of_merging_Xcalibur_vs_LipidX\spec_uniklinik_Xcalibur-071011	0.026	0.9962	0.9908	0.0001	5783	269	1253	264	1	6	269
C:\Users\earl\lipidx\trunk\scripts\benchmark\algorithms\validation_of_merging_Xcalibur_vs_LipidX\spec_uniklinik_LipidX-071121	C:\Users\earl\lipidx\trunk\scripts\benchmark\algorithms\validation_of_merging_Xcalibur_vs_LipidX\spec_uniklinik_Xcalibur-071011	0.0192	0.9974	0.9908	0	6264	261	1264	258	1	4	261
C:\Users\earl\lipidx\trunk\scripts\benchmark\algorithms\validation_of_merging_Xcalibur_vs_LipidX\spec_uniklinik_LipidX-071121	C:\Users\earl\lipidx\trunk\scripts\benchmark\algorithms\validation_of_merging_Xcalibur_vs_LipidX\spec_uniklinik_Xcalibur-071011	0.0289	0.9916	0.9745	0.0001	6406	274	1298	274	4	4	277
C:\Users\earl\lipidx\trunk\scripts\benchmark\algorithms\validation_of_merging_Xcalibur_vs_LipidX\spec_uniklinik_LipidX-071121	C:\Users\earl\lipidx\trunk\scripts\benchmark\algorithms\validation_of_merging_Xcalibur_vs_LipidX\spec_uniklinik_Xcalibur-071011	0.0354	0.992	0.9618	0.0001	5805	251	1154	250	4	5	254
C:\Users\earl\lipidx\trunk\scripts\benchmark\algorithms\validation_of_merging_Xcalibur_vs_LipidX\spec_uniklinik_LipidX-071121	C:\Users\earl\lipidx\trunk\scripts\benchmark\algorithms\validation_of_merging_Xcalibur_vs_LipidX\spec_uniklinik_Xcalibur-071011	0.0288	0.9914	0.9609	0.0001	5336	240	1106	241	4	3	243
C:\Users\earl\lipidx\trunk\scripts\benchmark\algorithms\validation_of_merging_Xcalibur_vs_LipidX\spec_uniklinik_LipidX-071121	C:\Users\earl\lipidx\trunk\scripts\benchmark\algorithms\validation_of_merging_Xcalibur_vs_LipidX\spec_uniklinik_Xcalibur-071011	0.0282	0.9924	0.9509	0.0001	6416	245	1204	246	4	3	248
C:\Users\earl\lipidx\trunk\scripts\benchmark\algorithms\validation_of_merging_Xcalibur_vs_LipidX\spec_uniklinik_LipidX-071121	C:\Users\earl\lipidx\trunk\scripts\benchmark\algorithms\validation_of_merging_Xcalibur_vs_LipidX\spec_uniklinik_Xcalibur-071011	0.0235	0.9903	0.9679	0.0001	5761	210	961	213	4	1	213
C:\Users\earl\lipidx\trunk\scripts\benchmark\algorithms\validation_of_merging_Xcalibur_vs_LipidX\spec_uniklinik_LipidX-071121	C:\Users\earl\lipidx\trunk\scripts\benchmark\algorithms\validation_of_merging_Xcalibur_vs_LipidX\spec_uniklinik_Xcalibur-071011	0.0311	0.9906	0.9601	0.0001	6043	222	1024	223	4	3	225
C:\Users\earl\lipidx\trunk\scripts\benchmark\algorithms\validation_of_merging_Xcalibur_vs_LipidX\spec_uniklinik_LipidX-071121	C:\Users\earl\lipidx\trunk\scripts\benchmark\algorithms\validation_of_merging_Xcalibur_vs_LipidX\spec_uniklinik_Xcalibur-071011	0.0306	0.9913	0.9634	0.0001	5540	227	997	226	3	4	229
C:\Users\earl\lipidx\trunk\scripts\benchmark\algorithms\validation_of_merging_Xcalibur_vs_LipidX\spec_uniklinik_LipidX-071121	C:\Users\earl\lipidx\trunk\scripts\benchmark\algorithms\validation_of_merging_Xcalibur_vs_LipidX\spec_uniklinik_Xcalibur-071011	0.019	0.994	0.9794	0.0001	5013	209	907	209	2	2	210
C:\Users\earl\lipidx\trunk\scripts\benchmark\algorithms\validation_of_merging_Xcalibur_vs_LipidX\spec_uniklinik_LipidX-071121	C:\Users\earl\lipidx\trunk\scripts\benchmark\algorithms\validation_of_merging_Xcalibur_vs_LipidX\spec_uniklinik_Xcalibur-071011	0.0351	0.9884	0.9585	0.0001	4763	225	944	225	4	4	228
C:\Users\earl\lipidx\trunk\scripts\benchmark\algorithms\validation_of_merging_Xcalibur_vs_LipidX\spec_uniklinik_LipidX-071121	C:\Users\earl\lipidx\trunk\scripts\benchmark\algorithms\validation_of_merging_Xcalibur_vs_LipidX\spec_uniklinik_Xcalibur-071011	0.0354	0.9909	0.9798	0.0001	5936	251	1130	250	4	5	254
C:\Users\earl\lipidx\trunk\scripts\benchmark\algorithms\validation_of_merging_Xcalibur_vs_LipidX\spec_uniklinik_LipidX-071121	C:\Users\earl\lipidx\trunk\scripts\benchmark\algorithms\validation_of_merging_Xcalibur_vs_LipidX\spec_uniklinik_Xcalibur-071011	0.0341	0.9951	0.9871	0.0001	5629	203	886	202	3	4	205
C:\Users\earl\lipidx\trunk\scripts\benchmark\algorithms\validation_of_merging_Xcalibur_vs_LipidX\spec_uniklinik_LipidX-071121	C:\Users\earl\lipidx\trunk\scripts\benchmark\algorithms\validation_of_merging_Xcalibur_vs_LipidX\spec_uniklinik_Xcalibur-071011	0.0135	0.9946	0.9915	0.0001	6230	222	1020	223	2	1	223
C:\Users\earl\lipidx\trunk\scripts\benchmark\algorithms\validation_of_merging_Xcalibur_vs_LipidX\spec_uniklinik_LipidX-071121	C:\Users\earl\lipidx\trunk\scripts\benchmark\algorithms\validation_of_merging_Xcalibur_vs_LipidX\spec_uniklinik_Xcalibur-071011	0.0265	0.992	0.9725	0.0001	5141	225	1011	223	2	4	226
C:\Users\earl\lipidx\trunk\scripts\benchmark\algorithms\validation_of_merging_Xcalibur_vs_LipidX\spec_uniklinik_LipidX-071121	C:\Users\earl\lipidx\trunk\scripts\benchmark\algorithms\validation_of_merging_Xcalibur_vs_LipidX\spec_uniklinik_Xcalibur-071011	0.0295	0.9905	0.9731	0.0001	6068	235	1135	234	3	4	237
C:\Users\earl\lipidx\trunk\scripts\benchmark\algorithms\validation_of_merging_Xcalibur_vs_LipidX\spec_uniklinik_LipidX-071121	C:\Users\earl\lipidx\trunk\scripts\benchmark\algorithms\validation_of_merging_Xcalibur_vs_LipidX\spec_uniklinik_Xcalibur-071011	0.0293	0.9909	0.9633	0.0001	5856	237	1015	236	3	4	239
C:\Users\earl\lipidx\trunk\scripts\benchmark\algorithms\validation_of_merging_Xcalibur_vs_LipidX\spec_uniklinik_LipidX-071121	C:\Users\earl\lipidx\trunk\scripts\benchmark\algorithms\validation_of_merging_Xcalibur_vs_LipidX\spec_uniklinik_Xcalibur-071011	0.0252	0.9925	0.9699	0.0001	5434	237	1017	235	2	4	238
C:\Users\earl\lipidx\trunk\scripts\benchmark\algorithms\validation_of_merging_Xcalibur_vs_LipidX\spec_uniklinik_LipidX-071121	C:\Users\earl\lipidx\trunk\scripts\benchmark\algorithms\validation_of_merging_Xcalibur_vs_LipidX\spec_uniklinik_Xcalibur-071011	0.012	0.9949	0.9809	0.0001	5432	251	1115	250	1	2	251
C:\Users\earl\lipidx\trunk\scripts\benchmark\algorithms\validation_of_merging_Xcalibur_vs_LipidX\spec_uniklinik_LipidX-071121	C:\Users\earl\lipidx\trunk\scripts\benchmark\algorithms\validation_of_merging_Xcalibur_vs_LipidX\spec_uniklinik_Xcalibur-071011	0.0239	0.994	0.9796	0.0001	5618	250	1087	248	2	4	251
C:\Users\earl\lipidx\trunk\scripts\benchmark\algorithms\validation_of_merging_Xcalibur_vs_LipidX\spec_uniklinik_LipidX-071121	C:\Users\earl\lipidx\trunk\scripts\benchmark\algorithms\validation_of_merging_Xcalibur_vs_LipidX\spec_uniklinik_Xcalibur-071011	0.0159	0.9928	0.9781	0.0001	5971	251	1121	251	2	2	252
C:\Users\earl\lipidx\trunk\scripts\benchmark\algorithms\validation_of_merging_Xcalibur_vs_LipidX\spec_uniklinik_LipidX-071121	C:\Users\earl\lipidx\trunk\scripts\benchmark\algorithms\validation_of_merging_Xcalibur_vs_LipidX\spec_uniklinik_Xcalibur-071011	0.0299	0.9941	0.9801	0.0001	6445	266	1238	264	3	5	268
C:\Users\earl\lipidx\trunk\scripts\benchmark\algorithms\validation_of_merging_Xcalibur_vs_LipidX\spec_uniklinik_LipidX-071121	C:\Users\earl\lipidx\trunk\scripts\benchmark\algorithms\validation_of_merging_Xcalibur_vs_LipidX\spec_uniklinik_Xcalibur-071011	0.0182	0.9959	0.9932	0.0001	5581	220	990	218	1	3	220
C:\Users\earl\lipidx\trunk\scripts\benchmark\algorithms\validation_of_merging_Xcalibur_vs_LipidX\spec_uniklinik_LipidX-071121	C:\Users\earl\lipidx\trunk\scripts\benchmark\algorithms\validation_of_merging_Xcalibur_vs_LipidX\spec_uniklinik_Xcalibur-071011	0.0223	0.9936	0.9826	0.0001	6336	222	1087	223	3	2	224
C:\Users\earl\lipidx\trunk\scripts\benchmark\algorithms\validation_of_merging_Xcalibur_vs_LipidX\spec_uniklinik_LipidX-071121	C:\Users\earl\lipidx\trunk\scripts\benchmark\algorithms\validation_of_merging_Xcalibur_vs_LipidX\spec_uniklinik_Xcalibur-071011	0.032	0.9911	0.9534	0.0001	5994	247	1018	247	4	4	250
C:\Users\earl\lipidx\trunk\scripts\benchmark\algorithms\validation_of_merging_Xcalibur_vs_LipidX\spec_uniklinik_LipidX-071121	C:\Users\earl\lipidx\trunk\scripts\benchmark\algorithms\validation_of_merging_Xcalibur_vs_LipidX\spec_uniklinik_Xcalibur-071011	0.0167	0.9948	0.9854	0.0001	6743	238	1066	238	2	2	239
C:\Users\earl\lipidx\trunk\scripts\benchmark\algorithms\validation_of_merging_Xcalibur_vs_LipidX\spec_uniklinik_LipidX-071121	C:\Users\earl\lipidx\trunk\scripts\benchmark\algorithms\validation_of_merging_Xcalibur_vs_LipidX\spec_uniklinik_Xcalibur-071011	0.0031	0.9985	0.9996	0.0001	6877	327	1530	326	0	1	326
C:\Users\earl\lipidx\trunk\scripts\benchmark\algorithms\validation_of_merging_Xcalibur_vs_LipidX\spec_uniklinik_LipidX-071121	C:\Users\earl\lipidx\trunk\scripts\benchmark\algorithms\validation_of_merging_Xcalibur_vs_LipidX\spec_uniklinik_Xcalibur-071011	0.0091	0.9993	0.9968	0.0002	5445	329	1482	328	1	2	329
C:\Users\earl\lipidx\trunk\scripts\benchmark\algorithms\validation_of_merging_Xcalibur_vs_LipidX\spec_uniklinik_LipidX-071121	C:\Users\earl\lipidx\trunk\scripts\benchmark\algorithms\validation_of_merging_Xcalibur_vs_LipidX\spec_uniklinik_Xcalibur-071011	0.0205	0.9951	0.9866	0.0001	5416	195	1014	193	1	3	195
C:\Users\earl\lipidx\trunk\scripts\benchmark\algorithms\validation_of_merging_Xcalibur_vs_LipidX\spec_uniklinik_LipidX-071121	C:\Users\earl\lipidx\trunk\scripts\benchmark\algorithms\validation_of_merging_Xcalibur_vs_LipidX\spec_uniklinik_Xcalibur-071011	0.0211	0.9921	0.9786	0.0001	5372	236	1052	235	2	3	237
C:\Users\earl\lipidx\trunk\scripts\benchmark\algorithms\validation_of_merging_Xcalibur_vs_LipidX\spec_uniklinik_LipidX-071121	C:\Users\earl\lipidx\trunk\scripts\benchmark\algorithms\validation_of_merging_Xcalibur_vs_LipidX\spec_uniklinik_Xcalibur-071011	0.0204	0.9928	0.9731	0.0001	6252	243	1188	244	3	2	245
C:\Users\earl\lipidx\trunk\scripts\benchmark\algorithms\validation_of_merging_Xcalibur_vs_LipidX\spec_uniklinik_LipidX-071121	C:\Users\earl\lipidx\trunk\scripts\benchmark\algorithms\validation_of_merging_Xcalibur_vs_LipidX\spec_uniklinik_Xcalibur-071011	0.024	0.9918	0.9707	0.0001	4838	207	933	206	2	3	208
C:\Users\earl\lipidx\trunk\scripts\benchmark\algorithms\validation_of_merging_Xcalibur_vs_LipidX\spec_uniklinik_LipidX-071121	C:\Users\earl\lipidx\trunk\scripts\benchmark\algorithms\validation_of_merging_Xcalibur_vs_LipidX\spec_uniklinik_Xcalibur-071011	0.035	0.9922	0.9777	0.0001	5387	198	923	197	3	4	200
C:\Users\earl\lipidx\trunk\scripts\benchmark\algorithms\validation_of_merging_Xcalibur_vs_LipidX\spec_uniklinik_LipidX-071121	C:\Users\earl\lipidx\trunk\scripts\benchmark\algorithms\validation_of_merging_Xcalibur_vs_LipidX\spec_uniklinik_Xcalibur-071011	0.0347	0.9924	0.966	0.0001	5067	255	1085	256	5	4	259
C:\Users\earl\lipidx\trunk\scripts\benchmark\algorithms\validation_of_merging_Xcalibur_vs_LipidX\spec_uniklinik_LipidX-071121	C:\Users\earl\lipidx\trunk\scripts\benchmark\algorithms\validation_of_merging_Xcalibur_vs_LipidX\spec_uniklinik_Xcalibur-071011	0.0267	0.9888	0.9673	0.0002	6761	259	1254	260	4	3	262
C:\Users\earl\lipidx\trunk\scripts\benchmark\algorithms\validation_of_merging_Xcalibur_vs_LipidX\spec_uniklinik_LipidX-071121	C:\Users\earl\lipidx\trunk\scripts\benchmark\algorithms\validation_of_merging_Xcalibur_vs_LipidX\spec_uniklinik_Xcalibur-071011	0.0207	0.9935	0.9757	0.0001	6148	241	1174	240	2	3	242
C:\Users\earl\lipidx\trunk\scripts\benchmark\algorithms\validation_of_merging_Xcalibur_vs_LipidX\spec_uniklinik_LipidX-071121	C:\Users\earl\lipidx\trunk\scripts\benchmark\algorithms\validation_of_merging_Xcalibur_vs_LipidX\spec_uniklinik_Xcalibur-071011	0.0218	0.9914	0.9729	0.0001	5606	228	1059	227	2	3	229
C:\Users\earl\lipidx\trunk\scripts\benchmark\algorithms\validation_of_merging_Xcalibur_vs_LipidX\spec_uniklinik_LipidX-071121	C:\Users\earl\lipidx\trunk\scripts\benchmark\algorithms\validation_of_merging_Xcalibur_vs_LipidX\spec_uniklinik_Xcalibur-071011	0.0218	0.9928	0.9767	0.0001	5968	228	1062	227	2	3	229
C:\Users\earl\lipidx\trunk\scripts\benchmark\algorithms\validation_of_merging_Xcalibur_vs_LipidX\spec_uniklinik_LipidX-071121	C:\Users\earl\lipidx\trunk\scripts\benchmark\algorithms\validation_of_merging_Xcalibur_vs_LipidX\spec_uniklinik_Xcalibur-071011	0.0128	0.9928	0.9778	0.0001	6099	233	1110	234	2	1	234
C:\Users\earl\lipidx\trunk\scripts\benchmark\algorithms\validation_of_merging_Xcalibur_vs_LipidX\spec_uniklinik_LipidX-071121	C:\Users\earl\lipidx\trunk\scripts\benchmark\algorithms\validation_of_merging_Xcalibur_vs_LipidX\spec_uniklinik_Xcalibur-071011	0.0167	0.9923	0.9795	0.0001	6161	237	1137	239	3	1	239
C:\Users\earl\lipidx\trunk\scripts\benchmark\algorithms\validation_of_merging_Xcalibur_vs_LipidX\spec_uniklinik_LipidX-071121	C:\Users\earl\lipidx\trunk\scripts\benchmark\algorithms\validation_of_merging_Xcalibur_vs_LipidX\spec_uniklinik_Xcalibur-071011	0.0135	0.9911	0.9803	0.0001	6348	220	1070	223	3	0	222
C:\Users\earl\lipidx\trunk\scripts\benchmark\algorithms\validation_of_merging_Xcalibur_vs_LipidX\spec_uniklinik_LipidX-071121	C:\Users\earl\lipidx\trunk\scripts\benchmark\algorithms\validation_of_merging_Xcalibur_vs_LipidX\spec_uniklinik_Xcalibur-071011	0.0244	0.9914	0.9715	0.0002	5493	244	1052	244	3	3	246
C:\Users\earl\lipidx\trunk\scripts\benchmark\algorithms\validation_of_merging_Xcalibur_vs_LipidX\spec_uniklinik_LipidX-071121	C:\Users\earl\lipidx\trunk\scripts\benchmark\algorithms\validation_of_merging_Xcalibur_vs_LipidX\spec_uniklinik_Xcalibur-071011	0.0165	0.9885	0.9621	0.0001	5341	240	1051	242	3	1	242
C:\Users\earl\lipidx\trunk\scripts\benchmark\algorithms\validation_of_merging_Xcalibur_vs_LipidX\spec_uniklinik_LipidX-071121	C:\Users\earl\lipidx\trunk\scripts\benchmark\algorithms\validation_of_merging_Xcalibur_vs_LipidX\spec_uniklinik_Xcalibur-071011	0.0273	0.9928	0.979	0.0001	5599	219	975	217	2	4	220
C:\Users\earl\lipidx\trunk\scripts\benchmark\algorithms\validation_of_merging_Xcalibur_vs_LipidX\spec_uniklinik_LipidX-071121	C:\Users\earl\lipidx\trunk\scripts\benchmark\algorithms\validation_of_merging_Xcalibur_vs_LipidX\spec_uniklinik_Xcalibur-071011	0.0227	0.9925	0.9809	0.0001	5587	219	983	218	2	3	220
C:\Users\earl\lipidx\trunk\scripts\benchmark\algorithms\validation_of_merging_Xcalibur_vs_LipidX\spec_uniklinik_LipidX-071121	C:\Users\earl\lipidx\trunk\scripts\benchmark\algorithms\validation_of_merging_Xcalibur_vs_LipidX\spec_uniklinik_Xcalibur-071011	0.0348	0.9923	0.9801	0.0001	5251	228	1007	226	3	5	230
C:\Users\earl\lipidx\trunk\scripts\benchmark\algorithms\validation_of_merging_Xcalibur_vs_LipidX\spec_uniklinik_LipidX-071121	C:\Users\earl\lipidx\trunk\scripts\benchmark\algorithms\validation_of_merging_Xcalibur_vs_LipidX\spec_uniklinik_Xcalibur-071011	0.0285	0.9916	0.9807	0.0001	6206	244	1157	243	3	4	246
C:\Users\earl\lipidx\trunk\scripts\benchmark\algorithms\validation_of_merging_Xcalibur_vs_LipidX\spec_uniklinik_LipidX-071121	C:\Users\earl\lipidx\trunk\scripts\benchmark\algorithms\validation_of_merging_Xcalibur_vs_LipidX\spec_uniklinik_Xcalibur-071011	0.0342	0.9899	0.9629	0.0001	6262	376	1574	373	5	8	380
C:\Users\earl\lipidx\trunk\scripts\benchmark\algorithms\validation_of_merging_Xcalibur_vs_LipidX\spec_uniklinik_LipidX-071121	C:\Users\earl\lipidx\trunk\scripts\benchmark\algorithms\validation_of_merging_Xcalibur_vs_LipidX\spec_uniklinik_Xcalibur-071011	0.0205	0.995	0.9811	0.0001	5738	292	1221	290	2	4	293
C:\Users\earl\lipidx\trunk\scripts\benchmark\algorithms\validation_of_merging_Xcalibur_vs_LipidX\spec_uniklinik_LipidX-071121	C:\Users\earl\lipidx\trunk\scripts\benchmark\algorithms\validation_of_merging_Xcalibur_vs_LipidX\spec_uniklinik_Xcalibur-071011	0.0238	0.9921	0.9743	0.0001	5379	208	921	209	3	2	210
C:\Users\earl\lipidx\trunk\scripts\benchmark\algorithms\validation_of_merging_Xcalibur_vs_LipidX\spec_uniklinik_LipidX-071121	C:\Users\earl\lipidx\trunk\scripts\benchmark\algorithms\validation_of_merging_Xcalibur_vs_LipidX\spec_uniklinik_Xcalibur-071011	0.0249	0.9927	0.9719	0.0001	5656	199	901	200	3	2	201
C:\Users\earl\lipidx\trunk\scripts\benchmark\algorithms\validation_of_merging_Xcalibur_vs_LipidX\spec_uniklinik_LipidX-071121	C:\Users\earl\lipidx\trunk\scripts\benchmark\algorithms\validation_of_merging_Xcalibur_vs_LipidX\spec_uniklinik_Xcalibur-071011	0.0217	0.9914	0.9635	0.0001	5183	273	1174	275	4	2	276
C:\Users\earl\lipidx\trunk\scripts\benchmark\algorithms\validation_of_merging_Xcalibur_vs_LipidX\spec_uniklinik_LipidX-071121	C:\Users\earl\lipidx\trunk\scripts\benchmark\algorithms\validation_of_merging_Xcalibur_vs_LipidX\spec_uniklinik_Xcalibur-071011	0.0311	0.9872	0.9456	0.0001	5596	285	1243	286	5	4	289
C:\Users\earl\lipidx\trunk\scripts\benchmark\algorithms\validation_of_merging_Xcalibur_vs_LipidX\spec_uniklinik_LipidX-071121	C:\Users\earl\lipidx\trunk\scripts\benchmark\algorithms\validation_of_merging_Xcalibur_vs_LipidX\spec_uniklinik_Xcalibur-071011	0.0286	0.9901	0.9665	0.0002	6499	310	1462	313	6	3	315
C:\Users\earl\lipidx\trunk\scripts\benchmark\algorithms\validation_of_merging_Xcalibur_vs_LipidX\spec_uniklinik_LipidX-071121	C:\Users\earl\lipidx\trunk\scripts\benchmark\algorithms\validation_of_merging_Xcalibur_vs_LipidX\spec_uniklinik_Xcalibur-071011	0.0315	0.9939	0.9748	0.0001	5735	221	1062	218	2	5	222
C:\Users\earl\lipidx\trunk\scripts\benchmark\algorithms\validation_of_merging_Xcalibur_vs_LipidX\spec_uniklinik_LipidX-071121	C:\Users\earl\lipidx\trunk\scripts\benchmark\algorithms\validation_of_merging_Xcalibur_vs_LipidX\spec_uniklinik_Xcalibur-071011	0.0136	0.9904	0.9766	0.0001	6932	294	1494	294	2	2	295
C:\Users\earl\lipidx\trunk\scripts\benchmark\algorithms\validation_of_merging_Xcalibur_vs_LipidX\spec_uniklinik_LipidX-071121	C:\Users\earl\lipidx\trunk\scripts\benchmark\algorithms\validation_of_merging_Xcalibur_vs_LipidX\spec_uniklinik_Xcalibur-071011	0.007	0.9943	0.9944	0.0001	6538	285	1427	285	1	1	285
C:\Users\earl\lipidx\trunk\scripts\benchmark\algorithms\validation_of_merging_Xcalibur_vs_LipidX\spec_uniklinik_LipidX-071121	C:\Users\earl\lipidx\trunk\scripts\benchmark\algorithms\validation_of_merging_Xcalibur_vs_LipidX\spec_uniklinik_Xcalibur-071011	0.0305	0.9939	0.9889	0.0001	4840	259	1057	259	4	4	262
C:\Users\earl\lipidx\trunk\scripts\benchmark\algorithms\validation_of_merging_Xcalibur_vs_LipidX\spec_uniklinik_LipidX-071121	C:\Users\earl\lipidx\trunk\scripts\benchmark\algorithms\validation_of_merging_Xcalibur_vs_LipidX\spec_uniklinik_Xcalibur-071011	0.0234	0.994	0.9916	0.0001	5519	254	1066	254	3	3	256
C:\Users\earl\lipidx\trunk\scripts\benchmark\algorithms\validation_of_merging_Xcalibur_vs_LipidX\spec_uniklinik_LipidX-071121	C:\Users\earl\lipidx\trunk\scripts\benchmark\algorithms\validation_of_merging_Xcalibur_vs_LipidX\spec_uniklinik_Xcalibur-071011	0.0077	0.9955	0.9967	0.0002	5341	260	1097	258	0	2	259
C:\Users\earl\lipidx\trunk\scripts\benchmark\algorithms\validation_of_merging_Xcalibur_vs_LipidX\spec_uniklinik_LipidX-071121	C:\Users\earl\lipidx\trunk\scripts\benchmark\algorithms\validation_of_merging_Xcalibur_vs_LipidX\spec_uniklinik_Xcalibur-071011	0.018	0.992	0.9949	0.001	4924	278	1114	275	1	4	278
C:\Users\earl\lipidx\trunk\scripts\benchmark\algorithms\validation_of_merging_Xcalibur_vs_LipidX\spec_uniklinik_LipidX-071121	C:\Users\earl\lipidx\trunk\scripts\benchmark\algorithms\validation_of_merging_Xcalibur_vs_LipidX\spec_uniklinik_Xcalibur-071011	0.0194	0.9965	0.9885	0.0001	5167	206	879	204	1	3	206
C:\Users\earl\lipidx\trunk\scripts\benchmark\algorithms\validation_of_merging_Xcalibur_vs_LipidX\spec_uniklinik_LipidX-071121	C:\Users\earl\lipidx\trunk\scripts\benchmark\algorithms\validation_of_merging_Xcalibur_vs_LipidX\spec_uniklinik_Xcalibur-071011	0.014	0.9926	0.9893	0.0001	6443	214	967	213	1	2	214
C:\Users\earl\lipidx\trunk\scripts\benchmark\algorithms\validation_of_merging_Xcalibur_vs_LipidX\spec_uniklinik_LipidX-071121	C:\Users\earl\lipidx\trunk\scripts\benchmark\algorithms\validation_of_merging_Xcalibur_vs_LipidX\spec_uniklinik_Xcalibur-071011	0.0188	0.9935	0.9871	0.0001	5792	212	954	212	2	2	213
C:\Users\earl\lipidx\trunk\scripts\benchmark\algorithms\validation_of_merging_Xcalibur_vs_LipidX\spec_uniklinik_LipidX-071121	C:\Users\earl\lipidx\trunk\scripts\benchmark\algorithms\validation_of_merging_Xcalibur_vs_LipidX\spec_uniklinik_Xcalibur-071011	0.0239	0.9945	0.9855	0.0001	6008	208	955	207	2	3	209
C:\Users\earl\lipidx\trunk\scripts\benchmark\algorithms\validation_of_merging_Xcalibur_vs_LipidX\spec_uniklinik_LipidX-071121	C:\Users\earl\lipidx\trunk\scripts\benchmark\algorithms\validation_of_merging_Xcalibur_vs_LipidX\spec_uniklinik_Xcalibur-071011	0.0199	0.9951	0.997	0.0001	5682	200	873	200	2	2	201
C:\Users\earl\lipidx\trunk\scripts\benchmark\algorithms\validation_of_merging_Xcalibur_vs_LipidX\spec_uniklinik_LipidX-071121	C:\Users\earl\lipidx\trunk\scripts\benchmark\algorithms\validation_of_merging_Xcalibur_vs_LipidX\spec_uniklinik_Xcalibur-071011	0.0197	0.9956	0.9954	0	6065	202	944	202	2	2	203
C:\Users\earl\lipidx\trunk\scripts\benchmark\algorithms\validation_of_merging_Xcalibur_vs_LipidX\spec_uniklinik_LipidX-071121	C:\Users\earl\lipidx\trunk\scripts\benchmark\algorithms\validation_of_merging_Xcalibur_vs_LipidX\spec_uniklinik_Xcalibur-071011	0.0153	0.9955	0.9946	0.0001	6181	259	1178	261	3	1	261
C:\Users\earl\lipidx\trunk\scripts\benchmark\algorithms\validation_of_merging_Xcalibur_vs_LipidX\spec_uniklinik_LipidX-071121	C:\Users\earl\lipidx\trunk\scripts\benchmark\algorithms\validation_of_merging_Xcalibur_vs_LipidX\spec_uniklinik_Xcalibur-071011	0.0126	0.9954	0.9909	0.0001	5875	237	994	238	2	1	238
C:\Users\earl\lipidx\trunk\scripts\benchmark\algorithms\validation_of_merging_Xcalibur_vs_LipidX\spec_uniklinik_LipidX-071121	C:\Users\earl\lipidx\trunk\scripts\benchmark\algorithms\validation_of_merging_Xcalibur_vs_LipidX\spec_uniklinik_Xcalibur-071011	0.0245	0.9932	0.976	0.0001	4338	204	821	201	1	4	204
C:\Users\earl\lipidx\trunk\scripts\benchmark\algorithms\validation_of_merging_Xcalibur_vs_LipidX\spec_uniklinik_LipidX-071121	C:\Users\earl\lipidx\trunk\scripts\benchmark\algorithms\validation_of_merging_Xcalibur_vs_LipidX\spec_uniklinik_Xcalibur-071011	0.0279	0.9906	0.9501	0.0001	5916	213	947	213	3	3	215
C:\Users\earl\lipidx\trunk\scripts\benchmark\algorithms\validation_of_merging_Xcalibur_vs_LipidX\spec_uniklinik_LipidX-071121	C:\Users\earl\lipidx\trunk\scripts\benchmark\algorithms\validation_of_merging_Xcalibur_vs_LipidX\spec_uniklinik_Xcalibur-071011	0.0096	0.9949	0.9902	0.0001	6029	208	959	208	1	1	208
C:\Users\earl\lipidx\trunk\scripts\benchmark\algorithms\validation_of_merging_Xcalibur_vs_LipidX\spec_uniklinik_LipidX-071121	C:\Users\earl\lipidx\trunk\scripts\benchmark\algorithms\validation_of_merging_Xcalibur_vs_LipidX\spec_uniklinik_Xcalibur-071011	0.0146	0.9963	0.9894	0	5099	205	873	204	1	2	205
C:\Users\earl\lipidx\trunk\scripts\benchmark\algorithms\validation_of_merging_Xcalibur_vs_LipidX\spec_uniklinik_LipidX-071121	C:\Users\earl\lipidx\trunk\scripts\benchmark\algorithms\validation_of_merging_Xcalibur_vs_LipidX\spec_uniklinik_Xcalibur-071011	0.0183	0.9933	0.9841	0.0001	6076	218	1028	216	1	3	218
C:\Users\earl\lipidx\trunk\scripts\benchmark\algorithms\validation_of_merging_Xcalibur_vs_LipidX\spec_uniklinik_LipidX-071121	C:\Users\earl\lipidx\trunk\scripts\benchmark\algorithms\validation_of_merging_Xcalibur_vs_LipidX\spec_uniklinik_Xcalibur-071011	0.0145	0.9945	0.9852	0.0001	5034	207	895	206	1	2	207
C:\Users\earl\lipidx\trunk\scripts\benchmark\algorithms\validation_of_merging_Xcalibur_vs_LipidX\spec_uniklinik_LipidX-071121	C:\Users\earl\lipidx\trunk\scripts\benchmark\algorithms\validation_of_merging_Xcalibur_vs_LipidX\spec_uniklinik_Xcalibur-071011	0.0247	0.989	0.9606	0.0001	5693	240	1034	242	4	2	243
C:\Users\earl\lipidx\trunk\scripts\benchmark\algorithms\validation_of_merging_Xcalibur_vs_LipidX\spec_uniklinik_LipidX-071121	C:\Users\earl\lipidx\trunk\scripts\benchmark\algorithms\validation_of_merging_Xcalibur_vs_LipidX\spec_uniklinik_Xcalibur-071011	0.0203	0.9942	0.9783	0.0001	5205	245	1022	244	2	3	246
C:\Users\earl\lipidx\trunk\scripts\benchmark\algorithms\validation_of_merging_Xcalibur_vs_LipidX\spec_uniklinik_LipidX-071121	C:\Users\earl\lipidx\trunk\scripts\benchmark\algorithms\validation_of_merging_Xcalibur_vs_LipidX\spec_uniklinik_Xcalibur-071011	0.0194	0.9907	0.9723	0.0001	6868	256	1244	257	3	2	258
C:\Users\earl\lipidx\trunk\scripts\benchmark\algorithms\validation_of_merging_Xcalibur_vs_LipidX\spec_uniklinik_LipidX-071121	C:\Users\earl\lipidx\trunk\scripts\benchmark\algorithms\validation_of_merging_Xcalibur_vs_LipidX\spec_uniklinik_Xcalibur-071011	0.0263	0.9916	0.971	0.0001	5909	226	1052	226	3	3	228
C:\Users\earl\lipidx\trunk\scripts\benchmark\algorithms\validation_of_merging_Xcalibur_vs_LipidX\spec_uniklinik_LipidX-071121	C:\Users\earl\lipidx\trunk\scripts\benchmark\algorithms\validation_of_merging_Xcalibur_vs_LipidX\spec_uniklinik_Xcalibur-071011	0.0218	0.9895	0.9425	0.0001	6644	272	1369	274	4	2	275
C:\Users\earl\lipidx\trunk\scripts\benchmark\algorithms\validation_of_merging_Xcalibur_vs_LipidX\spec_uniklinik_LipidX-071121	C:\Users\earl\lipidx\trunk\scripts\benchmark\algorithms\validation_of_merging_Xcalibur_vs_LipidX\spec_uniklinik_Xcalibur-071011	0.0267	0.9936	0.9823	0.0001	6166	260	1213	259	3	4	262
C:\Users\earl\lipidx\trunk\scripts\benchmark\algorithms\validation_of_merging_Xcalibur_vs_LipidX\spec_uniklinik_LipidX-071121	C:\Users\earl\lipidx\trunk\scripts\benchmark\algorithms\validation_of_merging_Xcalibur_vs_LipidX\spec_uniklinik_Xcalibur-071011	0.0271	0.9904	0.9648	0.0001	5773	255	1197	256	4	3	258
C:\Users\earl\lipidx\trunk\scripts\benchmark\algorithms\validation_of_merging_Xcalibur_vs_LipidX\spec_uniklinik_LipidX-071121	C:\Users\earl\lipidx\trunk\scripts\benchmark\algorithms\validation_of_merging_Xcalibur_vs_LipidX\spec_uniklinik_Xcalibur-071011	0.0332	0.9914	0.9713	0.0001	5704	239	1075	237	3	5	241
C:\Users\earl\lipidx\trunk\scripts\benchmark\algorithms\validation_of_merging_Xcalibur_vs_LipidX\spec_uniklinik_LipidX-071121	C:\Users\earl\lipidx\trunk\scripts\benchmark\algorithms\validation_of_merging_Xcalibur_vs_LipidX\spec_uniklinik_Xcalibur-071011	0.0179	0.9956	0.9905	0.0001	6933	221	1029	223	3	1	223
C:\Users\earl\lipidx\trunk\scripts\benchmark\algorithms\validation_of_merging_Xcalibur_vs_LipidX\spec_uniklinik_LipidX-071121	C:\Users\earl\lipidx\trunk\scripts\benchmark\algorithms\validation_of_merging_Xcalibur_vs_LipidX\spec_uniklinik_Xcalibur-071011	0.0225	0.9947	0.986	0.0001	5532	221	933	220	2	3	222
C:\Users\earl\lipidx\trunk\scripts\benchmark\algorithms\validation_of_merging_Xcalibur_vs_LipidX\spec_uniklinik_LipidX-071121	C:\Users\earl\lipidx\trunk\scripts\benchmark\algorithms\validation_of_merging_Xcalibur_vs_LipidX\spec_uniklinik_Xcalibur-071011	0.0307	0.9911	0.9699	0.0001	5594	226	1027	225	3	4	228
C:\Users\earl\lipidx\trunk\scripts\benchmark\algorithms\validation_of_merging_Xcalibur_vs_LipidX\spec_uniklinik_LipidX-071121	C:\Users\earl\lipidx\trunk\scripts\benchmark\algorithms\validation_of_merging_Xcalibur_vs_LipidX\spec_uniklinik_Xcalibur-071011	0.0218	0.9933	0.9767	0	6153	228	1066	227	2	3	229
C:\Users\earl\lipidx\trunk\scripts\benchmark\algorithms\validation_of_merging_Xcalibur_vs_LipidX\spec_uniklinik_LipidX-071121	C:\Users\earl\lipidx\trunk\scripts\benchmark\algorithms\validation_of_merging_Xcalibur_vs_LipidX\spec_uniklinik_Xcalibur-071011	0.0192	0.9956	0.996	0.0001	6024	260	1194	257	1	4	260
C:\Users\earl\lipidx\trunk\scripts\benchmark\algorithms\validation_of_merging_Xcalibur_vs_LipidX\spec_uniklinik_LipidX-071121	C:\Users\earl\lipidx\trunk\scripts\benchmark\algorithms\validation_of_merging_Xcalibur_vs_LipidX\spec_uniklinik_Xcalibur-071011	0.0164	0.9923	0.9772	0.0001	7092	243	1225	243	2	2	244
C:\Users\earl\lipidx\trunk\scripts\benchmark\algorithms\validation_of_merging_Xcalibur_vs_LipidX\spec_uniklinik_LipidX-071121	C:\Users\earl\lipidx\trunk\scripts\benchmark\algorithms\validation_of_merging_Xcalibur_vs_LipidX\spec_uniklinik_Xcalibur-071011	0.0219	0.9936	0.9806	0.0001	4953	227	971	226	2	3	228
C:\Users\earl\lipidx\trunk\scripts\benchmark\algorithms\validation_of_merging_Xcalibur_vs_LipidX\spec_uniklinik_LipidX-071121	C:\Users\earl\lipidx\trunk\scripts\benchmark\algorithms\validation_of_merging_Xcalibur_vs_LipidX\spec_uniklinik_Xcalibur-071011	0.0201	0.9935	0.9809	0.0001	6517	248	1179	247	2	3	249
C:\Users\earl\lipidx\trunk\scripts\benchmark\algorithms\validation_of_merging_Xcalibur_vs_LipidX\spec_uniklinik_LipidX-071121	C:\Users\earl\lipidx\trunk\scripts\benchmark\algorithms\validation_of_merging_Xcalibur_vs_LipidX\spec_uniklinik_Xcalibur-071011	0.0275	0.9882	0.9694	0.0002	5700	215	944	217	4	2	218
C:\Users\earl\lipidx\trunk\scripts\benchmark\algorithms\validation_of_merging_Xcalibur_vs_LipidX\spec_uniklinik_LipidX-071121	C:\Users\earl\lipidx\trunk\scripts\benchmark\algorithms\validation_of_merging_Xcalibur_vs_LipidX\spec_uniklinik_Xcalibur-071011	0.0354	0.9896	0.9777	0.0001	6598	223	1091	223	4	4	226
C:\Users\earl\lipidx\trunk\scripts\benchmark\algorithms\validation_of_merging_Xcalibur_vs_LipidX\spec_uniklinik_LipidX-071121	C:\Users\earl\lipidx\trunk\scripts\benchmark\algorithms\validation_of_merging_Xcalibur_vs_LipidX\spec_uniklinik_Xcalibur-071011	0.019	0.9936	0.9873	0.0001	5691	209	911	209	2	2	210
C:\Users\earl\lipidx\trunk\scripts\benchmark\algorithms\validation_of_merging_Xcalibur_vs_LipidX\spec_uniklinik_LipidX-071121	C:\Users\earl\lipidx\trunk\scripts\benchmark\algorithms\validation_of_merging_Xcalibur_vs_LipidX\spec_uniklinik_Xcalibur-071011	0.0209	0.9959	0.9826	0.0001	6870	334	1466	331	2	5	335
C:\Users\earl\lipidx\trunk\scripts\benchmark\algorithms\validation_of_merging_Xcalibur_vs_LipidX\spec_uniklinik_LipidX-071121	C:\Users\earl\lipidx\trunk\scripts\benchmark\algorithms\validation_of_merging_Xcalibur_vs_LipidX\spec_uniklinik_Xcalibur-071011	0.0372	0.9937	0.9804	0.0001	6113	214	1032	210	2	6	215
C:\Users\earl\lipidx\trunk\scripts\benchmark\algorithms\validation_of_merging_Xcalibur_vs_LipidX\spec_uniklinik_LipidX-071121	C:\Users\earl\lipidx\trunk\scripts\benchmark\algorithms\validation_of_merging_Xcalibur_vs_LipidX\spec_uniklinik_Xcalibur-071011	0.0442	0.9945	0.9799	0.0001	6639	224	1098	220	3	7	226
C:\Users\earl\lipidx\trunk\scripts\benchmark\algorithms\validation_of_merging_Xcalibur_vs_LipidX\spec_uniklinik_LipidX-071121	C:\Users\earl\lipidx\trunk\scripts\benchmark\algorithms\validation_of_merging_Xcalibur_vs_LipidX\spec_uniklinik_Xcalibur-071011	0.0135	0.9966	0.9977	0	6620	75	547	74	0	1	74
C:\Users\earl\lipidx\trunk\scripts\benchmark\algorithms\validation_of_merging_Xcalibur_vs_LipidX\spec_uniklinik_LipidX-071121	C:\Users\earl\lipidx\trunk\scripts\benchmark\algorithms\validation_of_merging_Xcalibur_vs_LipidX\spec_uniklinik_Xcalibur-071011	0.02	1	0.998	0.0001	5459	51	333	50	0	1	50
C:\Users\earl\lipidx\trunk\scripts\benchmark\algorithms\validation_of_merging_Xcalibur_vs_LipidX\spec_uniklinik_LipidX-071121	C:\Users\earl\lipidx\trunk\scripts\benchmark\algorithms\validation_of_merging_Xcalibur_vs_LipidX\spec_uniklinik_Xcalibur-071011	0	0.993	0.9879	0.0001	6658	66	641	66	0	0	65
C:\Users\earl\lipidx\trunk\scripts\benchmark\algorithms\validation_of_merging_Xcalibur_vs_LipidX\spec_uniklinik_LipidX-071121	C:\Users\earl\lipidx\trunk\scripts\benchmark\algorithms\validation_of_merging_Xcalibur_vs_LipidX\spec_uniklinik_Xcalibur-071011	0.0294	1	0.9997	0	6530	69	576	67	0	2	68
file LipidX	file Xcalibur	massMissmatch	difference	spearman	avg mass diff	original len LipidX	after removing S/N LipidX	original len Xcalibur	after removing S/N Xcalibur	# of zeros LipidX	# of zeros Xcalibur	len of aligned spectra
Average		0.0236662	0.992819	0.978285	0.000105231	3639.03	236.055	1121.13	235.394	2.55692	3.18769	237.618
Standard deviation		0.0156768	0.0085817	0.0236974	0.000111957	2011.15	36.48	169.656	36.5804	3.25472	2.45424	37.3608

## Sheet: result-Xcalibur_vs_LipidX-d_01
file LipidX	the LipidX averaged peak list
file Xcalibur	the Xcalibur averaged peak list
mass missmatch	number of peaks which did not overlap with the other spectrum. Mass equality was done by means of the resolution setting. Here its 100000.
difference	The average percentual deviation of the intensity of all peaks which have the same mass (i.e. Which are aligned).
pearson	The pearson correlation factor. It was calculated without removing the zeros from the mass alignment.
avg mass diff	The average mass difference of two aligned masses given in Da.
original len LipidX	The original length of LipiX' peak list.
after removing S/n LipidX	The length of LipidX' peak list after removing all peaks which fall under the S/N threshold (as given by the user)
original len Xcalibur	The original length of Xcalibur's peak list.
after removing S/N Xcalibur	The length of Xcalibur's peak list after removing all peaks which fall under the S/N threshold (as given by the user)
# of zeros LipidX	The number of zeros in LipidX' peak list.
# of zeros Xcalibur	The number of zeros in Xcalibur's peak list.
len of aligned spectra	The length of both peak lists aligned.
file LipidX	file Xcalibur	massMissmatch	difference	spearman	avg mass diff	original len LipidX	after removing S/N LipidX	original len Xcalibur	after removing S/N Xcalibur	# of zeros LipidX	# of zeros Xcalibur	len of aligned spectra
C:\Users\earl\lipidx\trunk\scripts\benchmark\algorithms\validation_of_merging_Xcalibur_vs_LipidX\spec_uniklinik_LipidX-071121	C:\Users\earl\lipidx\trunk\scripts\benchmark\algorithms\validation_of_merging_Xcalibur_vs_LipidX\spec_uniklinik_Xcalibur-071011	0.0634	0.9727	0.9471	0.0004	2211	558	931	544	11	25	568
C:\Users\earl\lipidx\trunk\scripts\benchmark\algorithms\validation_of_merging_Xcalibur_vs_LipidX\spec_uniklinik_LipidX-071121	C:\Users\earl\lipidx\trunk\scripts\benchmark\algorithms\validation_of_merging_Xcalibur_vs_LipidX\spec_uniklinik_Xcalibur-071011	0.0809	0.9679	0.9495	0.0005	2007	530	880	516	15	29	544
C:\Users\earl\lipidx\trunk\scripts\benchmark\algorithms\validation_of_merging_Xcalibur_vs_LipidX\spec_uniklinik_LipidX-071121	C:\Users\earl\lipidx\trunk\scripts\benchmark\algorithms\validation_of_merging_Xcalibur_vs_LipidX\spec_uniklinik_Xcalibur-071011	0.1192	0.96	0.939	0.0006	2096	567	893	524	13	56	579
C:\Users\earl\lipidx\trunk\scripts\benchmark\algorithms\validation_of_merging_Xcalibur_vs_LipidX\spec_uniklinik_LipidX-071121	C:\Users\earl\lipidx\trunk\scripts\benchmark\algorithms\validation_of_merging_Xcalibur_vs_LipidX\spec_uniklinik_Xcalibur-071011	0.2408	0.886	0.8666	0.0011	1797	548	824	460	25	113	573
C:\Users\earl\lipidx\trunk\scripts\benchmark\algorithms\validation_of_merging_Xcalibur_vs_LipidX\spec_uniklinik_LipidX-071121	C:\Users\earl\lipidx\trunk\scripts\benchmark\algorithms\validation_of_merging_Xcalibur_vs_LipidX\spec_uniklinik_Xcalibur-071011	0.0514	0.9694	0.9552	0.0004	1930	647	1009	643	15	19	661
C:\Users\earl\lipidx\trunk\scripts\benchmark\algorithms\validation_of_merging_Xcalibur_vs_LipidX\spec_uniklinik_LipidX-071121	C:\Users\earl\lipidx\trunk\scripts\benchmark\algorithms\validation_of_merging_Xcalibur_vs_LipidX\spec_uniklinik_Xcalibur-071011	0.0582	0.9672	0.9613	0.0006	2011	637	969	633	17	21	653
C:\Users\earl\lipidx\trunk\scripts\benchmark\algorithms\validation_of_merging_Xcalibur_vs_LipidX\spec_uniklinik_LipidX-071121	C:\Users\earl\lipidx\trunk\scripts\benchmark\algorithms\validation_of_merging_Xcalibur_vs_LipidX\spec_uniklinik_Xcalibur-071011	0.1308	0.9637	0.9303	0.0005	2420	507	804	467	14	54	520
C:\Users\earl\lipidx\trunk\scripts\benchmark\algorithms\validation_of_merging_Xcalibur_vs_LipidX\spec_uniklinik_LipidX-071121	C:\Users\earl\lipidx\trunk\scripts\benchmark\algorithms\validation_of_merging_Xcalibur_vs_LipidX\spec_uniklinik_Xcalibur-071011	0.1203	0.9641	0.9303	0.0006	2358	518	845	484	15	49	532
C:\Users\earl\lipidx\trunk\scripts\benchmark\algorithms\validation_of_merging_Xcalibur_vs_LipidX\spec_uniklinik_LipidX-071121	C:\Users\earl\lipidx\trunk\scripts\benchmark\algorithms\validation_of_merging_Xcalibur_vs_LipidX\spec_uniklinik_Xcalibur-071011	0.0639	0.9696	0.948	0.0005	1674	703	1073	692	18	28	720
C:\Users\earl\lipidx\trunk\scripts\benchmark\algorithms\validation_of_merging_Xcalibur_vs_LipidX\spec_uniklinik_LipidX-071121	C:\Users\earl\lipidx\trunk\scripts\benchmark\algorithms\validation_of_merging_Xcalibur_vs_LipidX\spec_uniklinik_Xcalibur-071011	0.0844	0.9704	0.9598	0.0004	1672	745	1101	709	14	50	758
C:\Users\earl\lipidx\trunk\scripts\benchmark\algorithms\validation_of_merging_Xcalibur_vs_LipidX\spec_uniklinik_LipidX-071121	C:\Users\earl\lipidx\trunk\scripts\benchmark\algorithms\validation_of_merging_Xcalibur_vs_LipidX\spec_uniklinik_Xcalibur-071011	0.0852	0.9656	0.9394	0.0005	2027	729	1123	711	23	41	751
C:\Users\earl\lipidx\trunk\scripts\benchmark\algorithms\validation_of_merging_Xcalibur_vs_LipidX\spec_uniklinik_LipidX-071121	C:\Users\earl\lipidx\trunk\scripts\benchmark\algorithms\validation_of_merging_Xcalibur_vs_LipidX\spec_uniklinik_Xcalibur-071011	0.1211	0.9592	0.9247	0.0005	1852	620	950	577	17	60	636
C:\Users\earl\lipidx\trunk\scripts\benchmark\algorithms\validation_of_merging_Xcalibur_vs_LipidX\spec_uniklinik_LipidX-071121	C:\Users\earl\lipidx\trunk\scripts\benchmark\algorithms\validation_of_merging_Xcalibur_vs_LipidX\spec_uniklinik_Xcalibur-071011	0.1131	0.9546	0.9445	0.0008	2130	699	1060	654	18	63	716
C:\Users\earl\lipidx\trunk\scripts\benchmark\algorithms\validation_of_merging_Xcalibur_vs_LipidX\spec_uniklinik_LipidX-071121	C:\Users\earl\lipidx\trunk\scripts\benchmark\algorithms\validation_of_merging_Xcalibur_vs_LipidX\spec_uniklinik_Xcalibur-071011	0.0711	0.9673	0.9523	0.0004	1745	814	1248	789	17	42	830
C:\Users\earl\lipidx\trunk\scripts\benchmark\algorithms\validation_of_merging_Xcalibur_vs_LipidX\spec_uniklinik_LipidX-071121	C:\Users\earl\lipidx\trunk\scripts\benchmark\algorithms\validation_of_merging_Xcalibur_vs_LipidX\spec_uniklinik_Xcalibur-071011	0.2204	0.8693	0.8256	0.0013	2010	744	1156	655	42	131	785
C:\Users\earl\lipidx\trunk\scripts\benchmark\algorithms\validation_of_merging_Xcalibur_vs_LipidX\spec_uniklinik_LipidX-071121	C:\Users\earl\lipidx\trunk\scripts\benchmark\algorithms\validation_of_merging_Xcalibur_vs_LipidX\spec_uniklinik_Xcalibur-071011	0.0476	0.9756	0.9491	0.0003	1587	884	1303	881	20	23	903
C:\Users\earl\lipidx\trunk\scripts\benchmark\algorithms\validation_of_merging_Xcalibur_vs_LipidX\spec_uniklinik_LipidX-071121	C:\Users\earl\lipidx\trunk\scripts\benchmark\algorithms\validation_of_merging_Xcalibur_vs_LipidX\spec_uniklinik_Xcalibur-071011	0.0767	0.9602	0.9597	0.0005	1877	878	1302	828	9	59	886
C:\Users\earl\lipidx\trunk\scripts\benchmark\algorithms\validation_of_merging_Xcalibur_vs_LipidX\spec_uniklinik_LipidX-071121	C:\Users\earl\lipidx\trunk\scripts\benchmark\algorithms\validation_of_merging_Xcalibur_vs_LipidX\spec_uniklinik_Xcalibur-071011	0.0475	0.9725	0.9615	0.0005	1997	722	1083	719	16	19	737
C:\Users\earl\lipidx\trunk\scripts\benchmark\algorithms\validation_of_merging_Xcalibur_vs_LipidX\spec_uniklinik_LipidX-071121	C:\Users\earl\lipidx\trunk\scripts\benchmark\algorithms\validation_of_merging_Xcalibur_vs_LipidX\spec_uniklinik_Xcalibur-071011	0.0495	0.9721	0.9765	0.0007	2360	715	1108	705	13	23	727
C:\Users\earl\lipidx\trunk\scripts\benchmark\algorithms\validation_of_merging_Xcalibur_vs_LipidX\spec_uniklinik_LipidX-071121	C:\Users\earl\lipidx\trunk\scripts\benchmark\algorithms\validation_of_merging_Xcalibur_vs_LipidX\spec_uniklinik_Xcalibur-071011	0.0742	0.9696	0.946	0.0004	2152	790	1245	770	20	40	809
C:\Users\earl\lipidx\trunk\scripts\benchmark\algorithms\validation_of_merging_Xcalibur_vs_LipidX\spec_uniklinik_LipidX-071121	C:\Users\earl\lipidx\trunk\scripts\benchmark\algorithms\validation_of_merging_Xcalibur_vs_LipidX\spec_uniklinik_Xcalibur-071011	0.0733	0.9701	0.9506	0.0004	1932	803	1234	775	16	44	818
C:\Users\earl\lipidx\trunk\scripts\benchmark\algorithms\validation_of_merging_Xcalibur_vs_LipidX\spec_uniklinik_LipidX-071121	C:\Users\earl\lipidx\trunk\scripts\benchmark\algorithms\validation_of_merging_Xcalibur_vs_LipidX\spec_uniklinik_Xcalibur-071011	0.1117	0.9563	0.9307	0.0006	2140	745	1106	711	26	60	770
C:\Users\earl\lipidx\trunk\scripts\benchmark\algorithms\validation_of_merging_Xcalibur_vs_LipidX\spec_uniklinik_LipidX-071121	C:\Users\earl\lipidx\trunk\scripts\benchmark\algorithms\validation_of_merging_Xcalibur_vs_LipidX\spec_uniklinik_Xcalibur-071011	0.0823	0.9682	0.9464	0.0005	2204	798	1229	765	17	50	814
C:\Users\earl\lipidx\trunk\scripts\benchmark\algorithms\validation_of_merging_Xcalibur_vs_LipidX\spec_uniklinik_LipidX-071121	C:\Users\earl\lipidx\trunk\scripts\benchmark\algorithms\validation_of_merging_Xcalibur_vs_LipidX\spec_uniklinik_Xcalibur-071011	0.0863	0.966	0.9309	0.0005	2075	631	1000	613	19	37	649
C:\Users\earl\lipidx\trunk\scripts\benchmark\algorithms\validation_of_merging_Xcalibur_vs_LipidX\spec_uniklinik_LipidX-071121	C:\Users\earl\lipidx\trunk\scripts\benchmark\algorithms\validation_of_merging_Xcalibur_vs_LipidX\spec_uniklinik_Xcalibur-071011	0.0821	0.9676	0.9213	0.0004	2120	663	1081	647	20	36	682
C:\Users\earl\lipidx\trunk\scripts\benchmark\algorithms\validation_of_merging_Xcalibur_vs_LipidX\spec_uniklinik_LipidX-071121	C:\Users\earl\lipidx\trunk\scripts\benchmark\algorithms\validation_of_merging_Xcalibur_vs_LipidX\spec_uniklinik_Xcalibur-071011	0.0677	0.972	0.938	0.0003	2102	1017	1512	1012	33	38	1049
C:\Users\earl\lipidx\trunk\scripts\benchmark\algorithms\validation_of_merging_Xcalibur_vs_LipidX\spec_uniklinik_LipidX-071121	C:\Users\earl\lipidx\trunk\scripts\benchmark\algorithms\validation_of_merging_Xcalibur_vs_LipidX\spec_uniklinik_Xcalibur-071011	0.0594	0.9705	0.9532	0.0004	2121	1039	1494	1022	23	40	1061
C:\Users\earl\lipidx\trunk\scripts\benchmark\algorithms\validation_of_merging_Xcalibur_vs_LipidX\spec_uniklinik_LipidX-071121	C:\Users\earl\lipidx\trunk\scripts\benchmark\algorithms\validation_of_merging_Xcalibur_vs_LipidX\spec_uniklinik_Xcalibur-071011	0.0556	0.9737	0.9507	0.0004	1864	849	1285	831	15	33	863
C:\Users\earl\lipidx\trunk\scripts\benchmark\algorithms\validation_of_merging_Xcalibur_vs_LipidX\spec_uniklinik_LipidX-071121	C:\Users\earl\lipidx\trunk\scripts\benchmark\algorithms\validation_of_merging_Xcalibur_vs_LipidX\spec_uniklinik_Xcalibur-071011	0.0539	0.9736	0.9594	0.0004	1775	817	1237	809	18	27	835
C:\Users\earl\lipidx\trunk\scripts\benchmark\algorithms\validation_of_merging_Xcalibur_vs_LipidX\spec_uniklinik_LipidX-071121	C:\Users\earl\lipidx\trunk\scripts\benchmark\algorithms\validation_of_merging_Xcalibur_vs_LipidX\spec_uniklinik_Xcalibur-071011	0.0725	0.9658	0.9325	0.0004	1885	778	1176	766	23	35	800
C:\Users\earl\lipidx\trunk\scripts\benchmark\algorithms\validation_of_merging_Xcalibur_vs_LipidX\spec_uniklinik_LipidX-071121	C:\Users\earl\lipidx\trunk\scripts\benchmark\algorithms\validation_of_merging_Xcalibur_vs_LipidX\spec_uniklinik_Xcalibur-071011	0.0748	0.972	0.9389	0.0004	2154	846	1291	829	24	41	869
C:\Users\earl\lipidx\trunk\scripts\benchmark\algorithms\validation_of_merging_Xcalibur_vs_LipidX\spec_uniklinik_LipidX-071121	C:\Users\earl\lipidx\trunk\scripts\benchmark\algorithms\validation_of_merging_Xcalibur_vs_LipidX\spec_uniklinik_Xcalibur-071011	0.1032	0.9651	0.9227	0.0004	1915	699	1111	682	29	46	727
C:\Users\earl\lipidx\trunk\scripts\benchmark\algorithms\validation_of_merging_Xcalibur_vs_LipidX\spec_uniklinik_LipidX-071121	C:\Users\earl\lipidx\trunk\scripts\benchmark\algorithms\validation_of_merging_Xcalibur_vs_LipidX\spec_uniklinik_Xcalibur-071011	0.063	0.9726	0.9506	0.0003	1597	819	1248	811	22	31	841
C:\Users\earl\lipidx\trunk\scripts\benchmark\algorithms\validation_of_merging_Xcalibur_vs_LipidX\spec_uniklinik_LipidX-071121	C:\Users\earl\lipidx\trunk\scripts\benchmark\algorithms\validation_of_merging_Xcalibur_vs_LipidX\spec_uniklinik_Xcalibur-071011	0.0425	0.9792	0.9576	0.0002	1605	948	1407	942	17	24	965
C:\Users\earl\lipidx\trunk\scripts\benchmark\algorithms\validation_of_merging_Xcalibur_vs_LipidX\spec_uniklinik_LipidX-071121	C:\Users\earl\lipidx\trunk\scripts\benchmark\algorithms\validation_of_merging_Xcalibur_vs_LipidX\spec_uniklinik_Xcalibur-071011	0.0514	0.9782	0.9424	0.0003	1847	745	1194	735	14	25	759
C:\Users\earl\lipidx\trunk\scripts\benchmark\algorithms\validation_of_merging_Xcalibur_vs_LipidX\spec_uniklinik_LipidX-071121	C:\Users\earl\lipidx\trunk\scripts\benchmark\algorithms\validation_of_merging_Xcalibur_vs_LipidX\spec_uniklinik_Xcalibur-071011	0.0476	0.9758	0.947	0.0003	1697	781	1211	779	18	20	798
C:\Users\earl\lipidx\trunk\scripts\benchmark\algorithms\validation_of_merging_Xcalibur_vs_LipidX\spec_uniklinik_LipidX-071121	C:\Users\earl\lipidx\trunk\scripts\benchmark\algorithms\validation_of_merging_Xcalibur_vs_LipidX\spec_uniklinik_Xcalibur-071011	0.0667	0.9693	0.9481	0.0004	1811	836	1292	819	20	37	855
C:\Users\earl\lipidx\trunk\scripts\benchmark\algorithms\validation_of_merging_Xcalibur_vs_LipidX\spec_uniklinik_LipidX-071121	C:\Users\earl\lipidx\trunk\scripts\benchmark\algorithms\validation_of_merging_Xcalibur_vs_LipidX\spec_uniklinik_Xcalibur-071011	0.0597	0.9735	0.9572	0.0003	1742	824	1246	803	14	36	838
C:\Users\earl\lipidx\trunk\scripts\benchmark\algorithms\validation_of_merging_Xcalibur_vs_LipidX\spec_uniklinik_LipidX-071121	C:\Users\earl\lipidx\trunk\scripts\benchmark\algorithms\validation_of_merging_Xcalibur_vs_LipidX\spec_uniklinik_Xcalibur-071011	0.0688	0.9738	0.9526	0.0003	2226	785	1243	760	15	40	799
C:\Users\earl\lipidx\trunk\scripts\benchmark\algorithms\validation_of_merging_Xcalibur_vs_LipidX\spec_uniklinik_LipidX-071121	C:\Users\earl\lipidx\trunk\scripts\benchmark\algorithms\validation_of_merging_Xcalibur_vs_LipidX\spec_uniklinik_Xcalibur-071011	0.0574	0.9714	0.9455	0.0004	1971	765	1191	760	20	25	784
C:\Users\earl\lipidx\trunk\scripts\benchmark\algorithms\validation_of_merging_Xcalibur_vs_LipidX\spec_uniklinik_LipidX-071121	C:\Users\earl\lipidx\trunk\scripts\benchmark\algorithms\validation_of_merging_Xcalibur_vs_LipidX\spec_uniklinik_Xcalibur-071011	0.0647	0.9718	0.9434	0.0003	1627	631	982	627	19	23	649
C:\Users\earl\lipidx\trunk\scripts\benchmark\algorithms\validation_of_merging_Xcalibur_vs_LipidX\spec_uniklinik_LipidX-071121	C:\Users\earl\lipidx\trunk\scripts\benchmark\algorithms\validation_of_merging_Xcalibur_vs_LipidX\spec_uniklinik_Xcalibur-071011	0.0643	0.9729	0.9379	0.0003	2005	699	1108	687	17	29	715
C:\Users\earl\lipidx\trunk\scripts\benchmark\algorithms\validation_of_merging_Xcalibur_vs_LipidX\spec_uniklinik_LipidX-071121	C:\Users\earl\lipidx\trunk\scripts\benchmark\algorithms\validation_of_merging_Xcalibur_vs_LipidX\spec_uniklinik_Xcalibur-071011	0.0528	0.9748	0.9407	0.0003	1410	832	1219	829	21	24	852
C:\Users\earl\lipidx\trunk\scripts\benchmark\algorithms\validation_of_merging_Xcalibur_vs_LipidX\spec_uniklinik_LipidX-071121	C:\Users\earl\lipidx\trunk\scripts\benchmark\algorithms\validation_of_merging_Xcalibur_vs_LipidX\spec_uniklinik_Xcalibur-071011	0.0775	0.9697	0.9467	0.0004	1948	847	1275	841	31	37	877
C:\Users\earl\lipidx\trunk\scripts\benchmark\algorithms\validation_of_merging_Xcalibur_vs_LipidX\spec_uniklinik_LipidX-071121	C:\Users\earl\lipidx\trunk\scripts\benchmark\algorithms\validation_of_merging_Xcalibur_vs_LipidX\spec_uniklinik_Xcalibur-071011	0.0784	0.9709	0.9356	0.0004	2017	880	1316	863	27	44	906
C:\Users\earl\lipidx\trunk\scripts\benchmark\algorithms\validation_of_merging_Xcalibur_vs_LipidX\spec_uniklinik_LipidX-071121	C:\Users\earl\lipidx\trunk\scripts\benchmark\algorithms\validation_of_merging_Xcalibur_vs_LipidX\spec_uniklinik_Xcalibur-071011	0.0781	0.9758	0.9437	0.0004	2064	664	1086	643	16	37	679
C:\Users\earl\lipidx\trunk\scripts\benchmark\algorithms\validation_of_merging_Xcalibur_vs_LipidX\spec_uniklinik_LipidX-071121	C:\Users\earl\lipidx\trunk\scripts\benchmark\algorithms\validation_of_merging_Xcalibur_vs_LipidX\spec_uniklinik_Xcalibur-071011	0.0511	0.9763	0.9509	0.0003	2250	711	1181	702	14	23	724
C:\Users\earl\lipidx\trunk\scripts\benchmark\algorithms\validation_of_merging_Xcalibur_vs_LipidX\spec_uniklinik_LipidX-071121	C:\Users\earl\lipidx\trunk\scripts\benchmark\algorithms\validation_of_merging_Xcalibur_vs_LipidX\spec_uniklinik_Xcalibur-071011	0.0737	0.9732	0.9484	0.0004	2208	817	1290	805	25	37	841
C:\Users\earl\lipidx\trunk\scripts\benchmark\algorithms\validation_of_merging_Xcalibur_vs_LipidX\spec_uniklinik_LipidX-071121	C:\Users\earl\lipidx\trunk\scripts\benchmark\algorithms\validation_of_merging_Xcalibur_vs_LipidX\spec_uniklinik_Xcalibur-071011	0.0597	0.9768	0.964	0.0003	2475	891	1406	866	15	39	905
C:\Users\earl\lipidx\trunk\scripts\benchmark\algorithms\validation_of_merging_Xcalibur_vs_LipidX\spec_uniklinik_LipidX-071121	C:\Users\earl\lipidx\trunk\scripts\benchmark\algorithms\validation_of_merging_Xcalibur_vs_LipidX\spec_uniklinik_Xcalibur-071011	0.0575	0.9778	0.9405	0.0002	1813	563	923	554	12	21	574
C:\Users\earl\lipidx\trunk\scripts\benchmark\algorithms\validation_of_merging_Xcalibur_vs_LipidX\spec_uniklinik_LipidX-071121	C:\Users\earl\lipidx\trunk\scripts\benchmark\algorithms\validation_of_merging_Xcalibur_vs_LipidX\spec_uniklinik_Xcalibur-071011	0.0577	0.9775	0.9624	0.0003	1679	580	963	566	10	24	589
C:\Users\earl\lipidx\trunk\scripts\benchmark\algorithms\validation_of_merging_Xcalibur_vs_LipidX\spec_uniklinik_LipidX-071121	C:\Users\earl\lipidx\trunk\scripts\benchmark\algorithms\validation_of_merging_Xcalibur_vs_LipidX\spec_uniklinik_Xcalibur-071011	0.0506	0.975	0.9542	0.0003	1855	851	1295	846	20	24	870
C:\Users\earl\lipidx\trunk\scripts\benchmark\algorithms\validation_of_merging_Xcalibur_vs_LipidX\spec_uniklinik_LipidX-071121	C:\Users\earl\lipidx\trunk\scripts\benchmark\algorithms\validation_of_merging_Xcalibur_vs_LipidX\spec_uniklinik_Xcalibur-071011	0.0789	0.9727	0.9279	0.0004	2223	691	1136	675	20	36	710
C:\Users\earl\lipidx\trunk\scripts\benchmark\algorithms\validation_of_merging_Xcalibur_vs_LipidX\spec_uniklinik_LipidX-071121	C:\Users\earl\lipidx\trunk\scripts\benchmark\algorithms\validation_of_merging_Xcalibur_vs_LipidX\spec_uniklinik_Xcalibur-071011	0.0823	0.9716	0.9269	0.0004	2197	686	1128	668	20	38	705
C:\Users\earl\lipidx\trunk\scripts\benchmark\algorithms\validation_of_merging_Xcalibur_vs_LipidX\spec_uniklinik_LipidX-071121	C:\Users\earl\lipidx\trunk\scripts\benchmark\algorithms\validation_of_merging_Xcalibur_vs_LipidX\spec_uniklinik_Xcalibur-071011	0.0709	0.9781	0.9582	0.0002	1692	625	1016	602	11	34	635
C:\Users\earl\lipidx\trunk\scripts\benchmark\algorithms\validation_of_merging_Xcalibur_vs_LipidX\spec_uniklinik_LipidX-071121	C:\Users\earl\lipidx\trunk\scripts\benchmark\algorithms\validation_of_merging_Xcalibur_vs_LipidX\spec_uniklinik_Xcalibur-071011	0.0676	0.974	0.9504	0.0003	1643	639	1042	621	13	31	651
C:\Users\earl\lipidx\trunk\scripts\benchmark\algorithms\validation_of_merging_Xcalibur_vs_LipidX\spec_uniklinik_LipidX-071121	C:\Users\earl\lipidx\trunk\scripts\benchmark\algorithms\validation_of_merging_Xcalibur_vs_LipidX\spec_uniklinik_Xcalibur-071011	0.0579	0.9712	0.9439	0.0003	2087	892	1378	888	24	29	916
C:\Users\earl\lipidx\trunk\scripts\benchmark\algorithms\validation_of_merging_Xcalibur_vs_LipidX\spec_uniklinik_LipidX-071121	C:\Users\earl\lipidx\trunk\scripts\benchmark\algorithms\validation_of_merging_Xcalibur_vs_LipidX\spec_uniklinik_Xcalibur-071011	0.0583	0.9706	0.9346	0.0003	1908	903	1366	898	24	30	927
C:\Users\earl\lipidx\trunk\scripts\benchmark\algorithms\validation_of_merging_Xcalibur_vs_LipidX\spec_uniklinik_LipidX-071121	C:\Users\earl\lipidx\trunk\scripts\benchmark\algorithms\validation_of_merging_Xcalibur_vs_LipidX\spec_uniklinik_Xcalibur-071011	0.0569	0.9805	0.9535	0.0003	1680	622	1012	610	12	24	633
C:\Users\earl\lipidx\trunk\scripts\benchmark\algorithms\validation_of_merging_Xcalibur_vs_LipidX\spec_uniklinik_LipidX-071121	C:\Users\earl\lipidx\trunk\scripts\benchmark\algorithms\validation_of_merging_Xcalibur_vs_LipidX\spec_uniklinik_Xcalibur-071011	0.0529	0.9783	0.9557	0.0003	1870	687	1095	678	14	23	700
C:\Users\earl\lipidx\trunk\scripts\benchmark\algorithms\validation_of_merging_Xcalibur_vs_LipidX\spec_uniklinik_LipidX-071121	C:\Users\earl\lipidx\trunk\scripts\benchmark\algorithms\validation_of_merging_Xcalibur_vs_LipidX\spec_uniklinik_Xcalibur-071011	0.0614	0.9772	0.9523	0.0003	1801	748	1160	739	19	28	766
C:\Users\earl\lipidx\trunk\scripts\benchmark\algorithms\validation_of_merging_Xcalibur_vs_LipidX\spec_uniklinik_LipidX-071121	C:\Users\earl\lipidx\trunk\scripts\benchmark\algorithms\validation_of_merging_Xcalibur_vs_LipidX\spec_uniklinik_Xcalibur-071011	0.0464	0.978	0.9492	0.0003	1755	741	1171	734	14	21	754
C:\Users\earl\lipidx\trunk\scripts\benchmark\algorithms\validation_of_merging_Xcalibur_vs_LipidX\spec_uniklinik_LipidX-071121	C:\Users\earl\lipidx\trunk\scripts\benchmark\algorithms\validation_of_merging_Xcalibur_vs_LipidX\spec_uniklinik_Xcalibur-071011	0.0692	0.9734	0.9475	0.0003	2241	889	1350	870	22	41	910
C:\Users\earl\lipidx\trunk\scripts\benchmark\algorithms\validation_of_merging_Xcalibur_vs_LipidX\spec_uniklinik_LipidX-071121	C:\Users\earl\lipidx\trunk\scripts\benchmark\algorithms\validation_of_merging_Xcalibur_vs_LipidX\spec_uniklinik_Xcalibur-071011	0.0642	0.963	0.9282	0.0005	2540	937	1424	933	29	33	965
C:\Users\earl\lipidx\trunk\scripts\benchmark\algorithms\validation_of_merging_Xcalibur_vs_LipidX\spec_uniklinik_LipidX-071121	C:\Users\earl\lipidx\trunk\scripts\benchmark\algorithms\validation_of_merging_Xcalibur_vs_LipidX\spec_uniklinik_Xcalibur-071011	0.0553	0.974	0.9522	0.0003	1705	672	1083	666	16	22	687
C:\Users\earl\lipidx\trunk\scripts\benchmark\algorithms\validation_of_merging_Xcalibur_vs_LipidX\spec_uniklinik_LipidX-071121	C:\Users\earl\lipidx\trunk\scripts\benchmark\algorithms\validation_of_merging_Xcalibur_vs_LipidX\spec_uniklinik_Xcalibur-071011	0.0553	0.9756	0.9517	0.0003	1828	709	1145	699	15	25	723
C:\Users\earl\lipidx\trunk\scripts\benchmark\algorithms\validation_of_merging_Xcalibur_vs_LipidX\spec_uniklinik_LipidX-071121	C:\Users\earl\lipidx\trunk\scripts\benchmark\algorithms\validation_of_merging_Xcalibur_vs_LipidX\spec_uniklinik_Xcalibur-071011	0.0603	0.971	0.9369	0.0004	2476	859	1360	847	20	33	879
C:\Users\earl\lipidx\trunk\scripts\benchmark\algorithms\validation_of_merging_Xcalibur_vs_LipidX\spec_uniklinik_LipidX-071121	C:\Users\earl\lipidx\trunk\scripts\benchmark\algorithms\validation_of_merging_Xcalibur_vs_LipidX\spec_uniklinik_Xcalibur-071011	0.0684	0.9715	0.9368	0.0004	2165	772	1264	754	18	36	789
C:\Users\earl\lipidx\trunk\scripts\benchmark\algorithms\validation_of_merging_Xcalibur_vs_LipidX\spec_uniklinik_LipidX-071121	C:\Users\earl\lipidx\trunk\scripts\benchmark\algorithms\validation_of_merging_Xcalibur_vs_LipidX\spec_uniklinik_Xcalibur-071011	0.077	0.9614	0.9212	0.0005	1860	754	1160	745	25	35	779
C:\Users\earl\lipidx\trunk\scripts\benchmark\algorithms\validation_of_merging_Xcalibur_vs_LipidX\spec_uniklinik_LipidX-071121	C:\Users\earl\lipidx\trunk\scripts\benchmark\algorithms\validation_of_merging_Xcalibur_vs_LipidX\spec_uniklinik_Xcalibur-071011	0.0917	0.9626	0.914	0.0004	2024	778	1268	764	30	44	807
C:\Users\earl\lipidx\trunk\scripts\benchmark\algorithms\validation_of_merging_Xcalibur_vs_LipidX\spec_uniklinik_LipidX-071121	C:\Users\earl\lipidx\trunk\scripts\benchmark\algorithms\validation_of_merging_Xcalibur_vs_LipidX\spec_uniklinik_Xcalibur-071011	0.078	0.9642	0.9167	0.0005	2318	806	1325	797	28	37	833
C:\Users\earl\lipidx\trunk\scripts\benchmark\algorithms\validation_of_merging_Xcalibur_vs_LipidX\spec_uniklinik_LipidX-071121	C:\Users\earl\lipidx\trunk\scripts\benchmark\algorithms\validation_of_merging_Xcalibur_vs_LipidX\spec_uniklinik_Xcalibur-071011	0.0831	0.9697	0.9475	0.0004	1991	728	1116	704	19	43	746
C:\Users\earl\lipidx\trunk\scripts\benchmark\algorithms\validation_of_merging_Xcalibur_vs_LipidX\spec_uniklinik_LipidX-071121	C:\Users\earl\lipidx\trunk\scripts\benchmark\algorithms\validation_of_merging_Xcalibur_vs_LipidX\spec_uniklinik_Xcalibur-071011	0.0784	0.9647	0.9387	0.0004	2333	757	1191	740	22	39	778
C:\Users\earl\lipidx\trunk\scripts\benchmark\algorithms\validation_of_merging_Xcalibur_vs_LipidX\spec_uniklinik_LipidX-071121	C:\Users\earl\lipidx\trunk\scripts\benchmark\algorithms\validation_of_merging_Xcalibur_vs_LipidX\spec_uniklinik_Xcalibur-071011	0.044	0.9766	0.9458	0.0003	1383	950	1440	964	28	15	978
C:\Users\earl\lipidx\trunk\scripts\benchmark\algorithms\validation_of_merging_Xcalibur_vs_LipidX\spec_uniklinik_LipidX-071121	C:\Users\earl\lipidx\trunk\scripts\benchmark\algorithms\validation_of_merging_Xcalibur_vs_LipidX\spec_uniklinik_Xcalibur-071011	0.0503	0.9706	0.9421	0.0004	2159	1048	1624	1046	26	28	1073
C:\Users\earl\lipidx\trunk\scripts\benchmark\algorithms\validation_of_merging_Xcalibur_vs_LipidX\spec_uniklinik_LipidX-071121	C:\Users\earl\lipidx\trunk\scripts\benchmark\algorithms\validation_of_merging_Xcalibur_vs_LipidX\spec_uniklinik_Xcalibur-071011	0.0636	0.9733	0.946	0.0003	1888	755	1222	740	17	32	771
C:\Users\earl\lipidx\trunk\scripts\benchmark\algorithms\validation_of_merging_Xcalibur_vs_LipidX\spec_uniklinik_LipidX-071121	C:\Users\earl\lipidx\trunk\scripts\benchmark\algorithms\validation_of_merging_Xcalibur_vs_LipidX\spec_uniklinik_Xcalibur-071011	0.0641	0.974	0.9483	0.0003	1931	744	1238	739	22	27	765
C:\Users\earl\lipidx\trunk\scripts\benchmark\algorithms\validation_of_merging_Xcalibur_vs_LipidX\spec_uniklinik_LipidX-071121	C:\Users\earl\lipidx\trunk\scripts\benchmark\algorithms\validation_of_merging_Xcalibur_vs_LipidX\spec_uniklinik_Xcalibur-071011	0.0667	0.9724	0.9513	0.0003	2020	717	1146	706	19	30	735
C:\Users\earl\lipidx\trunk\scripts\benchmark\algorithms\validation_of_merging_Xcalibur_vs_LipidX\spec_uniklinik_LipidX-071121	C:\Users\earl\lipidx\trunk\scripts\benchmark\algorithms\validation_of_merging_Xcalibur_vs_LipidX\spec_uniklinik_Xcalibur-071011	0.0529	0.9754	0.9608	0.0003	1986	703	1123	697	16	22	718
C:\Users\earl\lipidx\trunk\scripts\benchmark\algorithms\validation_of_merging_Xcalibur_vs_LipidX\spec_uniklinik_LipidX-071121	C:\Users\earl\lipidx\trunk\scripts\benchmark\algorithms\validation_of_merging_Xcalibur_vs_LipidX\spec_uniklinik_Xcalibur-071011	0.0782	0.9679	0.9254	0.0003	1914	622	1034	608	18	32	639
C:\Users\earl\lipidx\trunk\scripts\benchmark\algorithms\validation_of_merging_Xcalibur_vs_LipidX\spec_uniklinik_LipidX-071121	C:\Users\earl\lipidx\trunk\scripts\benchmark\algorithms\validation_of_merging_Xcalibur_vs_LipidX\spec_uniklinik_Xcalibur-071011	0.0857	0.9691	0.9252	0.0003	2007	652	1071	646	26	32	677
C:\Users\earl\lipidx\trunk\scripts\benchmark\algorithms\validation_of_merging_Xcalibur_vs_LipidX\spec_uniklinik_LipidX-071121	C:\Users\earl\lipidx\trunk\scripts\benchmark\algorithms\validation_of_merging_Xcalibur_vs_LipidX\spec_uniklinik_Xcalibur-071011	0.0602	0.9736	0.9331	0.0003	1743	811	1275	803	21	29	831
C:\Users\earl\lipidx\trunk\scripts\benchmark\algorithms\validation_of_merging_Xcalibur_vs_LipidX\spec_uniklinik_LipidX-071121	C:\Users\earl\lipidx\trunk\scripts\benchmark\algorithms\validation_of_merging_Xcalibur_vs_LipidX\spec_uniklinik_Xcalibur-071011	0.0568	0.9743	0.9474	0.0003	1696	758	1198	748	17	27	774
C:\Users\earl\lipidx\trunk\scripts\benchmark\algorithms\validation_of_merging_Xcalibur_vs_LipidX\spec_uniklinik_LipidX-071121	C:\Users\earl\lipidx\trunk\scripts\benchmark\algorithms\validation_of_merging_Xcalibur_vs_LipidX\spec_uniklinik_Xcalibur-071011	0.0627	0.9806	0.9588	0.0003	1686	801	1237	776	13	38	813
C:\Users\earl\lipidx\trunk\scripts\benchmark\algorithms\validation_of_merging_Xcalibur_vs_LipidX\spec_uniklinik_LipidX-071121	C:\Users\earl\lipidx\trunk\scripts\benchmark\algorithms\validation_of_merging_Xcalibur_vs_LipidX\spec_uniklinik_Xcalibur-071011	0.0643	0.976	0.951	0.0002	2053	777	1252	760	17	34	793
C:\Users\earl\lipidx\trunk\scripts\benchmark\algorithms\validation_of_merging_Xcalibur_vs_LipidX\spec_uniklinik_LipidX-071121	C:\Users\earl\lipidx\trunk\scripts\benchmark\algorithms\validation_of_merging_Xcalibur_vs_LipidX\spec_uniklinik_Xcalibur-071011	0.0471	0.9739	0.9506	0.0003	1995	750	1226	746	16	20	765
C:\Users\earl\lipidx\trunk\scripts\benchmark\algorithms\validation_of_merging_Xcalibur_vs_LipidX\spec_uniklinik_LipidX-071121	C:\Users\earl\lipidx\trunk\scripts\benchmark\algorithms\validation_of_merging_Xcalibur_vs_LipidX\spec_uniklinik_Xcalibur-071011	0.0639	0.972	0.944	0.0004	2107	888	1377	870	20	38	907
C:\Users\earl\lipidx\trunk\scripts\benchmark\algorithms\validation_of_merging_Xcalibur_vs_LipidX\spec_uniklinik_LipidX-071121	C:\Users\earl\lipidx\trunk\scripts\benchmark\algorithms\validation_of_merging_Xcalibur_vs_LipidX\spec_uniklinik_Xcalibur-071011	0.044	0.9734	0.9485	0.0003	1760	914	1366	910	18	23	932
C:\Users\earl\lipidx\trunk\scripts\benchmark\algorithms\validation_of_merging_Xcalibur_vs_LipidX\spec_uniklinik_LipidX-071121	C:\Users\earl\lipidx\trunk\scripts\benchmark\algorithms\validation_of_merging_Xcalibur_vs_LipidX\spec_uniklinik_Xcalibur-071011	0.0588	0.9703	0.9354	0.0003	2115	878	1351	873	24	29	901
C:\Users\earl\lipidx\trunk\scripts\benchmark\algorithms\validation_of_merging_Xcalibur_vs_LipidX\spec_uniklinik_LipidX-071121	C:\Users\earl\lipidx\trunk\scripts\benchmark\algorithms\validation_of_merging_Xcalibur_vs_LipidX\spec_uniklinik_Xcalibur-071011	0.0485	0.9757	0.9409	0.0003	1853	987	1408	988	25	24	1011
C:\Users\earl\lipidx\trunk\scripts\benchmark\algorithms\validation_of_merging_Xcalibur_vs_LipidX\spec_uniklinik_LipidX-071121	C:\Users\earl\lipidx\trunk\scripts\benchmark\algorithms\validation_of_merging_Xcalibur_vs_LipidX\spec_uniklinik_Xcalibur-071011	0.056	0.9797	0.9626	0.0002	1875	1013	1508	1003	24	34	1036
C:\Users\earl\lipidx\trunk\scripts\benchmark\algorithms\validation_of_merging_Xcalibur_vs_LipidX\spec_uniklinik_LipidX-071121	C:\Users\earl\lipidx\trunk\scripts\benchmark\algorithms\validation_of_merging_Xcalibur_vs_LipidX\spec_uniklinik_Xcalibur-071011	0.0499	0.9821	0.967	0.0002	2042	1063	1580	1049	20	34	1082
C:\Users\earl\lipidx\trunk\scripts\benchmark\algorithms\validation_of_merging_Xcalibur_vs_LipidX\spec_uniklinik_LipidX-071121	C:\Users\earl\lipidx\trunk\scripts\benchmark\algorithms\validation_of_merging_Xcalibur_vs_LipidX\spec_uniklinik_Xcalibur-071011	0.07	0.9788	0.9492	0.0002	2053	773	1260	746	14	41	786
C:\Users\earl\lipidx\trunk\scripts\benchmark\algorithms\validation_of_merging_Xcalibur_vs_LipidX\spec_uniklinik_LipidX-071121	C:\Users\earl\lipidx\trunk\scripts\benchmark\algorithms\validation_of_merging_Xcalibur_vs_LipidX\spec_uniklinik_Xcalibur-071011	0.0524	0.9798	0.9535	0.0002	2097	752	1222	738	13	27	764
C:\Users\earl\lipidx\trunk\scripts\benchmark\algorithms\validation_of_merging_Xcalibur_vs_LipidX\spec_uniklinik_LipidX-071121	C:\Users\earl\lipidx\trunk\scripts\benchmark\algorithms\validation_of_merging_Xcalibur_vs_LipidX\spec_uniklinik_Xcalibur-071011	0.0685	0.9675	0.9368	0.0004	2259	867	1359	854	24	37	890
C:\Users\earl\lipidx\trunk\scripts\benchmark\algorithms\validation_of_merging_Xcalibur_vs_LipidX\spec_uniklinik_LipidX-071121	C:\Users\earl\lipidx\trunk\scripts\benchmark\algorithms\validation_of_merging_Xcalibur_vs_LipidX\spec_uniklinik_Xcalibur-071011	0.0625	0.9718	0.9475	0.0004	2014	862	1307	845	19	36	880
C:\Users\earl\lipidx\trunk\scripts\benchmark\algorithms\validation_of_merging_Xcalibur_vs_LipidX\spec_uniklinik_LipidX-071121	C:\Users\earl\lipidx\trunk\scripts\benchmark\algorithms\validation_of_merging_Xcalibur_vs_LipidX\spec_uniklinik_Xcalibur-071011	0.0377	0.9802	0.9661	0.0002	1808	708	1122	699	9	18	716
C:\Users\earl\lipidx\trunk\scripts\benchmark\algorithms\validation_of_merging_Xcalibur_vs_LipidX\spec_uniklinik_LipidX-071121	C:\Users\earl\lipidx\trunk\scripts\benchmark\algorithms\validation_of_merging_Xcalibur_vs_LipidX\spec_uniklinik_Xcalibur-071011	0.0437	0.9794	0.9625	0.0003	1683	678	1081	668	10	20	687
C:\Users\earl\lipidx\trunk\scripts\benchmark\algorithms\validation_of_merging_Xcalibur_vs_LipidX\spec_uniklinik_LipidX-071121	C:\Users\earl\lipidx\trunk\scripts\benchmark\algorithms\validation_of_merging_Xcalibur_vs_LipidX\spec_uniklinik_Xcalibur-071011	0.0436	0.9756	0.9643	0.0004	2126	827	1241	836	23	14	849
C:\Users\earl\lipidx\trunk\scripts\benchmark\algorithms\validation_of_merging_Xcalibur_vs_LipidX\spec_uniklinik_LipidX-071121	C:\Users\earl\lipidx\trunk\scripts\benchmark\algorithms\validation_of_merging_Xcalibur_vs_LipidX\spec_uniklinik_Xcalibur-071011	0.0477	0.9716	0.9562	0.0004	1904	795	1191	802	23	16	817
C:\Users\earl\lipidx\trunk\scripts\benchmark\algorithms\validation_of_merging_Xcalibur_vs_LipidX\spec_uniklinik_LipidX-071121	C:\Users\earl\lipidx\trunk\scripts\benchmark\algorithms\validation_of_merging_Xcalibur_vs_LipidX\spec_uniklinik_Xcalibur-071011	0.0531	0.9775	0.9662	0.0002	1538	724	1140	709	12	27	735
C:\Users\earl\lipidx\trunk\scripts\benchmark\algorithms\validation_of_merging_Xcalibur_vs_LipidX\spec_uniklinik_LipidX-071121	C:\Users\earl\lipidx\trunk\scripts\benchmark\algorithms\validation_of_merging_Xcalibur_vs_LipidX\spec_uniklinik_Xcalibur-071011	0.0528	0.9774	0.9567	0.0002	1599	802	1204	787	14	29	815
C:\Users\earl\lipidx\trunk\scripts\benchmark\algorithms\validation_of_merging_Xcalibur_vs_LipidX\spec_uniklinik_LipidX-071121	C:\Users\earl\lipidx\trunk\scripts\benchmark\algorithms\validation_of_merging_Xcalibur_vs_LipidX\spec_uniklinik_Xcalibur-071011	0.0701	0.9759	0.9571	0.0002	1702	588	984	570	12	30	599
C:\Users\earl\lipidx\trunk\scripts\benchmark\algorithms\validation_of_merging_Xcalibur_vs_LipidX\spec_uniklinik_LipidX-071121	C:\Users\earl\lipidx\trunk\scripts\benchmark\algorithms\validation_of_merging_Xcalibur_vs_LipidX\spec_uniklinik_Xcalibur-071011	0.0514	0.9781	0.9596	0.0002	1722	575	945	565	10	20	584
C:\Users\earl\lipidx\trunk\scripts\benchmark\algorithms\validation_of_merging_Xcalibur_vs_LipidX\spec_uniklinik_LipidX-071121	C:\Users\earl\lipidx\trunk\scripts\benchmark\algorithms\validation_of_merging_Xcalibur_vs_LipidX\spec_uniklinik_Xcalibur-071011	0.0794	0.9698	0.9283	0.0003	1653	843	1251	828	27	42	869
C:\Users\earl\lipidx\trunk\scripts\benchmark\algorithms\validation_of_merging_Xcalibur_vs_LipidX\spec_uniklinik_LipidX-071121	C:\Users\earl\lipidx\trunk\scripts\benchmark\algorithms\validation_of_merging_Xcalibur_vs_LipidX\spec_uniklinik_Xcalibur-071011	0.0827	0.9649	0.929	0.0004	2100	794	1246	784	29	39	822
C:\Users\earl\lipidx\trunk\scripts\benchmark\algorithms\validation_of_merging_Xcalibur_vs_LipidX\spec_uniklinik_LipidX-071121	C:\Users\earl\lipidx\trunk\scripts\benchmark\algorithms\validation_of_merging_Xcalibur_vs_LipidX\spec_uniklinik_Xcalibur-071011	0.058	0.9732	0.9558	0.0003	1901	794	1230	783	18	29	811
C:\Users\earl\lipidx\trunk\scripts\benchmark\algorithms\validation_of_merging_Xcalibur_vs_LipidX\spec_uniklinik_LipidX-071121	C:\Users\earl\lipidx\trunk\scripts\benchmark\algorithms\validation_of_merging_Xcalibur_vs_LipidX\spec_uniklinik_Xcalibur-071011	0.0486	0.9772	0.9717	0.0003	2134	852	1304	838	14	28	865
C:\Users\earl\lipidx\trunk\scripts\benchmark\algorithms\validation_of_merging_Xcalibur_vs_LipidX\spec_uniklinik_LipidX-071121	C:\Users\earl\lipidx\trunk\scripts\benchmark\algorithms\validation_of_merging_Xcalibur_vs_LipidX\spec_uniklinik_Xcalibur-071011	0.068	0.9688	0.9287	0.0004	1720	802	1239	792	23	33	824
C:\Users\earl\lipidx\trunk\scripts\benchmark\algorithms\validation_of_merging_Xcalibur_vs_LipidX\spec_uniklinik_LipidX-071121	C:\Users\earl\lipidx\trunk\scripts\benchmark\algorithms\validation_of_merging_Xcalibur_vs_LipidX\spec_uniklinik_Xcalibur-071011	0.0531	0.9669	0.9314	0.0004	1912	900	1360	897	23	26	922
C:\Users\earl\lipidx\trunk\scripts\benchmark\algorithms\validation_of_merging_Xcalibur_vs_LipidX\spec_uniklinik_LipidX-071121	C:\Users\earl\lipidx\trunk\scripts\benchmark\algorithms\validation_of_merging_Xcalibur_vs_LipidX\spec_uniklinik_Xcalibur-071011	0.0875	0.9721	0.944	0.0004	2234	446	732	430	12	28	457
C:\Users\earl\lipidx\trunk\scripts\benchmark\algorithms\validation_of_merging_Xcalibur_vs_LipidX\spec_uniklinik_LipidX-071121	C:\Users\earl\lipidx\trunk\scripts\benchmark\algorithms\validation_of_merging_Xcalibur_vs_LipidX\spec_uniklinik_Xcalibur-071011	0.0852	0.9759	0.9393	0.0003	2410	479	796	467	15	27	493
C:\Users\earl\lipidx\trunk\scripts\benchmark\algorithms\validation_of_merging_Xcalibur_vs_LipidX\spec_uniklinik_LipidX-071121	C:\Users\earl\lipidx\trunk\scripts\benchmark\algorithms\validation_of_merging_Xcalibur_vs_LipidX\spec_uniklinik_Xcalibur-071011	0.0471	0.9795	0.9443	0.0002	1423	936	1372	931	20	25	955
C:\Users\earl\lipidx\trunk\scripts\benchmark\algorithms\validation_of_merging_Xcalibur_vs_LipidX\spec_uniklinik_LipidX-071121	C:\Users\earl\lipidx\trunk\scripts\benchmark\algorithms\validation_of_merging_Xcalibur_vs_LipidX\spec_uniklinik_Xcalibur-071011	0.0404	0.9795	0.9558	0.0002	1427	970	1464	974	22	18	991
C:\Users\earl\lipidx\trunk\scripts\benchmark\algorithms\validation_of_merging_Xcalibur_vs_LipidX\spec_uniklinik_LipidX-071121	C:\Users\earl\lipidx\trunk\scripts\benchmark\algorithms\validation_of_merging_Xcalibur_vs_LipidX\spec_uniklinik_Xcalibur-071011	0.0821	0.9699	0.9376	0.0003	1646	659	1036	651	24	32	682
C:\Users\earl\lipidx\trunk\scripts\benchmark\algorithms\validation_of_merging_Xcalibur_vs_LipidX\spec_uniklinik_LipidX-071121	C:\Users\earl\lipidx\trunk\scripts\benchmark\algorithms\validation_of_merging_Xcalibur_vs_LipidX\spec_uniklinik_Xcalibur-071011	0.0734	0.9737	0.9398	0.0003	1697	686	1112	680	23	29	708
C:\Users\earl\lipidx\trunk\scripts\benchmark\algorithms\validation_of_merging_Xcalibur_vs_LipidX\spec_uniklinik_LipidX-071121	C:\Users\earl\lipidx\trunk\scripts\benchmark\algorithms\validation_of_merging_Xcalibur_vs_LipidX\spec_uniklinik_Xcalibur-071011	0.0757	0.9702	0.9188	0.0003	1763	821	1262	807	25	39	845
C:\Users\earl\lipidx\trunk\scripts\benchmark\algorithms\validation_of_merging_Xcalibur_vs_LipidX\spec_uniklinik_LipidX-071121	C:\Users\earl\lipidx\trunk\scripts\benchmark\algorithms\validation_of_merging_Xcalibur_vs_LipidX\spec_uniklinik_Xcalibur-071011	0.0564	0.9725	0.9278	0.0003	1688	794	1247	793	22	24	816
C:\Users\earl\lipidx\trunk\scripts\benchmark\algorithms\validation_of_merging_Xcalibur_vs_LipidX\spec_uniklinik_LipidX-071121	C:\Users\earl\lipidx\trunk\scripts\benchmark\algorithms\validation_of_merging_Xcalibur_vs_LipidX\spec_uniklinik_Xcalibur-071011	0.0621	0.9745	0.9417	0.0003	2155	698	1116	678	12	32	709
C:\Users\earl\lipidx\trunk\scripts\benchmark\algorithms\validation_of_merging_Xcalibur_vs_LipidX\spec_uniklinik_LipidX-071121	C:\Users\earl\lipidx\trunk\scripts\benchmark\algorithms\validation_of_merging_Xcalibur_vs_LipidX\spec_uniklinik_Xcalibur-071011	0.0574	0.9747	0.9603	0.0003	2114	632	1049	623	14	23	645
C:\Users\earl\lipidx\trunk\scripts\benchmark\algorithms\validation_of_merging_Xcalibur_vs_LipidX\spec_uniklinik_LipidX-071121	C:\Users\earl\lipidx\trunk\scripts\benchmark\algorithms\validation_of_merging_Xcalibur_vs_LipidX\spec_uniklinik_Xcalibur-071011	0.0557	0.972	0.9397	0.0003	1869	685	1097	678	16	23	700
C:\Users\earl\lipidx\trunk\scripts\benchmark\algorithms\validation_of_merging_Xcalibur_vs_LipidX\spec_uniklinik_LipidX-071121	C:\Users\earl\lipidx\trunk\scripts\benchmark\algorithms\validation_of_merging_Xcalibur_vs_LipidX\spec_uniklinik_Xcalibur-071011	0.0593	0.9765	0.9442	0.0003	1952	759	1228	749	18	28	776
C:\Users\earl\lipidx\trunk\scripts\benchmark\algorithms\validation_of_merging_Xcalibur_vs_LipidX\spec_uniklinik_LipidX-071121	C:\Users\earl\lipidx\trunk\scripts\benchmark\algorithms\validation_of_merging_Xcalibur_vs_LipidX\spec_uniklinik_Xcalibur-071011	0.0928	0.9679	0.9252	0.0005	2628	701	1148	678	22	45	722
C:\Users\earl\lipidx\trunk\scripts\benchmark\algorithms\validation_of_merging_Xcalibur_vs_LipidX\spec_uniklinik_LipidX-071121	C:\Users\earl\lipidx\trunk\scripts\benchmark\algorithms\validation_of_merging_Xcalibur_vs_LipidX\spec_uniklinik_Xcalibur-071011	0.0842	0.962	0.9296	0.0005	2386	682	1099	663	20	39	701
C:\Users\earl\lipidx\trunk\scripts\benchmark\algorithms\validation_of_merging_Xcalibur_vs_LipidX\spec_uniklinik_LipidX-071121	C:\Users\earl\lipidx\trunk\scripts\benchmark\algorithms\validation_of_merging_Xcalibur_vs_LipidX\spec_uniklinik_Xcalibur-071011	0.0707	0.9713	0.9284	0.0003	1765	593	986	582	16	27	608
C:\Users\earl\lipidx\trunk\scripts\benchmark\algorithms\validation_of_merging_Xcalibur_vs_LipidX\spec_uniklinik_LipidX-071121	C:\Users\earl\lipidx\trunk\scripts\benchmark\algorithms\validation_of_merging_Xcalibur_vs_LipidX\spec_uniklinik_Xcalibur-071011	0.0554	0.9721	0.9378	0.0003	1851	672	1099	664	15	23	686
C:\Users\earl\lipidx\trunk\scripts\benchmark\algorithms\validation_of_merging_Xcalibur_vs_LipidX\spec_uniklinik_LipidX-071121	C:\Users\earl\lipidx\trunk\scripts\benchmark\algorithms\validation_of_merging_Xcalibur_vs_LipidX\spec_uniklinik_Xcalibur-071011	0.0526	0.9741	0.9537	0.0003	1588	816	1212	816	22	22	837
C:\Users\earl\lipidx\trunk\scripts\benchmark\algorithms\validation_of_merging_Xcalibur_vs_LipidX\spec_uniklinik_LipidX-071121	C:\Users\earl\lipidx\trunk\scripts\benchmark\algorithms\validation_of_merging_Xcalibur_vs_LipidX\spec_uniklinik_Xcalibur-071011	0.0519	0.9752	0.9555	0.0003	1721	824	1277	828	24	20	847
C:\Users\earl\lipidx\trunk\scripts\benchmark\algorithms\validation_of_merging_Xcalibur_vs_LipidX\spec_uniklinik_LipidX-071121	C:\Users\earl\lipidx\trunk\scripts\benchmark\algorithms\validation_of_merging_Xcalibur_vs_LipidX\spec_uniklinik_Xcalibur-071011	0.0651	0.9705	0.9385	0.0003	1935	690	1114	680	18	28	707
C:\Users\earl\lipidx\trunk\scripts\benchmark\algorithms\validation_of_merging_Xcalibur_vs_LipidX\spec_uniklinik_LipidX-071121	C:\Users\earl\lipidx\trunk\scripts\benchmark\algorithms\validation_of_merging_Xcalibur_vs_LipidX\spec_uniklinik_Xcalibur-071011	0.0568	0.9773	0.9447	0.0003	1744	726	1143	714	15	27	740
C:\Users\earl\lipidx\trunk\scripts\benchmark\algorithms\validation_of_merging_Xcalibur_vs_LipidX\spec_uniklinik_LipidX-071121	C:\Users\earl\lipidx\trunk\scripts\benchmark\algorithms\validation_of_merging_Xcalibur_vs_LipidX\spec_uniklinik_Xcalibur-071011	0.0494	0.9714	0.9367	0.0003	2058	755	1196	747	15	23	769
C:\Users\earl\lipidx\trunk\scripts\benchmark\algorithms\validation_of_merging_Xcalibur_vs_LipidX\spec_uniklinik_LipidX-071121	C:\Users\earl\lipidx\trunk\scripts\benchmark\algorithms\validation_of_merging_Xcalibur_vs_LipidX\spec_uniklinik_Xcalibur-071011	0.0584	0.971	0.9427	0.0004	2016	687	1096	678	16	25	702
C:\Users\earl\lipidx\trunk\scripts\benchmark\algorithms\validation_of_merging_Xcalibur_vs_LipidX\spec_uniklinik_LipidX-071121	C:\Users\earl\lipidx\trunk\scripts\benchmark\algorithms\validation_of_merging_Xcalibur_vs_LipidX\spec_uniklinik_Xcalibur-071011	0.0549	0.9715	0.9521	0.0004	2121	963	1421	951	21	33	983
C:\Users\earl\lipidx\trunk\scripts\benchmark\algorithms\validation_of_merging_Xcalibur_vs_LipidX\spec_uniklinik_LipidX-071121	C:\Users\earl\lipidx\trunk\scripts\benchmark\algorithms\validation_of_merging_Xcalibur_vs_LipidX\spec_uniklinik_Xcalibur-071011	0.0493	0.9722	0.9529	0.0003	2020	934	1432	927	20	27	953
C:\Users\earl\lipidx\trunk\scripts\benchmark\algorithms\validation_of_merging_Xcalibur_vs_LipidX\spec_uniklinik_LipidX-071121	C:\Users\earl\lipidx\trunk\scripts\benchmark\algorithms\validation_of_merging_Xcalibur_vs_LipidX\spec_uniklinik_Xcalibur-071011	0.0682	0.9746	0.9417	0.0003	2285	658	1069	646	17	29	674
C:\Users\earl\lipidx\trunk\scripts\benchmark\algorithms\validation_of_merging_Xcalibur_vs_LipidX\spec_uniklinik_LipidX-071121	C:\Users\earl\lipidx\trunk\scripts\benchmark\algorithms\validation_of_merging_Xcalibur_vs_LipidX\spec_uniklinik_Xcalibur-071011	0.0562	0.9721	0.9432	0.0004	2299	699	1144	687	14	26	712
C:\Users\earl\lipidx\trunk\scripts\benchmark\algorithms\validation_of_merging_Xcalibur_vs_LipidX\spec_uniklinik_LipidX-071121	C:\Users\earl\lipidx\trunk\scripts\benchmark\algorithms\validation_of_merging_Xcalibur_vs_LipidX\spec_uniklinik_Xcalibur-071011	0.0675	0.9755	0.9494	0.0004	2151	753	1197	737	18	34	770
C:\Users\earl\lipidx\trunk\scripts\benchmark\algorithms\validation_of_merging_Xcalibur_vs_LipidX\spec_uniklinik_LipidX-071121	C:\Users\earl\lipidx\trunk\scripts\benchmark\algorithms\validation_of_merging_Xcalibur_vs_LipidX\spec_uniklinik_Xcalibur-071011	0.0646	0.9702	0.9297	0.0003	2027	723	1140	717	21	27	743
C:\Users\earl\lipidx\trunk\scripts\benchmark\algorithms\validation_of_merging_Xcalibur_vs_LipidX\spec_uniklinik_LipidX-071121	C:\Users\earl\lipidx\trunk\scripts\benchmark\algorithms\validation_of_merging_Xcalibur_vs_LipidX\spec_uniklinik_Xcalibur-071011	0.0633	0.9767	0.95	0.0003	1796	664	1077	653	16	27	679
C:\Users\earl\lipidx\trunk\scripts\benchmark\algorithms\validation_of_merging_Xcalibur_vs_LipidX\spec_uniklinik_LipidX-071121	C:\Users\earl\lipidx\trunk\scripts\benchmark\algorithms\validation_of_merging_Xcalibur_vs_LipidX\spec_uniklinik_Xcalibur-071011	0.0532	0.9729	0.9505	0.0003	1632	720	1117	709	14	25	733
C:\Users\earl\lipidx\trunk\scripts\benchmark\algorithms\validation_of_merging_Xcalibur_vs_LipidX\spec_uniklinik_LipidX-071121	C:\Users\earl\lipidx\trunk\scripts\benchmark\algorithms\validation_of_merging_Xcalibur_vs_LipidX\spec_uniklinik_Xcalibur-071011	0.0983	0.9728	0.943	0.0004	2327	517	819	491	13	39	529
C:\Users\earl\lipidx\trunk\scripts\benchmark\algorithms\validation_of_merging_Xcalibur_vs_LipidX\spec_uniklinik_LipidX-071121	C:\Users\earl\lipidx\trunk\scripts\benchmark\algorithms\validation_of_merging_Xcalibur_vs_LipidX\spec_uniklinik_Xcalibur-071011	0.1031	0.9723	0.9378	0.0003	2169	500	822	477	15	38	514
C:\Users\earl\lipidx\trunk\scripts\benchmark\algorithms\validation_of_merging_Xcalibur_vs_LipidX\spec_uniklinik_LipidX-071121	C:\Users\earl\lipidx\trunk\scripts\benchmark\algorithms\validation_of_merging_Xcalibur_vs_LipidX\spec_uniklinik_Xcalibur-071011	0.0634	0.976	0.9452	0.0003	1833	745	1175	723	13	35	757
C:\Users\earl\lipidx\trunk\scripts\benchmark\algorithms\validation_of_merging_Xcalibur_vs_LipidX\spec_uniklinik_LipidX-071121	C:\Users\earl\lipidx\trunk\scripts\benchmark\algorithms\validation_of_merging_Xcalibur_vs_LipidX\spec_uniklinik_Xcalibur-071011	0.0462	0.9755	0.9428	0.0003	1442	722	1104	718	15	19	736
C:\Users\earl\lipidx\trunk\scripts\benchmark\algorithms\validation_of_merging_Xcalibur_vs_LipidX\spec_uniklinik_LipidX-071121	C:\Users\earl\lipidx\trunk\scripts\benchmark\algorithms\validation_of_merging_Xcalibur_vs_LipidX\spec_uniklinik_Xcalibur-071011	0.0521	0.9778	0.9548	0.0002	1801	661	1029	650	12	23	672
C:\Users\earl\lipidx\trunk\scripts\benchmark\algorithms\validation_of_merging_Xcalibur_vs_LipidX\spec_uniklinik_LipidX-071121	C:\Users\earl\lipidx\trunk\scripts\benchmark\algorithms\validation_of_merging_Xcalibur_vs_LipidX\spec_uniklinik_Xcalibur-071011	0.1122	0.9305	0.8754	0.0007	1199	774	1164	792	56	37	829
C:\Users\earl\lipidx\trunk\scripts\benchmark\algorithms\validation_of_merging_Xcalibur_vs_LipidX\spec_uniklinik_LipidX-071121	C:\Users\earl\lipidx\trunk\scripts\benchmark\algorithms\validation_of_merging_Xcalibur_vs_LipidX\spec_uniklinik_Xcalibur-071011	0.1073	0.9694	0.9393	0.0005	3166	538	844	505	13	46	550
C:\Users\earl\lipidx\trunk\scripts\benchmark\algorithms\validation_of_merging_Xcalibur_vs_LipidX\spec_uniklinik_LipidX-071121	C:\Users\earl\lipidx\trunk\scripts\benchmark\algorithms\validation_of_merging_Xcalibur_vs_LipidX\spec_uniklinik_Xcalibur-071011	0.1107	0.9679	0.9461	0.0005	3165	525	853	501	18	42	542
C:\Users\earl\lipidx\trunk\scripts\benchmark\algorithms\validation_of_merging_Xcalibur_vs_LipidX\spec_uniklinik_LipidX-071121	C:\Users\earl\lipidx\trunk\scripts\benchmark\algorithms\validation_of_merging_Xcalibur_vs_LipidX\spec_uniklinik_Xcalibur-071011	0.0724	0.9743	0.9401	0.0003	2277	567	954	553	14	28	580
C:\Users\earl\lipidx\trunk\scripts\benchmark\algorithms\validation_of_merging_Xcalibur_vs_LipidX\spec_uniklinik_LipidX-071121	C:\Users\earl\lipidx\trunk\scripts\benchmark\algorithms\validation_of_merging_Xcalibur_vs_LipidX\spec_uniklinik_Xcalibur-071011	0.0649	0.9775	0.9389	0.0002	1607	648	1062	637	16	27	663
C:\Users\earl\lipidx\trunk\scripts\benchmark\algorithms\validation_of_merging_Xcalibur_vs_LipidX\spec_uniklinik_LipidX-071121	C:\Users\earl\lipidx\trunk\scripts\benchmark\algorithms\validation_of_merging_Xcalibur_vs_LipidX\spec_uniklinik_Xcalibur-071011	0.0812	0.9711	0.9465	0.0003	1961	648	1036	630	18	36	665
C:\Users\earl\lipidx\trunk\scripts\benchmark\algorithms\validation_of_merging_Xcalibur_vs_LipidX\spec_uniklinik_LipidX-071121	C:\Users\earl\lipidx\trunk\scripts\benchmark\algorithms\validation_of_merging_Xcalibur_vs_LipidX\spec_uniklinik_Xcalibur-071011	0.0647	0.972	0.9461	0.0003	1740	738	1141	729	20	29	757
C:\Users\earl\lipidx\trunk\scripts\benchmark\algorithms\validation_of_merging_Xcalibur_vs_LipidX\spec_uniklinik_LipidX-071121	C:\Users\earl\lipidx\trunk\scripts\benchmark\algorithms\validation_of_merging_Xcalibur_vs_LipidX\spec_uniklinik_Xcalibur-071011	0.0686	0.9688	0.9306	0.0004	1971	738	1140	728	21	31	758
C:\Users\earl\lipidx\trunk\scripts\benchmark\algorithms\validation_of_merging_Xcalibur_vs_LipidX\spec_uniklinik_LipidX-071121	C:\Users\earl\lipidx\trunk\scripts\benchmark\algorithms\validation_of_merging_Xcalibur_vs_LipidX\spec_uniklinik_Xcalibur-071011	0.0708	0.9674	0.934	0.0004	1716	617	1008	612	20	25	636
C:\Users\earl\lipidx\trunk\scripts\benchmark\algorithms\validation_of_merging_Xcalibur_vs_LipidX\spec_uniklinik_LipidX-071121	C:\Users\earl\lipidx\trunk\scripts\benchmark\algorithms\validation_of_merging_Xcalibur_vs_LipidX\spec_uniklinik_Xcalibur-071011	0.0688	0.9732	0.9525	0.0003	1806	610	952	599	16	27	625
C:\Users\earl\lipidx\trunk\scripts\benchmark\algorithms\validation_of_merging_Xcalibur_vs_LipidX\spec_uniklinik_LipidX-071121	C:\Users\earl\lipidx\trunk\scripts\benchmark\algorithms\validation_of_merging_Xcalibur_vs_LipidX\spec_uniklinik_Xcalibur-071011	0.0799	0.9651	0.9356	0.0005	2063	702	1101	694	25	33	726
C:\Users\earl\lipidx\trunk\scripts\benchmark\algorithms\validation_of_merging_Xcalibur_vs_LipidX\spec_uniklinik_LipidX-071121	C:\Users\earl\lipidx\trunk\scripts\benchmark\algorithms\validation_of_merging_Xcalibur_vs_LipidX\spec_uniklinik_Xcalibur-071011	0.0746	0.9693	0.9407	0.0004	2078	759	1169	741	20	38	778
C:\Users\earl\lipidx\trunk\scripts\benchmark\algorithms\validation_of_merging_Xcalibur_vs_LipidX\spec_uniklinik_LipidX-071121	C:\Users\earl\lipidx\trunk\scripts\benchmark\algorithms\validation_of_merging_Xcalibur_vs_LipidX\spec_uniklinik_Xcalibur-071011	0.0534	0.9762	0.9594	0.0003	1631	700	1074	688	13	25	712
C:\Users\earl\lipidx\trunk\scripts\benchmark\algorithms\validation_of_merging_Xcalibur_vs_LipidX\spec_uniklinik_LipidX-071121	C:\Users\earl\lipidx\trunk\scripts\benchmark\algorithms\validation_of_merging_Xcalibur_vs_LipidX\spec_uniklinik_Xcalibur-071011	0.0562	0.9763	0.961	0.0003	1662	720	1106	699	10	31	729
C:\Users\earl\lipidx\trunk\scripts\benchmark\algorithms\validation_of_merging_Xcalibur_vs_LipidX\spec_uniklinik_LipidX-071121	C:\Users\earl\lipidx\trunk\scripts\benchmark\algorithms\validation_of_merging_Xcalibur_vs_LipidX\spec_uniklinik_Xcalibur-071011	0.0698	0.9722	0.9406	0.0003	2068	814	1252	791	18	40	831
C:\Users\earl\lipidx\trunk\scripts\benchmark\algorithms\validation_of_merging_Xcalibur_vs_LipidX\spec_uniklinik_LipidX-071121	C:\Users\earl\lipidx\trunk\scripts\benchmark\algorithms\validation_of_merging_Xcalibur_vs_LipidX\spec_uniklinik_Xcalibur-071011	0.0775	0.9652	0.9261	0.0004	1646	661	1044	655	23	30	684
C:\Users\earl\lipidx\trunk\scripts\benchmark\algorithms\validation_of_merging_Xcalibur_vs_LipidX\spec_uniklinik_LipidX-071121	C:\Users\earl\lipidx\trunk\scripts\benchmark\algorithms\validation_of_merging_Xcalibur_vs_LipidX\spec_uniklinik_Xcalibur-071011	0.0846	0.968	0.9288	0.0004	1745	720	1155	708	25	38	745
C:\Users\earl\lipidx\trunk\scripts\benchmark\algorithms\validation_of_merging_Xcalibur_vs_LipidX\spec_uniklinik_LipidX-071121	C:\Users\earl\lipidx\trunk\scripts\benchmark\algorithms\validation_of_merging_Xcalibur_vs_LipidX\spec_uniklinik_Xcalibur-071011	0.0807	0.963	0.9205	0.0004	1784	680	1062	677	27	30	706
C:\Users\earl\lipidx\trunk\scripts\benchmark\algorithms\validation_of_merging_Xcalibur_vs_LipidX\spec_uniklinik_LipidX-071121	C:\Users\earl\lipidx\trunk\scripts\benchmark\algorithms\validation_of_merging_Xcalibur_vs_LipidX\spec_uniklinik_Xcalibur-071011	0.0731	0.9655	0.9258	0.0004	1970	717	1134	709	23	31	739
C:\Users\earl\lipidx\trunk\scripts\benchmark\algorithms\validation_of_merging_Xcalibur_vs_LipidX\spec_uniklinik_LipidX-071121	C:\Users\earl\lipidx\trunk\scripts\benchmark\algorithms\validation_of_merging_Xcalibur_vs_LipidX\spec_uniklinik_Xcalibur-071011	0.0542	0.9756	0.943	0.0003	1568	671	1049	660	13	24	683
C:\Users\earl\lipidx\trunk\scripts\benchmark\algorithms\validation_of_merging_Xcalibur_vs_LipidX\spec_uniklinik_LipidX-071121	C:\Users\earl\lipidx\trunk\scripts\benchmark\algorithms\validation_of_merging_Xcalibur_vs_LipidX\spec_uniklinik_Xcalibur-071011	0.0464	0.9771	0.9579	0.0003	1344	636	978	629	11	19	647
C:\Users\earl\lipidx\trunk\scripts\benchmark\algorithms\validation_of_merging_Xcalibur_vs_LipidX\spec_uniklinik_LipidX-071121	C:\Users\earl\lipidx\trunk\scripts\benchmark\algorithms\validation_of_merging_Xcalibur_vs_LipidX\spec_uniklinik_Xcalibur-071011	0.0678	0.9734	0.9447	0.0003	1877	691	1101	679	18	30	708
C:\Users\earl\lipidx\trunk\scripts\benchmark\algorithms\validation_of_merging_Xcalibur_vs_LipidX\spec_uniklinik_LipidX-071121	C:\Users\earl\lipidx\trunk\scripts\benchmark\algorithms\validation_of_merging_Xcalibur_vs_LipidX\spec_uniklinik_Xcalibur-071011	0.069	0.9743	0.943	0.0003	2005	739	1171	718	15	37	754
C:\Users\earl\lipidx\trunk\scripts\benchmark\algorithms\validation_of_merging_Xcalibur_vs_LipidX\spec_uniklinik_LipidX-071121	C:\Users\earl\lipidx\trunk\scripts\benchmark\algorithms\validation_of_merging_Xcalibur_vs_LipidX\spec_uniklinik_Xcalibur-071011	0.0643	0.9741	0.9527	0.0003	1618	562	918	552	13	24	575
C:\Users\earl\lipidx\trunk\scripts\benchmark\algorithms\validation_of_merging_Xcalibur_vs_LipidX\spec_uniklinik_LipidX-071121	C:\Users\earl\lipidx\trunk\scripts\benchmark\algorithms\validation_of_merging_Xcalibur_vs_LipidX\spec_uniklinik_Xcalibur-071011	0.0839	0.977	0.9583	0.0003	1912	618	991	594	14	39	632
C:\Users\earl\lipidx\trunk\scripts\benchmark\algorithms\validation_of_merging_Xcalibur_vs_LipidX\spec_uniklinik_LipidX-071121	C:\Users\earl\lipidx\trunk\scripts\benchmark\algorithms\validation_of_merging_Xcalibur_vs_LipidX\spec_uniklinik_Xcalibur-071011	0.0593	0.9739	0.9489	0.0003	1554	644	1016	635	15	24	658
C:\Users\earl\lipidx\trunk\scripts\benchmark\algorithms\validation_of_merging_Xcalibur_vs_LipidX\spec_uniklinik_LipidX-071121	C:\Users\earl\lipidx\trunk\scripts\benchmark\algorithms\validation_of_merging_Xcalibur_vs_LipidX\spec_uniklinik_Xcalibur-071011	0.0699	0.9741	0.9466	0.0002	1693	660	1022	639	13	34	672
C:\Users\earl\lipidx\trunk\scripts\benchmark\algorithms\validation_of_merging_Xcalibur_vs_LipidX\spec_uniklinik_LipidX-071121	C:\Users\earl\lipidx\trunk\scripts\benchmark\algorithms\validation_of_merging_Xcalibur_vs_LipidX\spec_uniklinik_Xcalibur-071011	0.0741	0.9669	0.944	0.0004	1786	613	982	610	22	25	634
C:\Users\earl\lipidx\trunk\scripts\benchmark\algorithms\validation_of_merging_Xcalibur_vs_LipidX\spec_uniklinik_LipidX-071121	C:\Users\earl\lipidx\trunk\scripts\benchmark\algorithms\validation_of_merging_Xcalibur_vs_LipidX\spec_uniklinik_Xcalibur-071011	0.0627	0.9709	0.9371	0.0003	1538	607	967	600	16	23	622
C:\Users\earl\lipidx\trunk\scripts\benchmark\algorithms\validation_of_merging_Xcalibur_vs_LipidX\spec_uniklinik_LipidX-071121	C:\Users\earl\lipidx\trunk\scripts\benchmark\algorithms\validation_of_merging_Xcalibur_vs_LipidX\spec_uniklinik_Xcalibur-071011	0.2883	0.8156	0.5593	0.0013	1578	820	1363	891	179	109	999
C:\Users\earl\lipidx\trunk\scripts\benchmark\algorithms\validation_of_merging_Xcalibur_vs_LipidX\spec_uniklinik_LipidX-071121	C:\Users\earl\lipidx\trunk\scripts\benchmark\algorithms\validation_of_merging_Xcalibur_vs_LipidX\spec_uniklinik_Xcalibur-071011	0.0788	0.9656	0.9345	0.0004	1817	604	956	593	19	30	622
C:\Users\earl\lipidx\trunk\scripts\benchmark\algorithms\validation_of_merging_Xcalibur_vs_LipidX\spec_uniklinik_LipidX-071121	C:\Users\earl\lipidx\trunk\scripts\benchmark\algorithms\validation_of_merging_Xcalibur_vs_LipidX\spec_uniklinik_Xcalibur-071011	0.0833	0.9667	0.9189	0.0004	1801	574	924	555	15	34	588
C:\Users\earl\lipidx\trunk\scripts\benchmark\algorithms\validation_of_merging_Xcalibur_vs_LipidX\spec_uniklinik_LipidX-071121	C:\Users\earl\lipidx\trunk\scripts\benchmark\algorithms\validation_of_merging_Xcalibur_vs_LipidX\spec_uniklinik_Xcalibur-071011	0.0774	0.9679	0.932	0.0004	1730	592	984	577	16	31	607
C:\Users\earl\lipidx\trunk\scripts\benchmark\algorithms\validation_of_merging_Xcalibur_vs_LipidX\spec_uniklinik_LipidX-071121	C:\Users\earl\lipidx\trunk\scripts\benchmark\algorithms\validation_of_merging_Xcalibur_vs_LipidX\spec_uniklinik_Xcalibur-071011	0.0516	0.969	0.9444	0.0004	1438	720	1078	716	17	21	736
C:\Users\earl\lipidx\trunk\scripts\benchmark\algorithms\validation_of_merging_Xcalibur_vs_LipidX\spec_uniklinik_LipidX-071121	C:\Users\earl\lipidx\trunk\scripts\benchmark\algorithms\validation_of_merging_Xcalibur_vs_LipidX\spec_uniklinik_Xcalibur-071011	0.0796	0.9692	0.9274	0.0004	1345	691	1040	685	25	32	716
C:\Users\earl\lipidx\trunk\scripts\benchmark\algorithms\validation_of_merging_Xcalibur_vs_LipidX\spec_uniklinik_LipidX-071121	C:\Users\earl\lipidx\trunk\scripts\benchmark\algorithms\validation_of_merging_Xcalibur_vs_LipidX\spec_uniklinik_Xcalibur-071011	0.0857	0.9621	0.9269	0.0004	1757	776	1221	767	30	39	805
C:\Users\earl\lipidx\trunk\scripts\benchmark\algorithms\validation_of_merging_Xcalibur_vs_LipidX\spec_uniklinik_LipidX-071121	C:\Users\earl\lipidx\trunk\scripts\benchmark\algorithms\validation_of_merging_Xcalibur_vs_LipidX\spec_uniklinik_Xcalibur-071011	0.0759	0.9659	0.9343	0.0004	1491	781	1152	767	23	38	804
C:\Users\earl\lipidx\trunk\scripts\benchmark\algorithms\validation_of_merging_Xcalibur_vs_LipidX\spec_uniklinik_LipidX-071121	C:\Users\earl\lipidx\trunk\scripts\benchmark\algorithms\validation_of_merging_Xcalibur_vs_LipidX\spec_uniklinik_Xcalibur-071011	0.0915	0.9683	0.9154	0.0004	2508	560	981	547	20	33	579
C:\Users\earl\lipidx\trunk\scripts\benchmark\algorithms\validation_of_merging_Xcalibur_vs_LipidX\spec_uniklinik_LipidX-071121	C:\Users\earl\lipidx\trunk\scripts\benchmark\algorithms\validation_of_merging_Xcalibur_vs_LipidX\spec_uniklinik_Xcalibur-071011	0.0712	0.9716	0.9441	0.0004	1765	643	959	632	18	29	660
C:\Users\earl\lipidx\trunk\scripts\benchmark\algorithms\validation_of_merging_Xcalibur_vs_LipidX\spec_uniklinik_LipidX-071121	C:\Users\earl\lipidx\trunk\scripts\benchmark\algorithms\validation_of_merging_Xcalibur_vs_LipidX\spec_uniklinik_Xcalibur-071011	0.0722	0.9713	0.9356	0.0004	5550	733	1136	711	16	38	748
C:\Users\earl\lipidx\trunk\scripts\benchmark\algorithms\validation_of_merging_Xcalibur_vs_LipidX\spec_uniklinik_LipidX-071121	C:\Users\earl\lipidx\trunk\scripts\benchmark\algorithms\validation_of_merging_Xcalibur_vs_LipidX\spec_uniklinik_Xcalibur-071011	0.0631	0.9686	0.9386	0.0004	6220	742	1167	734	20	28	761
C:\Users\earl\lipidx\trunk\scripts\benchmark\algorithms\validation_of_merging_Xcalibur_vs_LipidX\spec_uniklinik_LipidX-071121	C:\Users\earl\lipidx\trunk\scripts\benchmark\algorithms\validation_of_merging_Xcalibur_vs_LipidX\spec_uniklinik_Xcalibur-071011	0.0634	0.9673	0.9371	0.0004	5197	703	1059	703	23	23	725
C:\Users\earl\lipidx\trunk\scripts\benchmark\algorithms\validation_of_merging_Xcalibur_vs_LipidX\spec_uniklinik_LipidX-071121	C:\Users\earl\lipidx\trunk\scripts\benchmark\algorithms\validation_of_merging_Xcalibur_vs_LipidX\spec_uniklinik_Xcalibur-071011	0.0534	0.9744	0.9404	0.0003	6666	859	1314	856	22	25	880
C:\Users\earl\lipidx\trunk\scripts\benchmark\algorithms\validation_of_merging_Xcalibur_vs_LipidX\spec_uniklinik_LipidX-071121	C:\Users\earl\lipidx\trunk\scripts\benchmark\algorithms\validation_of_merging_Xcalibur_vs_LipidX\spec_uniklinik_Xcalibur-071011	0.0636	0.9752	0.9512	0.0003	6078	677	1104	665	16	28	692
C:\Users\earl\lipidx\trunk\scripts\benchmark\algorithms\validation_of_merging_Xcalibur_vs_LipidX\spec_uniklinik_LipidX-071121	C:\Users\earl\lipidx\trunk\scripts\benchmark\algorithms\validation_of_merging_Xcalibur_vs_LipidX\spec_uniklinik_Xcalibur-071011	0.0527	0.9707	0.9372	0.0003	7349	741	1200	739	19	21	759
C:\Users\earl\lipidx\trunk\scripts\benchmark\algorithms\validation_of_merging_Xcalibur_vs_LipidX\spec_uniklinik_LipidX-071121	C:\Users\earl\lipidx\trunk\scripts\benchmark\algorithms\validation_of_merging_Xcalibur_vs_LipidX\spec_uniklinik_Xcalibur-071011	0.0725	0.9662	0.9349	0.0004	5652	714	1124	697	18	35	731
C:\Users\earl\lipidx\trunk\scripts\benchmark\algorithms\validation_of_merging_Xcalibur_vs_LipidX\spec_uniklinik_LipidX-071121	C:\Users\earl\lipidx\trunk\scripts\benchmark\algorithms\validation_of_merging_Xcalibur_vs_LipidX\spec_uniklinik_Xcalibur-071011	0.0547	0.9657	0.9242	0.0004	6120	782	1180	786	24	20	805
C:\Users\earl\lipidx\trunk\scripts\benchmark\algorithms\validation_of_merging_Xcalibur_vs_LipidX\spec_uniklinik_LipidX-071121	C:\Users\earl\lipidx\trunk\scripts\benchmark\algorithms\validation_of_merging_Xcalibur_vs_LipidX\spec_uniklinik_Xcalibur-071011	0.0695	0.9723	0.9291	0.0003	5364	602	952	595	18	25	619
C:\Users\earl\lipidx\trunk\scripts\benchmark\algorithms\validation_of_merging_Xcalibur_vs_LipidX\spec_uniklinik_LipidX-071121	C:\Users\earl\lipidx\trunk\scripts\benchmark\algorithms\validation_of_merging_Xcalibur_vs_LipidX\spec_uniklinik_Xcalibur-071011	0.0557	0.9728	0.9393	0.0004	6261	634	1018	624	13	23	646
C:\Users\earl\lipidx\trunk\scripts\benchmark\algorithms\validation_of_merging_Xcalibur_vs_LipidX\spec_uniklinik_LipidX-071121	C:\Users\earl\lipidx\trunk\scripts\benchmark\algorithms\validation_of_merging_Xcalibur_vs_LipidX\spec_uniklinik_Xcalibur-071011	0.0692	0.9709	0.9433	0.0003	4404	634	978	623	17	28	650
C:\Users\earl\lipidx\trunk\scripts\benchmark\algorithms\validation_of_merging_Xcalibur_vs_LipidX\spec_uniklinik_LipidX-071121	C:\Users\earl\lipidx\trunk\scripts\benchmark\algorithms\validation_of_merging_Xcalibur_vs_LipidX\spec_uniklinik_Xcalibur-071011	0.0615	0.9764	0.9383	0.0004	6517	1004	1465	985	22	41	1025
C:\Users\earl\lipidx\trunk\scripts\benchmark\algorithms\validation_of_merging_Xcalibur_vs_LipidX\spec_uniklinik_LipidX-071121	C:\Users\earl\lipidx\trunk\scripts\benchmark\algorithms\validation_of_merging_Xcalibur_vs_LipidX\spec_uniklinik_Xcalibur-071011	0.0548	0.9728	0.9604	0.0005	5235	749	1091	745	19	23	767
C:\Users\earl\lipidx\trunk\scripts\benchmark\algorithms\validation_of_merging_Xcalibur_vs_LipidX\spec_uniklinik_LipidX-071121	C:\Users\earl\lipidx\trunk\scripts\benchmark\algorithms\validation_of_merging_Xcalibur_vs_LipidX\spec_uniklinik_Xcalibur-071011	0.073	0.9657	0.9296	0.0005	5948	750	1138	730	18	38	767
C:\Users\earl\lipidx\trunk\scripts\benchmark\algorithms\validation_of_merging_Xcalibur_vs_LipidX\spec_uniklinik_LipidX-071121	C:\Users\earl\lipidx\trunk\scripts\benchmark\algorithms\validation_of_merging_Xcalibur_vs_LipidX\spec_uniklinik_Xcalibur-071011	0.0819	0.9636	0.9302	0.0005	5314	739	1118	715	19	43	757
C:\Users\earl\lipidx\trunk\scripts\benchmark\algorithms\validation_of_merging_Xcalibur_vs_LipidX\spec_uniklinik_LipidX-071121	C:\Users\earl\lipidx\trunk\scripts\benchmark\algorithms\validation_of_merging_Xcalibur_vs_LipidX\spec_uniklinik_Xcalibur-071011	0.0714	0.966	0.9387	0.0005	6473	780	1183	761	19	38	798
C:\Users\earl\lipidx\trunk\scripts\benchmark\algorithms\validation_of_merging_Xcalibur_vs_LipidX\spec_uniklinik_LipidX-071121	C:\Users\earl\lipidx\trunk\scripts\benchmark\algorithms\validation_of_merging_Xcalibur_vs_LipidX\spec_uniklinik_Xcalibur-071011	0.0575	0.9725	0.9361	0.0004	6026	765	1162	757	18	27	783
C:\Users\earl\lipidx\trunk\scripts\benchmark\algorithms\validation_of_merging_Xcalibur_vs_LipidX\spec_uniklinik_LipidX-071121	C:\Users\earl\lipidx\trunk\scripts\benchmark\algorithms\validation_of_merging_Xcalibur_vs_LipidX\spec_uniklinik_Xcalibur-071011	0.0687	0.9709	0.937	0.0004	6518	779	1200	770	23	32	801
C:\Users\earl\lipidx\trunk\scripts\benchmark\algorithms\validation_of_merging_Xcalibur_vs_LipidX\spec_uniklinik_LipidX-071121	C:\Users\earl\lipidx\trunk\scripts\benchmark\algorithms\validation_of_merging_Xcalibur_vs_LipidX\spec_uniklinik_Xcalibur-071011	0.0662	0.9722	0.9449	0.0004	6023	722	1135	711	19	30	740
C:\Users\earl\lipidx\trunk\scripts\benchmark\algorithms\validation_of_merging_Xcalibur_vs_LipidX\spec_uniklinik_LipidX-071121	C:\Users\earl\lipidx\trunk\scripts\benchmark\algorithms\validation_of_merging_Xcalibur_vs_LipidX\spec_uniklinik_Xcalibur-071011	0.0748	0.9687	0.9322	0.0004	6561	750	1165	744	26	32	775
C:\Users\earl\lipidx\trunk\scripts\benchmark\algorithms\validation_of_merging_Xcalibur_vs_LipidX\spec_uniklinik_LipidX-071121	C:\Users\earl\lipidx\trunk\scripts\benchmark\algorithms\validation_of_merging_Xcalibur_vs_LipidX\spec_uniklinik_Xcalibur-071011	0.0617	0.9756	0.9599	0.0004	6297	796	1242	778	16	34	811
C:\Users\earl\lipidx\trunk\scripts\benchmark\algorithms\validation_of_merging_Xcalibur_vs_LipidX\spec_uniklinik_LipidX-071121	C:\Users\earl\lipidx\trunk\scripts\benchmark\algorithms\validation_of_merging_Xcalibur_vs_LipidX\spec_uniklinik_Xcalibur-071011	0.0674	0.9709	0.9568	0.0004	6599	753	1190	741	20	32	772
C:\Users\earl\lipidx\trunk\scripts\benchmark\algorithms\validation_of_merging_Xcalibur_vs_LipidX\spec_uniklinik_LipidX-071121	C:\Users\earl\lipidx\trunk\scripts\benchmark\algorithms\validation_of_merging_Xcalibur_vs_LipidX\spec_uniklinik_Xcalibur-071011	0.0502	0.9729	0.9409	0.0004	5289	660	995	662	18	16	677
C:\Users\earl\lipidx\trunk\scripts\benchmark\algorithms\validation_of_merging_Xcalibur_vs_LipidX\spec_uniklinik_LipidX-071121	C:\Users\earl\lipidx\trunk\scripts\benchmark\algorithms\validation_of_merging_Xcalibur_vs_LipidX\spec_uniklinik_Xcalibur-071011	0.0587	0.9696	0.9322	0.0004	5562	627	935	631	21	17	647
C:\Users\earl\lipidx\trunk\scripts\benchmark\algorithms\validation_of_merging_Xcalibur_vs_LipidX\spec_uniklinik_LipidX-071121	C:\Users\earl\lipidx\trunk\scripts\benchmark\algorithms\validation_of_merging_Xcalibur_vs_LipidX\spec_uniklinik_Xcalibur-071011	0.0633	0.9736	0.9528	0.0004	5648	633	1019	624	16	25	648
C:\Users\earl\lipidx\trunk\scripts\benchmark\algorithms\validation_of_merging_Xcalibur_vs_LipidX\spec_uniklinik_LipidX-071121	C:\Users\earl\lipidx\trunk\scripts\benchmark\algorithms\validation_of_merging_Xcalibur_vs_LipidX\spec_uniklinik_Xcalibur-071011	0.0862	0.9683	0.9388	0.0004	4859	586	923	570	18	34	603
C:\Users\earl\lipidx\trunk\scripts\benchmark\algorithms\validation_of_merging_Xcalibur_vs_LipidX\spec_uniklinik_LipidX-071121	C:\Users\earl\lipidx\trunk\scripts\benchmark\algorithms\validation_of_merging_Xcalibur_vs_LipidX\spec_uniklinik_Xcalibur-071011	0.0604	0.9707	0.9327	0.0004	5261	709	1066	705	20	24	728
C:\Users\earl\lipidx\trunk\scripts\benchmark\algorithms\validation_of_merging_Xcalibur_vs_LipidX\spec_uniklinik_LipidX-071121	C:\Users\earl\lipidx\trunk\scripts\benchmark\algorithms\validation_of_merging_Xcalibur_vs_LipidX\spec_uniklinik_Xcalibur-071011	0.0588	0.9725	0.9317	0.0003	6632	830	1236	824	22	28	851
C:\Users\earl\lipidx\trunk\scripts\benchmark\algorithms\validation_of_merging_Xcalibur_vs_LipidX\spec_uniklinik_LipidX-071121	C:\Users\earl\lipidx\trunk\scripts\benchmark\algorithms\validation_of_merging_Xcalibur_vs_LipidX\spec_uniklinik_Xcalibur-071011	0.0567	0.9695	0.9363	0.0003	4965	639	962	630	14	23	652
C:\Users\earl\lipidx\trunk\scripts\benchmark\algorithms\validation_of_merging_Xcalibur_vs_LipidX\spec_uniklinik_LipidX-071121	C:\Users\earl\lipidx\trunk\scripts\benchmark\algorithms\validation_of_merging_Xcalibur_vs_LipidX\spec_uniklinik_Xcalibur-071011	0.0615	0.9711	0.94	0.0003	6206	751	1165	732	14	33	764
C:\Users\earl\lipidx\trunk\scripts\benchmark\algorithms\validation_of_merging_Xcalibur_vs_LipidX\spec_uniklinik_LipidX-071121	C:\Users\earl\lipidx\trunk\scripts\benchmark\algorithms\validation_of_merging_Xcalibur_vs_LipidX\spec_uniklinik_Xcalibur-071011	0.0625	0.9703	0.936	0.0004	5460	746	1166	744	23	25	768
C:\Users\earl\lipidx\trunk\scripts\benchmark\algorithms\validation_of_merging_Xcalibur_vs_LipidX\spec_uniklinik_LipidX-071121	C:\Users\earl\lipidx\trunk\scripts\benchmark\algorithms\validation_of_merging_Xcalibur_vs_LipidX\spec_uniklinik_Xcalibur-071011	0.0581	0.9755	0.9533	0.0003	6037	776	1199	764	17	29	792
C:\Users\earl\lipidx\trunk\scripts\benchmark\algorithms\validation_of_merging_Xcalibur_vs_LipidX\spec_uniklinik_LipidX-071121	C:\Users\earl\lipidx\trunk\scripts\benchmark\algorithms\validation_of_merging_Xcalibur_vs_LipidX\spec_uniklinik_Xcalibur-071011	0.0799	0.9709	0.9321	0.0003	6170	599	999	580	15	34	613
C:\Users\earl\lipidx\trunk\scripts\benchmark\algorithms\validation_of_merging_Xcalibur_vs_LipidX\spec_uniklinik_LipidX-071121	C:\Users\earl\lipidx\trunk\scripts\benchmark\algorithms\validation_of_merging_Xcalibur_vs_LipidX\spec_uniklinik_Xcalibur-071011	0.0759	0.9663	0.9274	0.0004	6232	643	1052	627	17	33	659
C:\Users\earl\lipidx\trunk\scripts\benchmark\algorithms\validation_of_merging_Xcalibur_vs_LipidX\spec_uniklinik_LipidX-071121	C:\Users\earl\lipidx\trunk\scripts\benchmark\algorithms\validation_of_merging_Xcalibur_vs_LipidX\spec_uniklinik_Xcalibur-071011	0.0711	0.971	0.9386	0.0004	6082	644	1051	633	18	29	661
C:\Users\earl\lipidx\trunk\scripts\benchmark\algorithms\validation_of_merging_Xcalibur_vs_LipidX\spec_uniklinik_LipidX-071121	C:\Users\earl\lipidx\trunk\scripts\benchmark\algorithms\validation_of_merging_Xcalibur_vs_LipidX\spec_uniklinik_Xcalibur-071011	0.0645	0.9724	0.9429	0.0003	6508	680	1107	672	19	26	698
C:\Users\earl\lipidx\trunk\scripts\benchmark\algorithms\validation_of_merging_Xcalibur_vs_LipidX\spec_uniklinik_LipidX-071121	C:\Users\earl\lipidx\trunk\scripts\benchmark\algorithms\validation_of_merging_Xcalibur_vs_LipidX\spec_uniklinik_Xcalibur-071011	0.0743	0.9694	0.9383	0.0004	5988	786	1227	770	22	38	807
C:\Users\earl\lipidx\trunk\scripts\benchmark\algorithms\validation_of_merging_Xcalibur_vs_LipidX\spec_uniklinik_LipidX-071121	C:\Users\earl\lipidx\trunk\scripts\benchmark\algorithms\validation_of_merging_Xcalibur_vs_LipidX\spec_uniklinik_Xcalibur-071011	0.0724	0.9706	0.9304	0.0004	5578	767	1152	752	21	36	787
C:\Users\earl\lipidx\trunk\scripts\benchmark\algorithms\validation_of_merging_Xcalibur_vs_LipidX\spec_uniklinik_LipidX-071121	C:\Users\earl\lipidx\trunk\scripts\benchmark\algorithms\validation_of_merging_Xcalibur_vs_LipidX\spec_uniklinik_Xcalibur-071011	0.0665	0.9737	0.9435	0.0003	5514	646	987	636	17	27	662
C:\Users\earl\lipidx\trunk\scripts\benchmark\algorithms\validation_of_merging_Xcalibur_vs_LipidX\spec_uniklinik_LipidX-071121	C:\Users\earl\lipidx\trunk\scripts\benchmark\algorithms\validation_of_merging_Xcalibur_vs_LipidX\spec_uniklinik_Xcalibur-071011	0.0475	0.969	0.9405	0.0004	6196	681	1089	678	15	18	695
C:\Users\earl\lipidx\trunk\scripts\benchmark\algorithms\validation_of_merging_Xcalibur_vs_LipidX\spec_uniklinik_LipidX-071121	C:\Users\earl\lipidx\trunk\scripts\benchmark\algorithms\validation_of_merging_Xcalibur_vs_LipidX\spec_uniklinik_Xcalibur-071011	0.0525	0.9715	0.9465	0.0004	5783	835	1253	836	23	22	857
C:\Users\earl\lipidx\trunk\scripts\benchmark\algorithms\validation_of_merging_Xcalibur_vs_LipidX\spec_uniklinik_LipidX-071121	C:\Users\earl\lipidx\trunk\scripts\benchmark\algorithms\validation_of_merging_Xcalibur_vs_LipidX\spec_uniklinik_Xcalibur-071011	0.0482	0.9735	0.9466	0.0004	6264	836	1264	825	15	26	850
C:\Users\earl\lipidx\trunk\scripts\benchmark\algorithms\validation_of_merging_Xcalibur_vs_LipidX\spec_uniklinik_LipidX-071121	C:\Users\earl\lipidx\trunk\scripts\benchmark\algorithms\validation_of_merging_Xcalibur_vs_LipidX\spec_uniklinik_Xcalibur-071011	0.0754	0.9707	0.9289	0.0004	6406	859	1298	854	31	36	889
C:\Users\earl\lipidx\trunk\scripts\benchmark\algorithms\validation_of_merging_Xcalibur_vs_LipidX\spec_uniklinik_LipidX-071121	C:\Users\earl\lipidx\trunk\scripts\benchmark\algorithms\validation_of_merging_Xcalibur_vs_LipidX\spec_uniklinik_Xcalibur-071011	0.0665	0.9721	0.9292	0.0003	5805	776	1154	767	22	31	797
C:\Users\earl\lipidx\trunk\scripts\benchmark\algorithms\validation_of_merging_Xcalibur_vs_LipidX\spec_uniklinik_LipidX-071121	C:\Users\earl\lipidx\trunk\scripts\benchmark\algorithms\validation_of_merging_Xcalibur_vs_LipidX\spec_uniklinik_Xcalibur-071011	0.0732	0.9726	0.935	0.0004	5336	718	1106	706	21	33	738
C:\Users\earl\lipidx\trunk\scripts\benchmark\algorithms\validation_of_merging_Xcalibur_vs_LipidX\spec_uniklinik_LipidX-071121	C:\Users\earl\lipidx\trunk\scripts\benchmark\algorithms\validation_of_merging_Xcalibur_vs_LipidX\spec_uniklinik_Xcalibur-071011	0.0574	0.9719	0.9305	0.0004	6416	765	1204	760	20	25	784
C:\Users\earl\lipidx\trunk\scripts\benchmark\algorithms\validation_of_merging_Xcalibur_vs_LipidX\spec_uniklinik_LipidX-071121	C:\Users\earl\lipidx\trunk\scripts\benchmark\algorithms\validation_of_merging_Xcalibur_vs_LipidX\spec_uniklinik_Xcalibur-071011	0.0936	0.9706	0.9239	0.0005	5761	594	961	569	16	41	609
C:\Users\earl\lipidx\trunk\scripts\benchmark\algorithms\validation_of_merging_Xcalibur_vs_LipidX\spec_uniklinik_LipidX-071121	C:\Users\earl\lipidx\trunk\scripts\benchmark\algorithms\validation_of_merging_Xcalibur_vs_LipidX\spec_uniklinik_Xcalibur-071011	0.0869	0.9708	0.9198	0.0004	6043	640	1024	617	17	40	656
C:\Users\earl\lipidx\trunk\scripts\benchmark\algorithms\validation_of_merging_Xcalibur_vs_LipidX\spec_uniklinik_LipidX-071121	C:\Users\earl\lipidx\trunk\scripts\benchmark\algorithms\validation_of_merging_Xcalibur_vs_LipidX\spec_uniklinik_Xcalibur-071011	0.077	0.9724	0.9317	0.0003	5540	622	997	603	15	34	636
C:\Users\earl\lipidx\trunk\scripts\benchmark\algorithms\validation_of_merging_Xcalibur_vs_LipidX\spec_uniklinik_LipidX-071121	C:\Users\earl\lipidx\trunk\scripts\benchmark\algorithms\validation_of_merging_Xcalibur_vs_LipidX\spec_uniklinik_Xcalibur-071011	0.0714	0.9738	0.9451	0.0004	5013	578	907	558	11	31	588
C:\Users\earl\lipidx\trunk\scripts\benchmark\algorithms\validation_of_merging_Xcalibur_vs_LipidX\spec_uniklinik_LipidX-071121	C:\Users\earl\lipidx\trunk\scripts\benchmark\algorithms\validation_of_merging_Xcalibur_vs_LipidX\spec_uniklinik_Xcalibur-071011	0.084	0.9708	0.9435	0.0004	4763	594	944	571	14	37	607
C:\Users\earl\lipidx\trunk\scripts\benchmark\algorithms\validation_of_merging_Xcalibur_vs_LipidX\spec_uniklinik_LipidX-071121	C:\Users\earl\lipidx\trunk\scripts\benchmark\algorithms\validation_of_merging_Xcalibur_vs_LipidX\spec_uniklinik_Xcalibur-071011	0.0687	0.9725	0.9391	0.0004	5936	736	1130	728	22	30	757
C:\Users\earl\lipidx\trunk\scripts\benchmark\algorithms\validation_of_merging_Xcalibur_vs_LipidX\spec_uniklinik_LipidX-071121	C:\Users\earl\lipidx\trunk\scripts\benchmark\algorithms\validation_of_merging_Xcalibur_vs_LipidX\spec_uniklinik_Xcalibur-071011	0.0611	0.9726	0.9532	0.0004	5629	566	886	547	8	27	573
C:\Users\earl\lipidx\trunk\scripts\benchmark\algorithms\validation_of_merging_Xcalibur_vs_LipidX\spec_uniklinik_LipidX-071121	C:\Users\earl\lipidx\trunk\scripts\benchmark\algorithms\validation_of_merging_Xcalibur_vs_LipidX\spec_uniklinik_Xcalibur-071011	0.0689	0.9764	0.9655	0.0003	6230	633	1020	603	7	37	639
C:\Users\earl\lipidx\trunk\scripts\benchmark\algorithms\validation_of_merging_Xcalibur_vs_LipidX\spec_uniklinik_LipidX-071121	C:\Users\earl\lipidx\trunk\scripts\benchmark\algorithms\validation_of_merging_Xcalibur_vs_LipidX\spec_uniklinik_Xcalibur-071011	0.0793	0.9716	0.9394	0.0004	5141	661	1011	649	21	33	681
C:\Users\earl\lipidx\trunk\scripts\benchmark\algorithms\validation_of_merging_Xcalibur_vs_LipidX\spec_uniklinik_LipidX-071121	C:\Users\earl\lipidx\trunk\scripts\benchmark\algorithms\validation_of_merging_Xcalibur_vs_LipidX\spec_uniklinik_Xcalibur-071011	0.0678	0.9668	0.935	0.0004	6068	704	1135	695	20	29	723
C:\Users\earl\lipidx\trunk\scripts\benchmark\algorithms\validation_of_merging_Xcalibur_vs_LipidX\spec_uniklinik_LipidX-071121	C:\Users\earl\lipidx\trunk\scripts\benchmark\algorithms\validation_of_merging_Xcalibur_vs_LipidX\spec_uniklinik_Xcalibur-071011	0.06	0.9672	0.9462	0.0004	5856	663	1015	664	21	20	683
C:\Users\earl\lipidx\trunk\scripts\benchmark\algorithms\validation_of_merging_Xcalibur_vs_LipidX\spec_uniklinik_LipidX-071121	C:\Users\earl\lipidx\trunk\scripts\benchmark\algorithms\validation_of_merging_Xcalibur_vs_LipidX\spec_uniklinik_Xcalibur-071011	0.0713	0.97	0.9457	0.0004	5434	672	1017	655	16	33	687
C:\Users\earl\lipidx\trunk\scripts\benchmark\algorithms\validation_of_merging_Xcalibur_vs_LipidX\spec_uniklinik_LipidX-071121	C:\Users\earl\lipidx\trunk\scripts\benchmark\algorithms\validation_of_merging_Xcalibur_vs_LipidX\spec_uniklinik_Xcalibur-071011	0.0635	0.9697	0.943	0.0004	5432	737	1115	729	20	28	756
C:\Users\earl\lipidx\trunk\scripts\benchmark\algorithms\validation_of_merging_Xcalibur_vs_LipidX\spec_uniklinik_LipidX-071121	C:\Users\earl\lipidx\trunk\scripts\benchmark\algorithms\validation_of_merging_Xcalibur_vs_LipidX\spec_uniklinik_Xcalibur-071011	0.061	0.9669	0.9359	0.0004	5618	700	1087	700	22	22	721
C:\Users\earl\lipidx\trunk\scripts\benchmark\algorithms\validation_of_merging_Xcalibur_vs_LipidX\spec_uniklinik_LipidX-071121	C:\Users\earl\lipidx\trunk\scripts\benchmark\algorithms\validation_of_merging_Xcalibur_vs_LipidX\spec_uniklinik_Xcalibur-071011	0.0614	0.9735	0.937	0.0003	5971	730	1121	724	20	26	749
C:\Users\earl\lipidx\trunk\scripts\benchmark\algorithms\validation_of_merging_Xcalibur_vs_LipidX\spec_uniklinik_LipidX-071121	C:\Users\earl\lipidx\trunk\scripts\benchmark\algorithms\validation_of_merging_Xcalibur_vs_LipidX\spec_uniklinik_Xcalibur-071011	0.0538	0.9716	0.9442	0.0004	6445	814	1238	814	22	23	836
C:\Users\earl\lipidx\trunk\scripts\benchmark\algorithms\validation_of_merging_Xcalibur_vs_LipidX\spec_uniklinik_LipidX-071121	C:\Users\earl\lipidx\trunk\scripts\benchmark\algorithms\validation_of_merging_Xcalibur_vs_LipidX\spec_uniklinik_Xcalibur-071011	0.0577	0.9742	0.9445	0.0003	5581	630	990	617	12	25	641
C:\Users\earl\lipidx\trunk\scripts\benchmark\algorithms\validation_of_merging_Xcalibur_vs_LipidX\spec_uniklinik_LipidX-071121	C:\Users\earl\lipidx\trunk\scripts\benchmark\algorithms\validation_of_merging_Xcalibur_vs_LipidX\spec_uniklinik_Xcalibur-071011	0.0534	0.97	0.9407	0.0003	6336	659	1087	655	16	20	674
C:\Users\earl\lipidx\trunk\scripts\benchmark\algorithms\validation_of_merging_Xcalibur_vs_LipidX\spec_uniklinik_LipidX-071121	C:\Users\earl\lipidx\trunk\scripts\benchmark\algorithms\validation_of_merging_Xcalibur_vs_LipidX\spec_uniklinik_Xcalibur-071011	0.0843	0.9693	0.9347	0.0004	5994	658	1018	639	19	38	676
C:\Users\earl\lipidx\trunk\scripts\benchmark\algorithms\validation_of_merging_Xcalibur_vs_LipidX\spec_uniklinik_LipidX-071121	C:\Users\earl\lipidx\trunk\scripts\benchmark\algorithms\validation_of_merging_Xcalibur_vs_LipidX\spec_uniklinik_Xcalibur-071011	0.07	0.9724	0.9522	0.0004	6743	671	1066	655	16	32	686
C:\Users\earl\lipidx\trunk\scripts\benchmark\algorithms\validation_of_merging_Xcalibur_vs_LipidX\spec_uniklinik_LipidX-071121	C:\Users\earl\lipidx\trunk\scripts\benchmark\algorithms\validation_of_merging_Xcalibur_vs_LipidX\spec_uniklinik_Xcalibur-071011	0.0303	0.9839	0.9791	0.0004	6877	1008	1530	1011	17	14	1024
C:\Users\earl\lipidx\trunk\scripts\benchmark\algorithms\validation_of_merging_Xcalibur_vs_LipidX\spec_uniklinik_LipidX-071121	C:\Users\earl\lipidx\trunk\scripts\benchmark\algorithms\validation_of_merging_Xcalibur_vs_LipidX\spec_uniklinik_Xcalibur-071011	0.0252	0.9862	0.9822	0.0004	5445	1022	1482	1014	9	17	1030
C:\Users\earl\lipidx\trunk\scripts\benchmark\algorithms\validation_of_merging_Xcalibur_vs_LipidX\spec_uniklinik_LipidX-071121	C:\Users\earl\lipidx\trunk\scripts\benchmark\algorithms\validation_of_merging_Xcalibur_vs_LipidX\spec_uniklinik_Xcalibur-071011	0.0495	0.9754	0.9453	0.0003	5416	635	1014	629	13	19	647
C:\Users\earl\lipidx\trunk\scripts\benchmark\algorithms\validation_of_merging_Xcalibur_vs_LipidX\spec_uniklinik_LipidX-071121	C:\Users\earl\lipidx\trunk\scripts\benchmark\algorithms\validation_of_merging_Xcalibur_vs_LipidX\spec_uniklinik_Xcalibur-071011	0.0719	0.9748	0.9444	0.0004	5372	707	1052	689	17	35	723
C:\Users\earl\lipidx\trunk\scripts\benchmark\algorithms\validation_of_merging_Xcalibur_vs_LipidX\spec_uniklinik_LipidX-071121	C:\Users\earl\lipidx\trunk\scripts\benchmark\algorithms\validation_of_merging_Xcalibur_vs_LipidX\spec_uniklinik_Xcalibur-071011	0.081	0.9668	0.9187	0.0004	6252	745	1188	725	21	41	765
C:\Users\earl\lipidx\trunk\scripts\benchmark\algorithms\validation_of_merging_Xcalibur_vs_LipidX\spec_uniklinik_LipidX-071121	C:\Users\earl\lipidx\trunk\scripts\benchmark\algorithms\validation_of_merging_Xcalibur_vs_LipidX\spec_uniklinik_Xcalibur-071011	0.0948	0.968	0.9289	0.0004	4838	594	933	574	19	39	612
C:\Users\earl\lipidx\trunk\scripts\benchmark\algorithms\validation_of_merging_Xcalibur_vs_LipidX\spec_uniklinik_LipidX-071121	C:\Users\earl\lipidx\trunk\scripts\benchmark\algorithms\validation_of_merging_Xcalibur_vs_LipidX\spec_uniklinik_Xcalibur-071011	0.0944	0.9698	0.9215	0.0004	5387	577	923	555	17	39	593
C:\Users\earl\lipidx\trunk\scripts\benchmark\algorithms\validation_of_merging_Xcalibur_vs_LipidX\spec_uniklinik_LipidX-071121	C:\Users\earl\lipidx\trunk\scripts\benchmark\algorithms\validation_of_merging_Xcalibur_vs_LipidX\spec_uniklinik_Xcalibur-071011	0.0831	0.966	0.9193	0.0004	5067	723	1085	709	24	38	746
C:\Users\earl\lipidx\trunk\scripts\benchmark\algorithms\validation_of_merging_Xcalibur_vs_LipidX\spec_uniklinik_LipidX-071121	C:\Users\earl\lipidx\trunk\scripts\benchmark\algorithms\validation_of_merging_Xcalibur_vs_LipidX\spec_uniklinik_Xcalibur-071011	0.0944	0.9639	0.9105	0.0005	6761	801	1254	775	26	52	826
C:\Users\earl\lipidx\trunk\scripts\benchmark\algorithms\validation_of_merging_Xcalibur_vs_LipidX\spec_uniklinik_LipidX-071121	C:\Users\earl\lipidx\trunk\scripts\benchmark\algorithms\validation_of_merging_Xcalibur_vs_LipidX\spec_uniklinik_Xcalibur-071011	0.0787	0.9667	0.9347	0.0004	6148	732	1174	711	19	40	750
C:\Users\earl\lipidx\trunk\scripts\benchmark\algorithms\validation_of_merging_Xcalibur_vs_LipidX\spec_uniklinik_LipidX-071121	C:\Users\earl\lipidx\trunk\scripts\benchmark\algorithms\validation_of_merging_Xcalibur_vs_LipidX\spec_uniklinik_Xcalibur-071011	0.082	0.9684	0.9362	0.0004	5606	676	1059	659	20	37	695
C:\Users\earl\lipidx\trunk\scripts\benchmark\algorithms\validation_of_merging_Xcalibur_vs_LipidX\spec_uniklinik_LipidX-071121	C:\Users\earl\lipidx\trunk\scripts\benchmark\algorithms\validation_of_merging_Xcalibur_vs_LipidX\spec_uniklinik_Xcalibur-071011	0.0769	0.9682	0.9415	0.0004	5968	659	1062	643	18	34	676
C:\Users\earl\lipidx\trunk\scripts\benchmark\algorithms\validation_of_merging_Xcalibur_vs_LipidX\spec_uniklinik_LipidX-071121	C:\Users\earl\lipidx\trunk\scripts\benchmark\algorithms\validation_of_merging_Xcalibur_vs_LipidX\spec_uniklinik_Xcalibur-071011	0.081	0.9698	0.9375	0.0003	6099	695	1110	681	22	36	716
C:\Users\earl\lipidx\trunk\scripts\benchmark\algorithms\validation_of_merging_Xcalibur_vs_LipidX\spec_uniklinik_LipidX-071121	C:\Users\earl\lipidx\trunk\scripts\benchmark\algorithms\validation_of_merging_Xcalibur_vs_LipidX\spec_uniklinik_Xcalibur-071011	0.0509	0.9738	0.9525	0.0004	6161	714	1137	705	14	23	727
C:\Users\earl\lipidx\trunk\scripts\benchmark\algorithms\validation_of_merging_Xcalibur_vs_LipidX\spec_uniklinik_LipidX-071121	C:\Users\earl\lipidx\trunk\scripts\benchmark\algorithms\validation_of_merging_Xcalibur_vs_LipidX\spec_uniklinik_Xcalibur-071011	0.0688	0.9727	0.9463	0.0004	6348	666	1070	655	18	29	683
C:\Users\earl\lipidx\trunk\scripts\benchmark\algorithms\validation_of_merging_Xcalibur_vs_LipidX\spec_uniklinik_LipidX-071121	C:\Users\earl\lipidx\trunk\scripts\benchmark\algorithms\validation_of_merging_Xcalibur_vs_LipidX\spec_uniklinik_Xcalibur-071011	0.0825	0.9675	0.9307	0.0004	5493	695	1052	678	21	38	715
C:\Users\earl\lipidx\trunk\scripts\benchmark\algorithms\validation_of_merging_Xcalibur_vs_LipidX\spec_uniklinik_LipidX-071121	C:\Users\earl\lipidx\trunk\scripts\benchmark\algorithms\validation_of_merging_Xcalibur_vs_LipidX\spec_uniklinik_Xcalibur-071011	0.0789	0.9631	0.9163	0.0005	5341	683	1051	683	28	28	710
C:\Users\earl\lipidx\trunk\scripts\benchmark\algorithms\validation_of_merging_Xcalibur_vs_LipidX\spec_uniklinik_LipidX-071121	C:\Users\earl\lipidx\trunk\scripts\benchmark\algorithms\validation_of_merging_Xcalibur_vs_LipidX\spec_uniklinik_Xcalibur-071011	0.0702	0.9686	0.9347	0.0004	5599	609	975	603	19	25	627
C:\Users\earl\lipidx\trunk\scripts\benchmark\algorithms\validation_of_merging_Xcalibur_vs_LipidX\spec_uniklinik_LipidX-071121	C:\Users\earl\lipidx\trunk\scripts\benchmark\algorithms\validation_of_merging_Xcalibur_vs_LipidX\spec_uniklinik_Xcalibur-071011	0.0597	0.9729	0.9455	0.0004	5587	623	983	613	14	24	636
C:\Users\earl\lipidx\trunk\scripts\benchmark\algorithms\validation_of_merging_Xcalibur_vs_LipidX\spec_uniklinik_LipidX-071121	C:\Users\earl\lipidx\trunk\scripts\benchmark\algorithms\validation_of_merging_Xcalibur_vs_LipidX\spec_uniklinik_Xcalibur-071011	0.0916	0.9666	0.9454	0.0005	5251	641	1007	611	15	45	655
C:\Users\earl\lipidx\trunk\scripts\benchmark\algorithms\validation_of_merging_Xcalibur_vs_LipidX\spec_uniklinik_LipidX-071121	C:\Users\earl\lipidx\trunk\scripts\benchmark\algorithms\validation_of_merging_Xcalibur_vs_LipidX\spec_uniklinik_Xcalibur-071011	0.0986	0.9642	0.935	0.0004	6206	708	1157	682	23	49	730
C:\Users\earl\lipidx\trunk\scripts\benchmark\algorithms\validation_of_merging_Xcalibur_vs_LipidX\spec_uniklinik_LipidX-071121	C:\Users\earl\lipidx\trunk\scripts\benchmark\algorithms\validation_of_merging_Xcalibur_vs_LipidX\spec_uniklinik_Xcalibur-071011	0.0684	0.9633	0.9343	0.0005	6262	1091	1574	1086	36	41	1126
C:\Users\earl\lipidx\trunk\scripts\benchmark\algorithms\validation_of_merging_Xcalibur_vs_LipidX\spec_uniklinik_LipidX-071121	C:\Users\earl\lipidx\trunk\scripts\benchmark\algorithms\validation_of_merging_Xcalibur_vs_LipidX\spec_uniklinik_Xcalibur-071011	0.0667	0.9693	0.9478	0.0004	5738	824	1221	802	17	39	840
C:\Users\earl\lipidx\trunk\scripts\benchmark\algorithms\validation_of_merging_Xcalibur_vs_LipidX\spec_uniklinik_LipidX-071121	C:\Users\earl\lipidx\trunk\scripts\benchmark\algorithms\validation_of_merging_Xcalibur_vs_LipidX\spec_uniklinik_Xcalibur-071011	0.0618	0.9644	0.9306	0.0005	5379	599	921	595	17	21	615
C:\Users\earl\lipidx\trunk\scripts\benchmark\algorithms\validation_of_merging_Xcalibur_vs_LipidX\spec_uniklinik_LipidX-071121	C:\Users\earl\lipidx\trunk\scripts\benchmark\algorithms\validation_of_merging_Xcalibur_vs_LipidX\spec_uniklinik_Xcalibur-071011	0.0761	0.9712	0.9281	0.0003	5656	561	901	553	18	26	578
C:\Users\earl\lipidx\trunk\scripts\benchmark\algorithms\validation_of_merging_Xcalibur_vs_LipidX\spec_uniklinik_LipidX-071121	C:\Users\earl\lipidx\trunk\scripts\benchmark\algorithms\validation_of_merging_Xcalibur_vs_LipidX\spec_uniklinik_Xcalibur-071011	0.0842	0.9629	0.9099	0.0005	5183	805	1174	789	27	43	831
C:\Users\earl\lipidx\trunk\scripts\benchmark\algorithms\validation_of_merging_Xcalibur_vs_LipidX\spec_uniklinik_LipidX-071121	C:\Users\earl\lipidx\trunk\scripts\benchmark\algorithms\validation_of_merging_Xcalibur_vs_LipidX\spec_uniklinik_Xcalibur-071011	0.078	0.9672	0.9215	0.0004	5596	874	1243	854	25	45	898
C:\Users\earl\lipidx\trunk\scripts\benchmark\algorithms\validation_of_merging_Xcalibur_vs_LipidX\spec_uniklinik_LipidX-071121	C:\Users\earl\lipidx\trunk\scripts\benchmark\algorithms\validation_of_merging_Xcalibur_vs_LipidX\spec_uniklinik_Xcalibur-071011	0.0503	0.9709	0.9393	0.0004	6499	988	1462	989	26	25	1013
C:\Users\earl\lipidx\trunk\scripts\benchmark\algorithms\validation_of_merging_Xcalibur_vs_LipidX\spec_uniklinik_LipidX-071121	C:\Users\earl\lipidx\trunk\scripts\benchmark\algorithms\validation_of_merging_Xcalibur_vs_LipidX\spec_uniklinik_Xcalibur-071011	0.0694	0.9713	0.9326	0.0003	5735	675	1062	663	18	30	692
C:\Users\earl\lipidx\trunk\scripts\benchmark\algorithms\validation_of_merging_Xcalibur_vs_LipidX\spec_uniklinik_LipidX-071121	C:\Users\earl\lipidx\trunk\scripts\benchmark\algorithms\validation_of_merging_Xcalibur_vs_LipidX\spec_uniklinik_Xcalibur-071011	0.0777	0.9661	0.9269	0.0005	6932	988	1494	969	30	49	1017
C:\Users\earl\lipidx\trunk\scripts\benchmark\algorithms\validation_of_merging_Xcalibur_vs_LipidX\spec_uniklinik_LipidX-071121	C:\Users\earl\lipidx\trunk\scripts\benchmark\algorithms\validation_of_merging_Xcalibur_vs_LipidX\spec_uniklinik_Xcalibur-071011	0.0768	0.9666	0.9359	0.0004	6538	933	1427	921	31	43	963
C:\Users\earl\lipidx\trunk\scripts\benchmark\algorithms\validation_of_merging_Xcalibur_vs_LipidX\spec_uniklinik_LipidX-071121	C:\Users\earl\lipidx\trunk\scripts\benchmark\algorithms\validation_of_merging_Xcalibur_vs_LipidX\spec_uniklinik_Xcalibur-071011	0.0954	0.9677	0.937	0.0004	4840	702	1057	677	22	47	723
C:\Users\earl\lipidx\trunk\scripts\benchmark\algorithms\validation_of_merging_Xcalibur_vs_LipidX\spec_uniklinik_LipidX-071121	C:\Users\earl\lipidx\trunk\scripts\benchmark\algorithms\validation_of_merging_Xcalibur_vs_LipidX\spec_uniklinik_Xcalibur-071011	0.0903	0.9698	0.9361	0.0004	5519	699	1066	678	22	43	720
C:\Users\earl\lipidx\trunk\scripts\benchmark\algorithms\validation_of_merging_Xcalibur_vs_LipidX\spec_uniklinik_LipidX-071121	C:\Users\earl\lipidx\trunk\scripts\benchmark\algorithms\validation_of_merging_Xcalibur_vs_LipidX\spec_uniklinik_Xcalibur-071011	0.0851	0.9659	0.9402	0.0005	5341	729	1097	713	24	40	752
C:\Users\earl\lipidx\trunk\scripts\benchmark\algorithms\validation_of_merging_Xcalibur_vs_LipidX\spec_uniklinik_LipidX-071121	C:\Users\earl\lipidx\trunk\scripts\benchmark\algorithms\validation_of_merging_Xcalibur_vs_LipidX\spec_uniklinik_Xcalibur-071011	0.0755	0.9699	0.9599	0.001	4924	720	1114	710	23	33	742
C:\Users\earl\lipidx\trunk\scripts\benchmark\algorithms\validation_of_merging_Xcalibur_vs_LipidX\spec_uniklinik_LipidX-071121	C:\Users\earl\lipidx\trunk\scripts\benchmark\algorithms\validation_of_merging_Xcalibur_vs_LipidX\spec_uniklinik_Xcalibur-071011	0.0856	0.9689	0.9391	0.0004	5167	579	879	564	18	33	596
C:\Users\earl\lipidx\trunk\scripts\benchmark\algorithms\validation_of_merging_Xcalibur_vs_LipidX\spec_uniklinik_LipidX-071121	C:\Users\earl\lipidx\trunk\scripts\benchmark\algorithms\validation_of_merging_Xcalibur_vs_LipidX\spec_uniklinik_Xcalibur-071011	0.0832	0.9668	0.9411	0.0004	6443	609	967	591	17	35	625
C:\Users\earl\lipidx\trunk\scripts\benchmark\algorithms\validation_of_merging_Xcalibur_vs_LipidX\spec_uniklinik_LipidX-071121	C:\Users\earl\lipidx\trunk\scripts\benchmark\algorithms\validation_of_merging_Xcalibur_vs_LipidX\spec_uniklinik_Xcalibur-071011	0.0784	0.9691	0.944	0.0004	5792	609	954	594	17	32	625
C:\Users\earl\lipidx\trunk\scripts\benchmark\algorithms\validation_of_merging_Xcalibur_vs_LipidX\spec_uniklinik_LipidX-071121	C:\Users\earl\lipidx\trunk\scripts\benchmark\algorithms\validation_of_merging_Xcalibur_vs_LipidX\spec_uniklinik_Xcalibur-071011	0.0804	0.9643	0.9295	0.0004	6008	614	955	605	21	30	634
C:\Users\earl\lipidx\trunk\scripts\benchmark\algorithms\validation_of_merging_Xcalibur_vs_LipidX\spec_uniklinik_LipidX-071121	C:\Users\earl\lipidx\trunk\scripts\benchmark\algorithms\validation_of_merging_Xcalibur_vs_LipidX\spec_uniklinik_Xcalibur-071011	0.0653	0.974	0.9395	0.0004	5682	555	873	544	13	24	567
C:\Users\earl\lipidx\trunk\scripts\benchmark\algorithms\validation_of_merging_Xcalibur_vs_LipidX\spec_uniklinik_LipidX-071121	C:\Users\earl\lipidx\trunk\scripts\benchmark\algorithms\validation_of_merging_Xcalibur_vs_LipidX\spec_uniklinik_Xcalibur-071011	0.0562	0.9768	0.9506	0.0003	6065	577	944	566	11	22	587
C:\Users\earl\lipidx\trunk\scripts\benchmark\algorithms\validation_of_merging_Xcalibur_vs_LipidX\spec_uniklinik_LipidX-071121	C:\Users\earl\lipidx\trunk\scripts\benchmark\algorithms\validation_of_merging_Xcalibur_vs_LipidX\spec_uniklinik_Xcalibur-071011	0.0619	0.9698	0.945	0.0004	6181	772	1178	763	20	29	791
C:\Users\earl\lipidx\trunk\scripts\benchmark\algorithms\validation_of_merging_Xcalibur_vs_LipidX\spec_uniklinik_LipidX-071121	C:\Users\earl\lipidx\trunk\scripts\benchmark\algorithms\validation_of_merging_Xcalibur_vs_LipidX\spec_uniklinik_Xcalibur-071011	0.0708	0.9719	0.9504	0.0004	5875	650	994	633	15	32	664
C:\Users\earl\lipidx\trunk\scripts\benchmark\algorithms\validation_of_merging_Xcalibur_vs_LipidX\spec_uniklinik_LipidX-071121	C:\Users\earl\lipidx\trunk\scripts\benchmark\algorithms\validation_of_merging_Xcalibur_vs_LipidX\spec_uniklinik_Xcalibur-071011	0.0873	0.9635	0.9444	0.0003	4338	509	821	501	19	27	527
C:\Users\earl\lipidx\trunk\scripts\benchmark\algorithms\validation_of_merging_Xcalibur_vs_LipidX\spec_uniklinik_LipidX-071121	C:\Users\earl\lipidx\trunk\scripts\benchmark\algorithms\validation_of_merging_Xcalibur_vs_LipidX\spec_uniklinik_Xcalibur-071011	0.0753	0.9668	0.9259	0.0004	5916	577	947	576	22	23	598
C:\Users\earl\lipidx\trunk\scripts\benchmark\algorithms\validation_of_merging_Xcalibur_vs_LipidX\spec_uniklinik_LipidX-071121	C:\Users\earl\lipidx\trunk\scripts\benchmark\algorithms\validation_of_merging_Xcalibur_vs_LipidX\spec_uniklinik_Xcalibur-071011	0.0649	0.9744	0.9514	0.0003	6029	591	959	574	11	28	601
C:\Users\earl\lipidx\trunk\scripts\benchmark\algorithms\validation_of_merging_Xcalibur_vs_LipidX\spec_uniklinik_LipidX-071121	C:\Users\earl\lipidx\trunk\scripts\benchmark\algorithms\validation_of_merging_Xcalibur_vs_LipidX\spec_uniklinik_Xcalibur-071011	0.0621	0.9707	0.9511	0.0004	5099	549	873	546	16	19	564
C:\Users\earl\lipidx\trunk\scripts\benchmark\algorithms\validation_of_merging_Xcalibur_vs_LipidX\spec_uniklinik_LipidX-071121	C:\Users\earl\lipidx\trunk\scripts\benchmark\algorithms\validation_of_merging_Xcalibur_vs_LipidX\spec_uniklinik_Xcalibur-071011	0.0793	0.9693	0.9474	0.0004	6076	625	1028	612	19	32	643
C:\Users\earl\lipidx\trunk\scripts\benchmark\algorithms\validation_of_merging_Xcalibur_vs_LipidX\spec_uniklinik_LipidX-071121	C:\Users\earl\lipidx\trunk\scripts\benchmark\algorithms\validation_of_merging_Xcalibur_vs_LipidX\spec_uniklinik_Xcalibur-071011	0.0809	0.9695	0.9418	0.0004	5034	565	895	552	17	30	581
C:\Users\earl\lipidx\trunk\scripts\benchmark\algorithms\validation_of_merging_Xcalibur_vs_LipidX\spec_uniklinik_LipidX-071121	C:\Users\earl\lipidx\trunk\scripts\benchmark\algorithms\validation_of_merging_Xcalibur_vs_LipidX\spec_uniklinik_Xcalibur-071011	0.0926	0.9682	0.9248	0.0005	5693	671	1034	649	21	43	691
C:\Users\earl\lipidx\trunk\scripts\benchmark\algorithms\validation_of_merging_Xcalibur_vs_LipidX\spec_uniklinik_LipidX-071121	C:\Users\earl\lipidx\trunk\scripts\benchmark\algorithms\validation_of_merging_Xcalibur_vs_LipidX\spec_uniklinik_Xcalibur-071011	0.0781	0.9626	0.9207	0.0005	5205	686	1022	669	19	36	704
C:\Users\earl\lipidx\trunk\scripts\benchmark\algorithms\validation_of_merging_Xcalibur_vs_LipidX\spec_uniklinik_LipidX-071121	C:\Users\earl\lipidx\trunk\scripts\benchmark\algorithms\validation_of_merging_Xcalibur_vs_LipidX\spec_uniklinik_Xcalibur-071011	0.0725	0.9639	0.9277	0.0005	6868	764	1244	753	23	34	786
C:\Users\earl\lipidx\trunk\scripts\benchmark\algorithms\validation_of_merging_Xcalibur_vs_LipidX\spec_uniklinik_LipidX-071121	C:\Users\earl\lipidx\trunk\scripts\benchmark\algorithms\validation_of_merging_Xcalibur_vs_LipidX\spec_uniklinik_Xcalibur-071011	0.1022	0.968	0.9249	0.0004	5909	653	1052	630	23	46	675
C:\Users\earl\lipidx\trunk\scripts\benchmark\algorithms\validation_of_merging_Xcalibur_vs_LipidX\spec_uniklinik_LipidX-071121	C:\Users\earl\lipidx\trunk\scripts\benchmark\algorithms\validation_of_merging_Xcalibur_vs_LipidX\spec_uniklinik_Xcalibur-071011	0.0604	0.9743	0.9418	0.0004	6644	859	1369	844	19	34	877
C:\Users\earl\lipidx\trunk\scripts\benchmark\algorithms\validation_of_merging_Xcalibur_vs_LipidX\spec_uniklinik_LipidX-071121	C:\Users\earl\lipidx\trunk\scripts\benchmark\algorithms\validation_of_merging_Xcalibur_vs_LipidX\spec_uniklinik_Xcalibur-071011	0.0681	0.9704	0.935	0.0005	6166	786	1213	777	23	32	808
C:\Users\earl\lipidx\trunk\scripts\benchmark\algorithms\validation_of_merging_Xcalibur_vs_LipidX\spec_uniklinik_LipidX-071121	C:\Users\earl\lipidx\trunk\scripts\benchmark\algorithms\validation_of_merging_Xcalibur_vs_LipidX\spec_uniklinik_Xcalibur-071011	0.0549	0.9707	0.9313	0.0004	5773	783	1197	779	20	24	802
C:\Users\earl\lipidx\trunk\scripts\benchmark\algorithms\validation_of_merging_Xcalibur_vs_LipidX\spec_uniklinik_LipidX-071121	C:\Users\earl\lipidx\trunk\scripts\benchmark\algorithms\validation_of_merging_Xcalibur_vs_LipidX\spec_uniklinik_Xcalibur-071011	0.0667	0.9719	0.9208	0.0004	5704	700	1075	694	21	27	720
C:\Users\earl\lipidx\trunk\scripts\benchmark\algorithms\validation_of_merging_Xcalibur_vs_LipidX\spec_uniklinik_LipidX-071121	C:\Users\earl\lipidx\trunk\scripts\benchmark\algorithms\validation_of_merging_Xcalibur_vs_LipidX\spec_uniklinik_Xcalibur-071011	0.0804	0.9692	0.9407	0.0004	6933	658	1029	634	15	39	672
C:\Users\earl\lipidx\trunk\scripts\benchmark\algorithms\validation_of_merging_Xcalibur_vs_LipidX\spec_uniklinik_LipidX-071121	C:\Users\earl\lipidx\trunk\scripts\benchmark\algorithms\validation_of_merging_Xcalibur_vs_LipidX\spec_uniklinik_Xcalibur-071011	0.095	0.9669	0.9295	0.0003	5532	582	933	563	19	38	600
C:\Users\earl\lipidx\trunk\scripts\benchmark\algorithms\validation_of_merging_Xcalibur_vs_LipidX\spec_uniklinik_LipidX-071121	C:\Users\earl\lipidx\trunk\scripts\benchmark\algorithms\validation_of_merging_Xcalibur_vs_LipidX\spec_uniklinik_Xcalibur-071011	0.0669	0.9655	0.9417	0.0004	5594	637	1027	637	22	22	658
C:\Users\earl\lipidx\trunk\scripts\benchmark\algorithms\validation_of_merging_Xcalibur_vs_LipidX\spec_uniklinik_LipidX-071121	C:\Users\earl\lipidx\trunk\scripts\benchmark\algorithms\validation_of_merging_Xcalibur_vs_LipidX\spec_uniklinik_Xcalibur-071011	0.077	0.9678	0.946	0.0004	6153	672	1066	653	17	36	688
C:\Users\earl\lipidx\trunk\scripts\benchmark\algorithms\validation_of_merging_Xcalibur_vs_LipidX\spec_uniklinik_LipidX-071121	C:\Users\earl\lipidx\trunk\scripts\benchmark\algorithms\validation_of_merging_Xcalibur_vs_LipidX\spec_uniklinik_Xcalibur-071011	0.0721	0.9648	0.9473	0.0005	6024	766	1194	761	26	31	791
C:\Users\earl\lipidx\trunk\scripts\benchmark\algorithms\validation_of_merging_Xcalibur_vs_LipidX\spec_uniklinik_LipidX-071121	C:\Users\earl\lipidx\trunk\scripts\benchmark\algorithms\validation_of_merging_Xcalibur_vs_LipidX\spec_uniklinik_Xcalibur-071011	0.0779	0.9709	0.9403	0.0005	7092	748	1225	734	23	37	770
C:\Users\earl\lipidx\trunk\scripts\benchmark\algorithms\validation_of_merging_Xcalibur_vs_LipidX\spec_uniklinik_LipidX-071121	C:\Users\earl\lipidx\trunk\scripts\benchmark\algorithms\validation_of_merging_Xcalibur_vs_LipidX\spec_uniklinik_Xcalibur-071011	0.0808	0.9677	0.9348	0.0004	4953	633	971	628	24	29	656
C:\Users\earl\lipidx\trunk\scripts\benchmark\algorithms\validation_of_merging_Xcalibur_vs_LipidX\spec_uniklinik_LipidX-071121	C:\Users\earl\lipidx\trunk\scripts\benchmark\algorithms\validation_of_merging_Xcalibur_vs_LipidX\spec_uniklinik_Xcalibur-071011	0.0649	0.9665	0.9266	0.0005	6517	746	1179	745	24	26	770
C:\Users\earl\lipidx\trunk\scripts\benchmark\algorithms\validation_of_merging_Xcalibur_vs_LipidX\spec_uniklinik_LipidX-071121	C:\Users\earl\lipidx\trunk\scripts\benchmark\algorithms\validation_of_merging_Xcalibur_vs_LipidX\spec_uniklinik_Xcalibur-071011	0.1106	0.9619	0.9132	0.0005	5700	602	944	579	23	46	624
C:\Users\earl\lipidx\trunk\scripts\benchmark\algorithms\validation_of_merging_Xcalibur_vs_LipidX\spec_uniklinik_LipidX-071121	C:\Users\earl\lipidx\trunk\scripts\benchmark\algorithms\validation_of_merging_Xcalibur_vs_LipidX\spec_uniklinik_Xcalibur-071011	0.0973	0.9686	0.9259	0.0005	6598	685	1091	666	25	44	709
C:\Users\earl\lipidx\trunk\scripts\benchmark\algorithms\validation_of_merging_Xcalibur_vs_LipidX\spec_uniklinik_LipidX-071121	C:\Users\earl\lipidx\trunk\scripts\benchmark\algorithms\validation_of_merging_Xcalibur_vs_LipidX\spec_uniklinik_Xcalibur-071011	0.085	0.97	0.9323	0.0004	5691	594	911	580	19	33	612
C:\Users\earl\lipidx\trunk\scripts\benchmark\algorithms\validation_of_merging_Xcalibur_vs_LipidX\spec_uniklinik_LipidX-071121	C:\Users\earl\lipidx\trunk\scripts\benchmark\algorithms\validation_of_merging_Xcalibur_vs_LipidX\spec_uniklinik_Xcalibur-071011	0.06	0.9788	0.9553	0.0003	6870	982	1466	960	19	41	1000
C:\Users\earl\lipidx\trunk\scripts\benchmark\algorithms\validation_of_merging_Xcalibur_vs_LipidX\spec_uniklinik_LipidX-071121	C:\Users\earl\lipidx\trunk\scripts\benchmark\algorithms\validation_of_merging_Xcalibur_vs_LipidX\spec_uniklinik_Xcalibur-071011	0.0806	0.9716	0.9559	0.0005	6113	630	1032	610	16	36	645
C:\Users\earl\lipidx\trunk\scripts\benchmark\algorithms\validation_of_merging_Xcalibur_vs_LipidX\spec_uniklinik_LipidX-071121	C:\Users\earl\lipidx\trunk\scripts\benchmark\algorithms\validation_of_merging_Xcalibur_vs_LipidX\spec_uniklinik_Xcalibur-071011	0.0724	0.9714	0.9413	0.0005	6639	674	1098	660	18	32	691
C:\Users\earl\lipidx\trunk\scripts\benchmark\algorithms\validation_of_merging_Xcalibur_vs_LipidX\spec_uniklinik_LipidX-071121	C:\Users\earl\lipidx\trunk\scripts\benchmark\algorithms\validation_of_merging_Xcalibur_vs_LipidX\spec_uniklinik_Xcalibur-071011	0.053	0.9814	0.951	0.0003	6620	262	547	254	3	11	264
C:\Users\earl\lipidx\trunk\scripts\benchmark\algorithms\validation_of_merging_Xcalibur_vs_LipidX\spec_uniklinik_LipidX-071121	C:\Users\earl\lipidx\trunk\scripts\benchmark\algorithms\validation_of_merging_Xcalibur_vs_LipidX\spec_uniklinik_Xcalibur-071011	0.0552	0.9785	0.9271	0.0003	5459	179	333	175	3	7	181
C:\Users\earl\lipidx\trunk\scripts\benchmark\algorithms\validation_of_merging_Xcalibur_vs_LipidX\spec_uniklinik_LipidX-071121	C:\Users\earl\lipidx\trunk\scripts\benchmark\algorithms\validation_of_merging_Xcalibur_vs_LipidX\spec_uniklinik_Xcalibur-071011	0.0486	0.9813	0.9541	0.0003	6658	285	641	279	4	10	288
C:\Users\earl\lipidx\trunk\scripts\benchmark\algorithms\validation_of_merging_Xcalibur_vs_LipidX\spec_uniklinik_LipidX-071121	C:\Users\earl\lipidx\trunk\scripts\benchmark\algorithms\validation_of_merging_Xcalibur_vs_LipidX\spec_uniklinik_Xcalibur-071011	0.0548	0.9861	0.9638	0.0002	6530	290	576	280	3	13	292
file LipidX	file Xcalibur	massMissmatch	difference	spearman	avg mass diff	original len LipidX	after removing S/N LipidX	original len Xcalibur	after removing S/N Xcalibur	# of zeros LipidX	# of zeros Xcalibur	len of aligned spectra
Average		0.0705622	0.970002	0.939638	0.000381846	3639.03	717.815	1121.13	705.105	19.3262	32.0923	736.218
Standard deviation		0.0235878	0.0124381	0.0258089	0.000125989	2011.15	125.087	169.656	127.514	10.4851	12.0546	128.713

## Sheet: Results summary
					LipidXplorer			Xcalibur
1
file LipidXplorer	file Xcalibur	massMissmatch	difference	spearman	original len	without noise	nb. of zeros	original len	without noise	nb. of zeros	len of aligned spectra
Average		0.0144597	0.993886	0.98511	3639.03	157.695	1.69846	1121.13	158.729	0.670769	158.4
Standard deviation		0.01444	0.00869563	0.0209185	2011.15	23.076	2.00035	169.656	23.3163	1.24198	23.5715
0.5
Average		0.0236662	0.992819	0.978285	3639.03	236.055	2.55692	1121.13	235.394	3.18769	237.618
Standard deviation		0.0156768	0.0085817	0.0236974	2011.15	36.48	3.25472	169.656	36.5804	2.45424	37.3608
0.1
Average		0.0705622	0.970002	0.939638	3639.03	717.815	19.3262	1121.13	705.105	32.0923	736.218
Standard deviation		0.0235878	0.0124381	0.0258089	2011.15	125.087	10.4851	169.656	127.514	12.0546	128.713
			massMissmatch	difference	spearman		intensity threshold	0.01		0.005		0.001
		1						Average	Std dev.	Average	Std. dev.	Average	Std. dev.
		Average	0.0144597	0.993886	0.98511
		Standard deviation	0.01444	0.00869563	0.0209185		mass missmatch	0.0144597	0.01444	0.0236662	0.0156768	0.0705622	0.0235878
		0.5					difference	0.993886	0.00869563	0.992819	0.0085817	0.970002	0.0124381
		Average	0.0236662	0.992819	0.978285
		Standard deviation	0.0156768	0.0085817	0.0236974		spearman	0.98511	0.0209185	0.978285	0.0236974	0.939638	0.0258089
		0.1
		Average	0.0705622	0.970002	0.939638
		Standard deviation	0.0235878	0.0124381	0.0258089
