# Supplementary material for: A novel informatics concept for high-throughput shotgun lipidomics based on the molecular fragmentation query language
Source: Genome Biol. 2011 Jan 19;12(1):R8. doi: 10.1186/gb-2011-12-1-r8 (PMC3091306; doi:10.1186/gb-2011-12-1-r8)
Supplement: Additional file 8 — Validation of the isotopic correction algorithm. A spreadsheet providing the abundances of peaks within partially overlapping isotopic clusters of PA lipids calculated with and without isotopic correction. [file gb-2011-12-1-r8-S8.XLSX]

## Sheet: Sheet1 (2)
	LipidXplorer output for PhosphatidicAcid (PA) acquired in low resolution mode (800 HWFM for MS and MS/MS)
with isotopic correction
												Relative abundance					Average			Standard deviation
###	PhosphatidicAcid	ERROR	NAME	SPECIE	PRECURINTENS:20100423_PA_1-9-1-1_MS1_800_MS2(CID)_800_1.mzXML	PRECURINTENS:20100423_PA_1-9-1-1_MS1_800_MS2(CID)_800_2.mzXML	FAS:20100423_PA_1-9-1-1_MS1_800_MS2(CID)_800_1.mzXML	FAS:20100423_PA_1-9-1-1_MS1_800_MS2(CID)_800_2.mzXML									PRECUR	FA		STD PRECUR	STDDEV FA
699.496	C39 H72 O8 P1	-1.42ppm	PA [36:2]	PA [18:0 / 18:2]	1.56986e+06	1.60159e+06	28102.9	29561.5				10.24	10.2428	1.10925	1.07799		10.2414	1.09362		0.00201833	0.0221049
699.496	C39 H72 O8 P1	-1.42ppm	PA [36:2]	PA [18:1 / 18:1]	1.56986e+06	1.60159e+06	224660	238490				10.24	10.2428	8.86757	8.69676		10.2414	8.78216		0.00201833	0.12078
701.51	C39 H74 O8 P1	-3.83ppm	PA [36:1]	PA [18:0 / 18:1]	129600	127682	27156.4	29725.8				0.845359	0.816579	1.07189	1.08398		0.830969	1.07793		0.0203508	0.00854733
703.526	C39 H76 O8 P1	-3.46ppm	PA [36:0]	PA [18:0 / 18:0]	140227	147075	24101.2	31297.1				0.914679	0.940605	0.951296	1.14128		0.927642	1.04629		0.0183325	0.134338
					153308	156362	25335.1	27422.9
no isotopic correction
###	PhosphatidicAcid	ERROR	NAME	SPECIE	PRECURINTENS:20100423_PA_1-9-1-1_MS1_800_MS2(CID)_800_1.mzXML	PRECURINTENS:20100423_PA_1-9-1-1_MS1_800_MS2(CID)_800_2.mzXML	FAS:20100423_PA_1-9-1-1_MS1_800_MS2(CID)_800_1.mzXML	FAS:20100423_PA_1-9-1-1_MS1_800_MS2(CID)_800_2.mzXML
699.496	C39 H72 O8 P1	-1.42ppm	PA [36:2]	PA [18:0 / 18:2]	1.56986e+06	1.60159e+06	28102.9	29561.5				10.24	10.2428	1.10925	1.07799		10.2414	1.09362		0.00201833	0.0221049
699.496	C39 H72 O8 P1	-1.42ppm	PA [36:2]	PA [18:1 / 18:1]	1.56986e+06	1.60159e+06	224660	238490				10.24	10.2428	8.86757	8.69676		10.2414	8.78216		0.00201833	0.12078
701.51	C39 H74 O8 P1	-3.83ppm	PA [36:1]	PA [18:0 / 18:1]	311527	313285	42783.2	46321.7				2.03204	2.00359	1.6887	1.68916		2.01781	1.68893		0.0201169	0.000331099
703.526	C39 H76 O8 P1	-3.46ppm	PA [36:0]	PA [18:0 / 18:0]	160312	167039	25320.7	32619.3				1.04569	1.06828	0.999434	1.18949		1.05698	1.09446		0.0159777	0.134392
					170142	173493	26738.9	28916
