# Supplementary material for: A novel informatics concept for high-throughput shotgun lipidomics based on the molecular fragmentation query language
Source: Genome Biol. 2011 Jan 19;12(1):R8. doi: 10.1186/gb-2011-12-1-r8 (PMC3091306; doi:10.1186/gb-2011-12-1-r8)
Supplement: Additional file 9 — Validation of the spectra alignment algorithm using a computationally generated spectra dataset. A spreadsheet providing details of alignments of spectra processed using different numbers of binning cycles. [file gb-2011-12-1-r8-S9.XLSX]

## Sheet: 1 loop
numloops = 1
template spectrum: the artificial generated template spectrum with just the m/z values
aligned: the aligned masses of the 256 artificial spectra which were generated out of the template spectrum. This are just the masses whose peak occupation was above 0.64.
mass distance: the distance of the original template m/z value with its aligned value. It is given in dalton (Da).
template spectrum		aligned	occupation		mass distance
			> 0.64
501		501	0.6758		0.0003
502.002		502.002	0.6406		0.0004
503.006		503.004	0.543		0.0016
504.012		504.013	0.6445		0.0009
505.02		505.021	0.6328		0.0012
506.03		506.03	0.6328		0.0003
507.042		507.043	0.6367		0.0008
508.056		508.057	0.6719		0.0003
509.072		509.073	0.5938		0.0009
510.091		510.091	0.6211		0.0004
511.111		511.111	0.6523		0.0001
512.133		512.134	0.6172		0.0007
513.157		513.157	0.6367		0.0002
514.183		514.184	0.668		0.0008
515.212		515.211	0.6445		0.0007
516.242		516.244	0.5742		0.0012
517.275		517.275	0.6797		0.0006
518.309		518.31	0.5977		0.0009
519.346		519.348	0.4961		0.0017
520.385		520.384	0.6211		0.0007
521.425		521.425	0.7148		0.0003
522.468		522.468	0.7031		0.0001
523.513		523.513	0.6445		0
524.56		524.561	0.6484		0.0006
525.609		525.61	0.5898		0.0008
526.66		526.662	0.5625		0.0013
527.714		527.715	0.6016		0.0013
528.769		528.77	0.5977		0.001
529.827		529.827	0.6797		0.0007
530.886		530.887	0.6367		0.0005
531.948		531.949	0.6797		0.0005
533.012		533.013	0.5977		0.0009
534.078		534.078	0.7305		0.0003
535.146		535.148	0.5156		0.0018
536.217		536.218	0.6016		0.001
537.289		537.29	0.5938		0.0012
538.364		538.363	0.6797		0.0006
539.44		539.439	0.6406		0.0008
540.519		540.519	0.7305		0.0001
541.6		541.601	0.6094		0.0012
542.683		542.684	0.6523		0.0003
543.769		543.769	0.6289		0.0006
544.856		544.857	0.668		0.0005
545.946		545.947	0.6719		0.0011
547.038		547.038	0.6563		0.0003
548.132		548.133	0.625		0.001
549.228		549.229	0.6445		0.0009
550.327		550.327	0.6484		0
551.427		551.429	0.5586		0.0014
552.53		552.53	0.6328		0.0003
553.635		553.635	0.6797		0.0005
554.743		554.742	0.668		0.0007
555.852		555.852	0.7266		0.0004
556.964		556.964	0.6406		0.0003
558.078		558.078	0.6992		0.0006
559.194		559.193	0.6172		0.001
560.312		560.312	0.6758		0.0001
561.433		561.434	0.6484		0.0012
562.556		562.557	0.5898		0.0012
563.681		563.682	0.5742		0.0014
564.808		564.809	0.6211		0.0009
565.938		565.938	0.6758		0.0002
567.07		567.07	0.6484		0
568.204		568.204	0.6289		0.0004
569.34		569.34	0.6641		0.0001
570.479		570.479	0.6016		0
571.62		571.62	0.6563		0.0006
572.763		572.765	0.5469		0.002
573.909		573.91	0.6328		0.0015
575.057		575.057	0.6836		0.0008
576.207		576.206	0.6289		0.0002
577.359		577.359	0.6641		0.0004
578.514		578.515	0.5742		0.0013
579.671		579.672	0.6172		0.0013
580.83		580.83	0.6914		0.0003
581.992		581.993	0.6328		0.0009
583.156		583.158	0.5039		0.0021
584.322		584.323	0.6367		0.0009
585.491		585.492	0.6445		0.0012
586.662		586.662	0.6602		0.0006
587.835		587.835	0.6289		0
589.011		589.012	0.6563		0.001
590.189		590.187	0.6016		0.0014
591.369		591.369	0.7188		0
592.552		592.553	0.6172		0.001
593.737		593.737	0.7461		0.0001
594.924		594.926	0.6211		0.0012
596.114		596.114	0.6875		0.0002
597.307		597.306	0.6797		0.0003
598.501		598.502	0.6914		0.0008
599.698		599.699	0.6445		0.0011
600.898		600.898	0.6797		0.0006
602.099		602.1	0.6602		0.0009
603.303		603.303	0.6602		0.0003
604.51		604.51	0.7109		0.0002
605.719		605.721	0.5898		0.0015
606.931		606.929	0.6406		0.001
608.144		608.146	0.5586		0.0019
609.361		609.361	0.6992		0.0001
610.579		610.58	0.6758		0.0002
611.801		611.802	0.6602		0.0013
613.024		613.024	0.7344		0.0001
614.25		614.251	0.6719		0.0007
615.479		615.48	0.6602		0.001
616.71		616.711	0.6836		0.0011
617.943		617.944	0.668		0.0009
619.179		619.18	0.5703		0.0013
620.417		620.417	0.668		0.0003
621.658		621.659	0.6133		0.0008
622.902		622.902	0.7109		0.0002
624.147		624.148	0.6523		0.0009
625.396		625.397	0.6758		0.0011
626.646		626.647	0.6797		0.0002
627.9		627.899	0.6602		0.0002
629.155		629.157	0.6328		0.0013
630.414		630.414	0.6992		0.0002
631.675		631.676	0.582		0.0013
632.938		632.939	0.6133		0.0011
634.204		634.204	0.6484		0.0001
635.472		635.474	0.543		0.0016
636.743		636.744	0.6328		0.0011
638.017		638.017	0.7109		0.0001
639.293		639.292	0.6328		0.0011
640.571		640.572	0.6406		0.001
641.852		641.852	0.6758		0.0001
643.136		643.137	0.7031		0.001
644.422		644.424	0.5156		0.0014
645.711		645.712	0.7031		0.0004
647.003		647.003	0.6641		0.0002
648.297		648.298	0.6445		0.0013
649.593		649.595	0.6523		0.0012
650.893		650.892	0.6992		0.0008
652.194		652.194	0.6914		0.0004
653.499		653.499	0.6641		0.0004
654.806		654.805	0.707		0.0002
656.115		656.117	0.6016		0.0018
657.428		657.429	0.5469		0.0019
658.742		658.743	0.7109		0.0005
660.06		660.06	0.6914		0
661.38		661.38	0.7266		0.0005
662.703		662.703	0.6797		0.0007
664.028		664.029	0.6914		0.0008
665.356		665.356	0.7031		0.0004
666.687		666.688	0.6055		0.0009
668.02		668.02	0.6875		0.0001
669.356		669.356	0.6758		0
670.695		670.696	0.5977		0.0014
672.036		672.038	0.5781		0.0012
673.38		673.381	0.7031		0.0002
674.727		674.726	0.6523		0.001
676.077		676.077	0.6484		0.0008
677.429		677.429	0.7031		0
678.784		678.784	0.6836		0.0006
680.141		680.142	0.5742		0.001
681.501		681.502	0.7188		0.0001
682.865		682.864	0.6367		0.0006
684.23		684.229	0.6133		0.0018
685.599		685.6	0.6523		0.0011
686.97		686.971	0.668		0.001
688.344		688.344	0.6836		0.0003
689.721		689.721	0.7266		0.0006
691.1		691.101	0.6719		0.0007
692.482		692.481	0.668		0.0009
693.867		693.869	0.625		0.0016
695.255		695.255	0.7148		0.0003
696.645		696.646	0.668		0.0005
698.039		698.039	0.6289		0.0008
699.435		699.436	0.5703		0.0013
700.834		700.832	0.6523		0.0012
702.235		702.236	0.6289		0.0002
703.64		703.64	0.6523		0.0004
705.047		705.047	0.7266		0.0002
706.457		706.458	0.6914		0.0009
707.87		707.87	0.7227		0.0001
709.286		709.286	0.6719		0.0005
710.704		710.704	0.6523		0.0007
712.126		712.124	0.6289		0.0015
713.55		713.551	0.582		0.0013
714.977		714.976	0.6484		0.0008
716.407		716.406	0.6055		0.0014
717.84		717.841	0.6523		0.0008
719.276		719.275	0.7266		0.0001
720.714		720.715	0.6758		0.0009
722.156		722.156	0.6367		0.0007
723.6		723.6	0.668		0.0001
725.047		725.048	0.6602		0.0011
726.497		726.497	0.6641		0
727.95		727.949	0.6836		0.0009
729.406		729.407	0.6602		0.001
730.865		730.866	0.6289		0.0014
732.327		732.327	0.6875		0.0006
733.791		733.793	0.6641		0.0014
735.259		735.26	0.6563		0.0009
736.729		736.729	0.6797		0.0002
738.203		738.205	0.5781		0.0025
739.679		739.679	0.6992		0.0005
741.159		741.159	0.6289		0.0003
742.641		742.64	0.6992		0.0008
744.126		744.126	0.6953		0.0002
745.614		745.615	0.6875		0.0005
747.106		747.107	0.5898		0.0018
748.6		748.602	0.6172		0.0018
750.097		750.097	0.6836		0.0001
751.597		751.597	0.707		0.0004
753.101		753.101	0.6328		0.0004
754.607		754.607	0.6797		0.0001
756.116		756.114	0.582		0.0019
757.628		757.627	0.6914		0.0009
759.143		759.143	0.6758		0.0006
760.662		760.662	0.6602		0.0006
762.183		762.184	0.5664		0.0014
763.707		763.708	0.6641		0.0004
765.235		765.237	0.5664		0.0021
766.765		766.765	0.6953		0.0003
768.299		768.298	0.6445		0.0011
769.835		769.837	0.6094		0.002
771.375		771.373	0.5742		0.0021
772.918		772.919	0.6133		0.0016
774.464		774.463	0.625		0.0007
776.013		776.013	0.6445		0.0007
777.565		777.566	0.6563		0.0009
779.12		779.119	0.7109		0.0004
780.678		780.679	0.6758		0.0007
782.239		782.238	0.5977		0.0016
783.804		783.803	0.6172		0.0006
785.371		785.373	0.5664		0.0017
786.942		786.944	0.6211		0.0016
788.516		788.515	0.6172		0.0013
790.093		790.092	0.6641		0.0005
791.673		791.675	0.5391		0.0017
793.257		793.258	0.6758		0.0009
794.843		794.844	0.6797		0.001
796.433		796.435	0.5469		0.0018
798.026		798.028	0.5781		0.0019
799.622		799.621	0.6523		0.0006
801.221		801.222	0.6758		0.001
802.823		802.825	0.6172		0.0014
804.429		804.43	0.6641		0.0009
806.038		806.037	0.5742		0.0014
807.65		807.65	0.6172		0.0001
809.265		809.265	0.6797		0.0003
810.884		810.883	0.6602		0.0005
812.506		812.507	0.6172		0.0015
814.131		814.132	0.6172		0.0016
815.759		815.76	0.6016		0.0015
817.39		817.391	0.6992		0.0009
819.025		819.027	0.5703		0.0021
820.663		820.664	0.6367		0.001
822.304		822.305	0.6289		0.0008
823.949		823.948	0.6836		0.0011
825.597		825.599	0.6055		0.0019
827.248		827.245	0.4922		0.0033
828.903		828.904	0.6445		0.0015
830.561		830.562	0.6211		0.0016
832.222		832.222	0.6172		0.0008
833.886		833.888	0.6328		0.0017
835.554		835.554	0.7109		0.0003
837.225		837.227	0.5547		0.0022
838.899		838.898	0.6094		0.0016
840.577		840.577	0.7344		0.0002
842.258		842.255	0.5586		0.0028
843.943		843.943	0.7031		0.0002
845.631		845.632	0.5898		0.0016
847.322		847.323	0.6641		0.0007
849.017		849.017	0.5859		0.0007
850.715		850.716	0.6914		0.0008
852.416		852.415	0.6406		0.0012
854.121		854.122	0.6328		0.0009
855.829		855.83	0.6406		0.0003
857.541		857.541	0.6758		0.0002
859.256		859.257	0.6641		0.001
860.974		860.976	0.6563		0.0017
862.696		862.695	0.6641		0.0013
864.422		864.424	0.582		0.002
866.151		866.152	0.6523		0.0009
867.883		867.883	0.6016		0.0005
869.619		869.62	0.6523		0.0017
871.358		871.357	0.6523		0.0008
873.101		873.1	0.668		0.0008
874.847		874.845	0.5938		0.002
876.596		876.598	0.668		0.0012
878.35		878.352	0.5977		0.0023
880.106		880.105	0.6758		0.0014
881.867		881.867	0.7109		0.0006
883.63		883.633	0.5039		0.0027
885.398		885.399	0.6836		0.001
887.168		887.168	0.6836		0.0004
888.943		888.943	0.6875		0.0004
890.721		890.722	0.625		0.0009
892.502		892.503	0.6875		0.0006
894.287		894.289	0.6289		0.0018
896.076		896.077	0.668		0.0011
897.868		897.869	0.6641		0.0012
899.664		899.664	0.7031		0.0009
901.463		901.465	0.6406		0.0016
903.266		903.267	0.6289		0.0013
905.072		905.075	0.6133		0.0024
906.883		906.884	0.6602		0.0014
908.696		908.697	0.668		0.0009
910.514		910.515	0.6563		0.0016
912.335		912.335	0.6914		0.0005
914.159		914.159	0.6797		0.0005
915.988		915.99	0.625		0.0022
917.82		917.821	0.6523		0.0014
919.655		919.655	0.6289		0.0002
921.495		921.495	0.6523		0.0001
923.338		923.335	0.6211		0.0022
925.184		925.183	0.6602		0.0012
927.035		927.036	0.625		0.0017
928.889		928.89	0.6445		0.0014
930.746		930.748	0.6836		0.0014
932.608		932.607	0.6875		0.0006
934.473		934.473	0.6875		0.0003
936.342		936.341	0.6719		0.001
938.215		938.217	0.6211		0.0021
940.091		940.094	0.5664		0.0024
941.971		941.971	0.6172		0.0001
943.855		943.855	0.6992		0
945.743		945.745	0.6172		0.002
		AVG:	0.645256	AVG:	0.00090094
		STDEV:	0.0469813	STDEV:	0.000615598

## Sheet: 2 loops
numloops = 2
template spectrum: the artificial generated template spectrum with just the m/z values
aligned: the aligned masses of the 256 artificial spectra which were generated out of the template spectrum. This are just the masses whose peak occupation was above 0.64.
mass distance: the distance of the original template m/z value with its aligned value. It is given in dalton (Da).
template spectrum		aligned	occupation		mass distance
			> 0.64
501		500.999	0.8047		0.0009
502.002		502.001	0.7734		0.0011
503.006		503.006	0.9727		0.0001
504.012		504.012	0.8555		0.0001
505.02		505.02	0.9492		0
506.03		506.029	0.8906		0.0008
507.042		507.042	0.9336		0.0004
508.056		508.055	0.9023		0.0007
509.072		509.072	0.9258		0.0004
510.091		510.09	0.8828		0.0007
511.111		511.11	0.8047		0.0008
512.133		512.132	0.9023		0.0005
513.157		513.156	0.8711		0.0008
514.183		514.183	0.9414		0.0003
515.212		515.211	0.7266		0.0012
516.242		516.242	0.9531		0.0001
517.275		517.274	0.9023		0.0003
518.309		518.309	0.9375		0.0005
519.346		519.346	0.9727		0.0001
520.385		520.384	0.6914		0.0011
521.425		521.425	0.8125		0.0008
522.468		522.467	0.8398		0.0008
523.513		523.512	0.8281		0.0009
524.56		524.56	0.9258		0.0005
525.609		525.609	0.9102		0.0006
526.66		526.66	0.9648		0.0003
527.714		527.714	0.957		0.0002
528.769		528.769	0.9766		0.0004
529.827		529.827	0.8633		0.0002
530.886		530.886	0.8945		0.0007
531.948		531.948	0.8945		0.0005
533.012		533.012	0.9648		0.0005
534.078		534.078	0.875		0.0004
535.146		535.146	0.9805		0.0001
536.217		536.216	0.9219		0.0003
537.289		537.289	0.9453		0.0003
538.364		538.362	0.7813		0.0011
539.44		539.439	0.7109		0.0012
540.519		540.519	0.8281		0.0006
541.6		541.6	0.9648		0.0002
542.683		542.683	0.8594		0.0007
543.769		543.768	0.8945		0.0006
544.856		544.856	0.9023		0.0006
545.946		545.946	0.9648		0.0002
547.038		547.037	0.8281		0.0012
548.132		548.132	0.9531		0.0003
549.228		549.228	0.9492		0.0004
550.327		550.326	0.8281		0.001
551.427		551.427	0.9648		0.0002
552.53		552.529	0.793		0.0012
553.635		553.634	0.793		0.0011
554.743		554.741	0.7383		0.0012
555.852		555.852	0.9336		0.0005
556.964		556.963	0.875		0.0008
558.078		558.077	0.9023		0.0003
559.194		559.193	0.6602		0.0013
560.312		560.311	0.8359		0.0009
561.433		561.433	0.9453		0.0002
562.556		562.555	0.9453		0.0005
563.681		563.681	0.9766		0.0003
564.808		564.808	0.9258		0.0005
565.938		565.937	0.7891		0.0009
567.07		567.069	0.8008		0.0009
568.204		568.203	0.8867		0.0009
569.34		569.339	0.8828		0.0009
570.479		570.478	0.8281		0.0012
571.62		571.619	0.9023		0.0006
572.763		572.763	0.9609		0
573.909		573.909	0.9648		0
575.057		575.056	0.9297		0.0004
576.207		576.206	0.7813		0.0011
577.359		577.358	0.875		0.0007
578.514		578.514	0.9375		0.0002
579.671		579.671	0.9258		0
580.83		580.83	0.8516		0.0006
581.992		581.991	0.9492		0.0006
583.156		583.156	0.9492		0
584.322		584.322	0.957		0.0005
585.491		585.49	0.9453		0.0002
586.662		586.661	0.8477		0.0004
587.835		587.834	0.8359		0.001
589.011		589.01	0.9141		0.0003
590.189		590.187	0.6563		0.0019
591.369		591.368	0.8711		0.0009
592.552		592.551	0.9688		0.0005
593.737		593.736	0.8789		0.0006
594.924		594.924	0.9727		0.0004
596.114		596.113	0.8516		0.0011
597.307		597.305	0.8281		0.0012
598.501		598.501	0.8906		0.0001
599.698		599.698	0.9492		0.0003
600.898		600.897	0.918		0.0005
602.099		602.099	0.8789		0.0002
603.303		603.302	0.8086		0.0012
604.51		604.51	0.8516		0.0006
605.719		605.719	0.9453		0.0001
606.931		606.929	0.7031		0.0014
608.144		608.144	0.9727		0.0001
609.361		609.36	0.8359		0.0008
610.579		610.578	0.8672		0.0009
611.801		611.801	0.9453		0.0001
613.024		613.024	0.8555		0.0007
614.25		614.25	0.8828		0.0004
615.479		615.478	0.9414		0.0004
616.71		616.709	0.9375		0.0003
617.943		617.943	0.9531		0.0005
619.179		619.178	0.957		0.0005
620.417		620.416	0.8047		0.0011
621.658		621.658	0.8633		0.0005
622.902		622.901	0.8672		0.0006
624.147		624.147	0.9063		0.0004
625.396		625.395	0.9531		0.0002
626.646		626.646	0.832		0.0007
627.9		627.899	0.7617		0.0009
629.155		629.155	0.957		0.0002
630.414		630.413	0.8555		0.0011
631.675		631.674	0.9297		0.0005
632.938		632.938	0.9375		0.0005
634.204		634.203	0.8477		0.0012
635.472		635.472	0.9375		0.0005
636.743		636.743	0.9531		0.0006
638.017		638.016	0.8945		0.0009
639.293		639.291	0.7227		0.0017
640.571		640.571	0.9375		0.0005
641.852		641.851	0.832		0.0009
643.136		643.136	0.957		0.0004
644.422		644.422	0.9453		0.0007
645.711		645.711	0.8867		0.0007
647.003		647.002	0.8398		0.001
648.297		648.296	0.9531		0.0004
649.593		649.593	0.9688		0.0004
650.893		650.891	0.8047		0.0015
652.194		652.193	0.8008		0.0011
653.499		653.498	0.8789		0.0009
654.806		654.805	0.8281		0.0009
656.115		656.115	0.9609		0
657.428		657.427	0.9648		0.0002
658.742		658.742	0.8867		0.0004
660.06		660.059	0.8477		0.0009
661.38		661.379	0.9414		0.0005
662.703		662.702	0.8789		0.0005
664.028		664.028	0.9102		0.0005
665.356		665.355	0.8438		0.0013
666.687		666.686	0.8984		0.0008
668.02		668.019	0.8281		0.001
669.356		669.355	0.8398		0.0011
670.695		670.695	0.9258		0.0002
672.036		672.036	0.957		0.0007
673.38		673.38	0.9102		0.0009
674.727		674.726	0.7305		0.0016
676.077		676.076	0.9023		0.0007
677.429		677.428	0.875		0.001
678.784		678.783	0.8906		0.0006
680.141		680.14	0.9258		0.0008
681.501		681.501	0.8867		0.0009
682.865		682.863	0.7539		0.0015
684.23		684.228	0.6563		0.0022
685.599		685.598	0.9258		0.0004
686.97		686.969	0.8984		0.0005
688.344		688.343	0.8906		0.0009
689.721		689.72	0.9297		0.0006
691.1		691.099	0.9219		0.0006
692.482		692.481	0.7656		0.0017
693.867		693.867	0.9688		0.0002
695.255		695.254	0.9141		0.0008
696.645		696.644	0.9102		0.001
698.039		698.038	0.9102		0.0008
699.435		699.434	0.9023		0.0005
700.834		700.832	0.7344		0.0018
702.235		702.234	0.8203		0.001
703.64		703.639	0.8867		0.001
705.047		705.046	0.8555		0.001
706.457		706.457	0.9219		0.0005
707.87		707.869	0.8555		0.001
709.286		709.285	0.8945		0.0008
710.704		710.703	0.7344		0.0012
712.126		712.124	0.6914		0.002
713.55		713.549	0.9453		0.0008
714.977		714.976	0.7578		0.0016
716.407		716.405	0.6719		0.002
717.84		717.839	0.8789		0.0006
719.276		719.275	0.8672		0.001
720.714		720.714	0.8711		0.0003
722.156		722.155	0.8867		0.0008
723.6		723.599	0.8242		0.001
725.047		725.047	0.9141		0.0004
726.497		726.496	0.8164		0.0011
727.95		727.948	0.8125		0.0019
729.406		729.406	0.9102		0.0004
730.865		730.865	0.918		0.0002
732.327		732.326	0.9063		0.0007
733.791		733.791	0.9609		0.0003
735.259		735.258	0.875		0.0004
736.729		736.728	0.8555		0.0013
738.203		738.203	0.9844		0.0002
739.679		739.678	0.7969		0.0012
741.159		741.157	0.8672		0.0012
742.641		742.64	0.7734		0.0013
744.126		744.125	0.832		0.0012
745.614		745.614	0.8867		0.0008
747.106		747.105	0.9727		0.0005
748.6		748.6	0.9688		0.0002
750.097		750.096	0.8477		0.001
751.597		751.596	0.8203		0.0012
753.101		753.099	0.8672		0.0011
754.607		754.605	0.8594		0.0013
756.116		756.114	0.6289		0.0024
757.628		757.626	0.7852		0.0016
759.143		759.142	0.7734		0.0014
760.662		760.661	0.9063		0.0008
762.183		762.182	0.8906		0.0008
763.707		763.706	0.8555		0.0009
765.235		765.235	0.9531		0.0003
766.765		766.764	0.7773		0.0009
768.299		768.297	0.75		0.002
769.835		769.835	0.9648		0.0002
771.375		771.372	0.6211		0.0026
772.918		772.917	0.9648		0.0005
774.464		774.462	0.7969		0.002
776.013		776.012	0.8984		0.0008
777.565		777.564	0.8828		0.0007
779.12		779.118	0.8398		0.0014
780.678		780.677	0.8828		0.0006
782.239		782.237	0.6484		0.0021
783.804		783.802	0.7383		0.0016
785.371		785.371	0.9297		0.0006
786.942		786.942	0.9023		0.0002
788.516		788.514	0.7109		0.0021
790.093		790.092	0.7734		0.0014
791.673		791.673	0.8984		0.0006
793.257		793.256	0.8984		0.0005
794.843		794.843	0.918		0.0005
796.433		796.432	0.9414		0.0005
798.026		798.025	0.9414		0.0004
799.622		799.62	0.7695		0.0017
801.221		801.221	0.8984		0.0004
802.823		802.823	0.9297		0.0007
804.429		804.428	0.9063		0.0007
806.038		806.035	0.668		0.0024
807.65		807.648	0.8398		0.0017
809.265		809.264	0.8242		0.0015
810.884		810.882	0.7773		0.0014
812.506		812.505	0.9414		0.0005
814.131		814.13	0.9297		0.0004
815.759		815.758	0.9375		0.0007
817.39		817.39	0.9297		0.0007
819.025		819.025	0.9531		0.0003
820.663		820.662	0.8906		0.0008
822.304		822.304	0.9102		0.0009
823.949		823.947	0.7578		0.0018
825.597		825.597	0.9375		0.0004
827.248		827.248	0.9727		0.0003
828.903		828.902	0.9219		0.0005
830.561		830.56	0.9023		0.0002
832.222		832.221	0.8594		0.001
833.886		833.886	0.9492		0.0003
835.554		835.553	0.8555		0.0007
837.225		837.224	0.9492		0.0005
838.899		838.897	0.6914		0.0025
840.577		840.576	0.8906		0.0009
842.258		842.258	0.9727		0.0003
843.943		843.942	0.8945		0.0012
845.631		845.63	0.957		0.0006
847.322		847.321	0.9336		0.001
849.017		849.015	0.8438		0.0014
850.715		850.714	0.8984		0.0006
852.416		852.414	0.7305		0.002
854.121		854.12	0.9219		0.001
855.829		855.828	0.8789		0.0013
857.541		857.539	0.8672		0.0014
859.256		859.255	0.8906		0.0007
860.974		860.974	0.9453		0
862.696		862.694	0.7344		0.002
864.422		864.421	0.9727		0.0004
866.151		866.15	0.8984		0.0008
867.883		867.882	0.8359		0.0013
869.619		869.618	0.9375		0.0004
871.358		871.356	0.7695		0.0018
873.101		873.099	0.7813		0.0018
874.847		874.844	0.6445		0.0027
876.596		876.596	0.9375		0.0006
878.35		878.35	0.918		0.0002
880.106		880.105	0.7305		0.0019
881.867		881.866	0.9219		0.001
883.63		883.634	0.5391		0.0032
885.398		885.397	0.8906		0.0006
887.168		887.167	0.8086		0.0015
888.943		888.942	0.9102		0.0012
890.721		890.72	0.9063		0.0011
892.502		892.501	0.8867		0.0009
894.287		894.287	0.9375		0.0006
896.076		896.075	0.9414		0.0007
897.868		897.867	0.9141		0.0007
899.664		899.663	0.8984		0.0005
901.463		901.462	0.9531		0.0006
903.266		903.265	0.9141		0.0008
905.072		905.072	0.9492		0
906.883		906.882	0.9375		0.0006
908.696		908.695	0.9219		0.001
910.514		910.513	0.9453		0.0005
912.335		912.334	0.8789		0.001
914.159		914.158	0.75		0.0012
915.988		915.987	0.9453		0.0003
917.82		917.819	0.9297		0.0007
919.655		919.653	0.793		0.0019
921.495		921.493	0.8008		0.0013
923.338		923.335	0.668		0.0028
925.184		925.182	0.7695		0.0023
927.035		927.034	0.9609		0.0007
928.889		928.888	0.9336		0.0007
930.746		930.746	0.9141		0.0004
932.608		932.606	0.8008		0.0016
934.473		934.472	0.8398		0.001
936.342		936.34	0.7656		0.0019
938.215		938.215	0.9219		0.0002
940.091		940.091	0.9531		0.0003
941.971		941.97	0.8477		0.0017
943.855		943.854	0.8359		0.0014
945.743		945.743	0.957		0.0005
		AVG:	0.87364	AVG:	0.000825392
		STDEV:	0.0807209	STDEV:	0.000562744

## Sheet: 3 loops
numloops = 3
template spectrum: the artificial generated template spectrum with just the m/z values
aligned: the aligned masses of the 256 artificial spectra which were generated out of the template spectrum. This are just the masses whose peak occupation was above 0.64.
mass distance: the distance of the original template m/z value with its aligned value. It is given in dalton (Da).
template spectrum		aligned	occupation		mass distance
			> 0.64
501		501	1		0.0001
502.002		502.002	1		0
503.006		503.006	0.9727		0.0001
504.012		504.013	1		0.0006
505.02		505.02	0.9492		0
506.03		506.03	1		0.0003
507.042		507.042	0.9336		0.0004
508.056		508.055	0.9023		0.0007
509.072		509.072	0.9258		0.0004
510.091		510.09	0.8828		0.0007
511.111		511.111	1		0
512.133		512.132	0.9023		0.0005
513.157		513.157	1		0.0002
514.183		514.183	0.9414		0.0003
515.212		515.212	1		0.0001
516.242		516.242	0.9531		0.0001
517.275		517.274	0.9023		0.0003
518.309		518.309	0.9375		0.0005
519.346		519.346	0.9727		0.0001
520.385		520.385	0.9961		0.0003
521.425		521.425	1		0
522.468		522.468	1		0.0001
523.513		523.513	1		0.0001
524.56		524.56	0.9258		0.0005
525.609		525.609	0.9102		0.0006
526.66		526.66	0.9648		0.0003
527.714		527.714	0.957		0.0002
528.769		528.769	0.9766		0.0004
529.827		529.827	1		0.0004
530.886		530.886	1		0.0002
531.948		531.948	1		0
533.012		533.012	0.9648		0.0005
534.078		534.078	1		0.0002
535.146		535.146	0.9805		0.0001
536.217		536.217	1		0.0001
537.289		537.289	0.9453		0.0003
538.364		538.364	1		0.0001
539.44		539.44	1		0
540.519		540.519	1		0.0002
541.6		541.6	0.9648		0.0002
542.683		542.683	1		0
543.769		543.769	1		0
544.856		544.856	0.9023		0.0006
545.946		545.946	0.9648		0.0002
547.038		547.038	1		0.0003
548.132		548.132	0.9531		0.0003
549.228		549.228	0.9492		0.0004
550.327		550.327	1		0.0001
551.427		551.427	0.9648		0.0002
552.53		552.53	1		0.0001
553.635		553.635	1		0.0002
554.743		554.742	0.9961		0.0001
555.852		555.852	1		0.0002
556.964		556.963	0.875		0.0008
558.078		558.078	1		0.0002
559.194		559.194	1		0.0003
560.312		560.312	1		0.0001
561.433		561.433	0.9453		0.0002
562.556		562.555	0.9453		0.0005
563.681		563.681	0.9766		0.0003
564.808		564.808	0.9258		0.0005
565.938		565.938	1		0.0002
567.07		567.07	0.9961		0
568.204		568.203	0.8867		0.0009
569.34		569.34	1		0.0002
570.479		570.479	1		0.0003
571.62		571.619	0.9023		0.0006
572.763		572.763	0.9609		0
573.909		573.909	0.9648		0
575.057		575.057	1		0
576.207		576.207	1		0
577.359		577.359	1		0
578.514		578.514	0.9375		0.0002
579.671		579.671	0.9258		0
580.83		580.83	1		0.0002
581.992		581.991	0.9492		0.0006
583.156		583.156	0.9492		0
584.322		584.322	0.957		0.0005
585.491		585.49	0.9453		0.0002
586.662		586.662	1		0.0003
587.835		587.835	1		0.0001
589.011		589.011	1		0.0002
590.189		590.188	0.9922		0.0003
591.369		591.369	1		0.0001
592.552		592.551	0.9688		0.0005
593.737		593.737	1		0
594.924		594.924	0.9727		0.0004
596.114		596.114	1		0.0003
597.307		597.306	1		0.0003
598.501		598.502	1		0.0005
599.698		599.698	0.9492		0.0003
600.898		600.898	1		0
602.099		602.1	1		0.0004
603.303		603.303	1		0.0002
604.51		604.51	1		0.0002
605.719		605.719	0.9453		0.0001
606.931		606.931	1		0
608.144		608.144	0.9727		0.0001
609.361		609.361	1		0.0001
610.579		610.579	1		0.0001
611.801		611.801	0.9453		0.0001
613.024		613.024	1		0.0001
614.25		614.25	1		0.0003
615.479		615.478	0.9414		0.0004
616.71		616.71	1		0.0001
617.943		617.943	1		0.0002
619.179		619.178	0.957		0.0005
620.417		620.416	0.8047		0.0011
621.658		621.659	1		0.0003
622.902		622.902	1		0.0002
624.147		624.148	1		0.0002
625.396		625.395	0.9531		0.0002
626.646		626.647	1		0.0002
627.9		627.9	1		0.0005
629.155		629.155	0.957		0.0002
630.414		630.413	0.8555		0.0011
631.675		631.674	0.9297		0.0005
632.938		632.938	1		0.0001
634.204		634.203	1		0.0003
635.472		635.472	0.9375		0.0005
636.743		636.743	0.9531		0.0006
638.017		638.016	1		0.0002
639.293		639.293	1		0.0001
640.571		640.571	0.9375		0.0005
641.852		641.852	0.9922		0
643.136		643.136	0.957		0.0004
644.422		644.422	0.9453		0.0007
645.711		645.711	1		0
647.003		647.003	1		0
648.297		648.297	1		0.0001
649.593		649.593	0.9688		0.0004
650.893		650.892	1		0.0004
652.194		652.194	0.9922		0.0001
653.499		653.499	1		0.0001
654.806		654.806	1		0.0001
656.115		656.115	0.9609		0
657.428		657.427	0.9648		0.0002
658.742		658.742	1		0.0002
660.06		660.06	1		0
661.38		661.38	1		0.0002
662.703		662.702	0.8789		0.0005
664.028		664.028	1		0.0001
665.356		665.356	1		0.0004
666.687		666.686	0.8984		0.0008
668.02		668.02	1		0
669.356		669.356	1		0
670.695		670.695	0.9258		0.0002
672.036		672.036	0.957		0.0007
673.38		673.38	1		0.0003
674.727		674.727	1		0.0002
676.077		676.076	0.9023		0.0007
677.429		677.429	1		0.0002
678.784		678.783	0.8906		0.0006
680.141		680.14	0.9258		0.0008
681.501		681.501	1		0.0001
682.865		682.864	1		0.0001
684.23		684.23	0.9922		0.0003
685.599		685.598	0.9258		0.0004
686.97		686.97	1		0.0001
688.344		688.344	1		0.0002
689.721		689.72	1		0.0002
691.1		691.099	0.9219		0.0006
692.482		692.482	1		0.0003
693.867		693.867	0.9688		0.0002
695.255		695.254	0.9141		0.0008
696.645		696.644	0.9102		0.001
698.039		698.038	1		0.0002
699.435		699.434	0.9023		0.0005
700.834		700.833	0.9961		0.0003
702.235		702.234	0.8203		0.001
703.64		703.639	0.8867		0.001
705.047		705.047	1		0.0002
706.457		706.457	1		0
707.87		707.87	1		0.0001
709.286		709.285	0.8945		0.0008
710.704		710.705	1		0.0003
712.126		712.126	1		0
713.55		713.549	0.9453		0.0008
714.977		714.977	1		0.0001
716.407		716.407	0.9922		0
717.84		717.84	1		0.0002
719.276		719.276	1		0
720.714		720.715	1		0.0006
722.156		722.155	0.8867		0.0008
723.6		723.6	1		0
725.047		725.047	0.9141		0.0004
726.497		726.497	1		0.0002
727.95		727.949	1		0.0007
729.406		729.406	0.9102		0.0004
730.865		730.865	0.918		0.0002
732.327		732.327	1		0
733.791		733.791	1		0
735.259		735.258	0.875		0.0004
736.729		736.729	1		0.0003
738.203		738.203	0.9844		0.0002
739.679		739.679	0.9922		0
741.159		741.158	1		0.0002
742.641		742.641	1		0.0001
744.126		744.126	1		0
745.614		745.614	1		0.0001
747.106		747.105	0.9727		0.0005
748.6		748.6	0.9688		0.0002
750.097		750.097	1		0
751.597		751.597	1		0
753.101		753.1	1		0.0001
754.607		754.606	1		0.0003
756.116		756.116	0.9922		0.0002
757.628		757.628	1		0.0002
759.143		759.143	1		0
760.662		760.662	1		0.0002
762.183		762.182	0.8906		0.0008
763.707		763.707	1		0.0001
765.235		765.235	0.9531		0.0003
766.765		766.766	1		0.0005
768.299		768.298	1		0.0003
769.835		769.835	0.9648		0.0002
771.375		771.375	1		0.0001
772.918		772.917	0.9648		0.0005
774.464		774.463	1		0.0004
776.013		776.012	0.8984		0.0008
777.565		777.565	1		0.0002
779.12		779.12	1		0.0002
780.678		780.678	1		0.0002
782.239		782.24	1		0.0002
783.804		783.804	1		0.0002
785.371		785.371	0.9297		0.0006
786.942		786.943	1		0.0005
788.516		788.516	1		0
790.093		790.093	1		0.0003
791.673		791.673	0.8984		0.0006
793.257		793.257	1		0.0003
794.843		794.843	1		0.0001
796.433		796.432	0.9414		0.0005
798.026		798.025	0.9414		0.0004
799.622		799.622	1		0.0001
801.221		801.221	1		0.0004
802.823		802.823	0.9297		0.0007
804.429		804.429	1		0.0001
806.038		806.038	1		0.0001
807.65		807.65	1		0.0004
809.265		809.265	1		0.0002
810.884		810.884	1		0.0001
812.506		812.505	0.9414		0.0005
814.131		814.131	1		0.0001
815.759		815.758	0.9375		0.0007
817.39		817.39	1		0.0002
819.025		819.025	0.9531		0.0003
820.663		820.663	1		0.0001
822.304		822.304	0.9102		0.0009
823.949		823.949	1		0.0001
825.597		825.597	0.9375		0.0004
827.248		827.248	0.9727		0.0003
828.903		828.903	1		0.0002
830.561		830.56	0.9023		0.0002
832.222		832.221	0.8594		0.001
833.886		833.886	1		0.0001
835.554		835.554	1		0.0003
837.225		837.224	0.9492		0.0005
838.899		838.899	1		0.0001
840.577		840.577	1		0.0001
842.258		842.258	0.9727		0.0003
843.943		843.942	0.8945		0.0012
845.631		845.63	0.957		0.0006
847.322		847.321	0.9336		0.001
849.017		849.017	1		0.0001
850.715		850.715	1		0.0002
852.416		852.416	1		0
854.121		854.12	0.9219		0.001
855.829		855.829	1		0.0003
857.541		857.541	1		0.0003
859.256		859.255	0.8906		0.0007
860.974		860.974	0.9453		0
862.696		862.696	1		0.0002
864.422		864.421	0.9727		0.0004
866.151		866.151	1		0.0001
867.883		867.882	0.8359		0.0013
869.619		869.619	1		0.0001
871.358		871.358	1		0
873.101		873.101	1		0.0001
874.847		874.847	1		0.0001
876.596		876.596	1		0.0001
878.35		878.35	0.918		0.0002
880.106		880.106	0.9922		0.0001
881.867		881.866	1		0.0003
883.63		883.63	1		0.0002
885.398		885.398	1		0.0003
887.168		887.168	1		0
888.943		888.942	0.9961		0.0005
890.721		890.72	0.9063		0.0011
892.502		892.502	1		0.0001
894.287		894.287	0.9375		0.0006
896.076		896.076	1		0.0002
897.868		897.868	1		0.0001
899.664		899.664	1		0.0003
901.463		901.462	0.9531		0.0006
903.266		903.265	0.9141		0.0008
905.072		905.072	0.9492		0
906.883		906.882	1		0.0001
908.696		908.695	0.9219		0.001
910.514		910.513	0.9453		0.0005
912.335		912.334	0.8789		0.001
914.159		914.16	1		0.0006
915.988		915.988	1		0.0002
917.82		917.819	0.9297		0.0007
919.655		919.655	1		0.0001
921.495		921.495	1		0.0002
923.338		923.337	1		0.0004
925.184		925.184	1		0.0004
927.035		927.034	0.9609		0.0007
928.889		928.889	1		0.0001
930.746		930.746	0.9141		0.0004
932.608		932.608	1		0
934.473		934.474	1		0.0004
936.342		936.342	1		0
938.215		938.215	1		0.0005
940.091		940.091	0.9531		0.0003
941.971		941.97	0.8477		0.0017
943.855		943.855	1		0.0001
945.743		945.743	0.957		0.0005
		AVG:	0.971871	AVG:	0.000304389
		STDEV:	0.0400204	STDEV:	0.000278212

## Sheet: RESULT TABLE
		the average values of the peak occupation and mass differences
		numloops	occupation		mass difference
			AVG	STDEV	AVG	STDEV
		1	0.645256	0.0469813	0.00090094	0.000615598
		2	0.87364	0.0807209	0.000825392	0.000562744
		3	0.971871	0.0400204	0.000304389	0.000278212
