# Supplementary material for: A novel informatics concept for high-throughput shotgun lipidomics based on the molecular fragmentation query language
Source: Genome Biol. 2011 Jan 19;12(1):R8. doi: 10.1186/gb-2011-12-1-r8 (PMC3091306; doi:10.1186/gb-2011-12-1-r8)
Supplement: Additional file 10 — Validation of the spectra alignment algorithm using MS spectra acquired from 128 total lipid extracts. A spreadsheet providing a list of identified lipids and details of spectra alignment and correlation of peak intensities. [file gb-2011-12-1-r8-S10.XLSX]

## Sheet: alignment
Note! The lipid identifications have been taken directly from the output of LipidXplorer and have not been validated!
SOURCE: the identified lipid comes from the reversed and the normal run
NAME: the name of the lipid species
PRECURINT:… : this is the sample name where the lipid was detected. The column consists of the itensity of the lipid species of the particular sample.
SOURCE	NAME	PRECURINTENS:071010_plate1_01.mzXML	PRECURINTENS:071010_plate1_02.mzXML	PRECURINTENS:071010_plate1_03.mzXML	PRECURINTENS:071010_plate1_04.mzXML	PRECURINTENS:071010_plate1_05.mzXML	PRECURINTENS:071010_plate1_06.mzXML	PRECURINTENS:071010_plate1_07.mzXML	PRECURINTENS:071010_plate1_08.mzXML	PRECURINTENS:071010_plate1_09.mzXML	PRECURINTENS:071010_plate1_10.mzXML	PRECURINTENS:071010_plate1_100.mzXML	PRECURINTENS:071010_plate1_101.mzXML	PRECURINTENS:071010_plate1_102.mzXML	PRECURINTENS:071010_plate1_103.mzXML	PRECURINTENS:071010_plate1_104.mzXML	PRECURINTENS:071010_plate1_105.mzXML	PRECURINTENS:071010_plate1_106.mzXML	PRECURINTENS:071010_plate1_107.mzXML	PRECURINTENS:071010_plate1_108.mzXML	PRECURINTENS:071010_plate1_109.mzXML	PRECURINTENS:071010_plate1_110.mzXML	PRECURINTENS:071010_plate1_111.mzXML	PRECURINTENS:071010_plate1_112.mzXML	PRECURINTENS:071010_plate1_113.mzXML	PRECURINTENS:071010_plate1_114.mzXML	PRECURINTENS:071010_plate1_115.mzXML	PRECURINTENS:071010_plate1_116.mzXML	PRECURINTENS:071010_plate1_117.mzXML	PRECURINTENS:071010_plate1_118.mzXML	PRECURINTENS:071010_plate1_119.mzXML	PRECURINTENS:071010_plate1_12.mzXML	PRECURINTENS:071010_plate1_120.mzXML	PRECURINTENS:071010_plate1_121.mzXML	PRECURINTENS:071010_plate1_122.mzXML	PRECURINTENS:071010_plate1_123.mzXML	PRECURINTENS:071010_plate1_124.mzXML	PRECURINTENS:071010_plate1_125.mzXML	PRECURINTENS:071010_plate1_126.mzXML	PRECURINTENS:071010_plate1_127.mzXML	PRECURINTENS:071010_plate1_128.mzXML	PRECURINTENS:071010_plate1_13.mzXML	PRECURINTENS:071010_plate1_14.mzXML	PRECURINTENS:071010_plate1_15.mzXML	PRECURINTENS:071010_plate1_16.mzXML	PRECURINTENS:071010_plate1_17.mzXML	PRECURINTENS:071010_plate1_18.mzXML	PRECURINTENS:071010_plate1_19.mzXML	PRECURINTENS:071010_plate1_20.mzXML
100217-small_set_for_testing-reversed-out	Chol [12:3]	39041.4	37847.9	43060.9	33045.1	24252.4	26384.2	4669.4	4626.1	54582.4	39995.5	5664.3	2392.5	3830.6	11742.3	8879	4305.3	5697.1	9071.2	7444.1	9189.6	7938.1	0	0	6278.5	2610.1	10843.5	8369	3622.5	0	0	32280.7	0	0	5646.6	4104.6	6785.8	8777.2	9949	5323.9	4207.9	10654.6	7189.6	58273.8	45259.7	33993	25910.4	40649.1	40276.4
100217-small_set_for_testing-out	Chol [12:3]	39041.4	37847.9	43060.9	33045.1	24252.4	26384.2	4669.4	4626.1	54582.4	39995.5	5664.3	2392.5	3830.6	11742.3	8879	4305.3	5697.1	9071.2	7444.1	9189.6	7938.1	0	0	6278.5	2610.1	10843.5	8369	3622.5	0	0	32280.7	0	0	5646.6	4104.6	6785.8	8777.2	9949	5323.9	4207.9	10654.6	7189.6	58273.8	45259.7	33993	25910.4	40649.1	40276.4
100217-small_set_for_testing-reversed-out	Chol [14:0]	80260	62416.5	48446.9	17753.4	74746.6	57498.9	137733	156830	35209.1	29114.4	49718.5	76405	89379.7	123004	133507	342769	330960	112759	95161.6	94588.5	120218	208082	166393	179454	142379	91489.9	78876.3	74544.5	79374.5	51484.2	59134.3	56860.2	67574	72784.8	72602.4	66693.7	148443	155667	148532	139326	99552.8	66320	28532.6	9427.8	60208.2	39979.2	78146.9	80344.1
100217-small_set_for_testing-out	Chol [14:0]	80260	62416.5	48446.9	17753.4	74746.6	57498.9	137733	156830	35209.1	29114.4	49718.5	76405	89379.7	123004	133507	342769	330960	112759	95161.6	94588.5	120218	208082	166393	179454	142379	91489.9	78876.3	74544.5	79374.5	51484.2	59134.3	56860.2	67574	72784.8	72602.4	66693.7	148443	155667	148532	139326	99552.8	66320	28532.6	9427.8	60208.2	39979.2	78146.9	80344.1
100217-small_set_for_testing-reversed-out	Chol [16:0]	2.91158e+06	2.52011e+06	1.79493e+06	778676	1.63505e+06	1.65826e+06	2.79911e+06	2.73326e+06	1.14956e+06	981018	1.42985e+06	1.66015e+06	1.6452e+06	1.8693e+06	1.95608e+06	3886000	3.68867e+06	1.75783e+06	1.54323e+06	1.789e+06	1.98488e+06	2.24885e+06	2.28566e+06	2.42884e+06	2.129e+06	1.67837e+06	1.56516e+06	2.02888e+06	2.11055e+06	1.05217e+06	1983645	1.03676e+06	1.82467e+06	1.73402e+06	1.23318e+06	1.12601e+06	2.94524e+06	2.92965e+06	1.81424e+06	1.73951e+06	2.38623e+06	1.76874e+06	737546	259574	952111	853324	1.79632e+06	1.94181e+06
100217-small_set_for_testing-out	Chol [16:0]	2.91158e+06	2.52011e+06	1.79493e+06	778676	1.63505e+06	1.65826e+06	2.79911e+06	2.73326e+06	1.14956e+06	981018	1.42985e+06	1.66015e+06	1.6452e+06	1.8693e+06	1.95608e+06	3886000	3.68867e+06	1.75783e+06	1.54323e+06	1.789e+06	1.98488e+06	2.24885e+06	2.28566e+06	2.42884e+06	2.129e+06	1.67837e+06	1.56516e+06	2.02888e+06	2.11055e+06	1.05217e+06	1983645	1.03676e+06	1.82467e+06	1.73402e+06	1.23318e+06	1.12601e+06	2.94524e+06	2.92965e+06	1.81424e+06	1.73951e+06	2.38623e+06	1.76874e+06	737546	259574	952111	853324	1.79632e+06	1.94181e+06
100217-small_set_for_testing-reversed-out	Chol [16:1]	919137	798958	606603	230239	1058846	1.13502e+06	1.50404e+06	1.4391e+06	288829	226466	619378	866772	847682	1.1866e+06	1.24239e+06	4.35107e+06	4.11286e+06	803530	698804	625683	683529	1202247	1.28968e+06	1.32153e+06	1.15823e+06	439078	398920	1.10185e+06	1.13943e+06	345895	738271	339447	838694	792680	273753	234981	1.2182e+06	1.19268e+06	1.23884e+06	1.18274e+06	2.67078e+06	2.07367e+06	406565	164453	422443	347467	1.05865e+06	1.17716e+06
100217-small_set_for_testing-out	Chol [16:1]	919137	798958	606603	230239	1058846	1.13502e+06	1.50404e+06	1.4391e+06	288829	226466	619378	866772	847682	1.1866e+06	1.24239e+06	4.35107e+06	4.11286e+06	803530	698804	625683	683529	1202247	1.28968e+06	1.32153e+06	1.15823e+06	439078	398920	1.10185e+06	1.13943e+06	345895	738271	339447	838694	792680	273753	234981	1.2182e+06	1.19268e+06	1.23884e+06	1.18274e+06	2.67078e+06	2.07367e+06	406565	164453	422443	347467	1.05865e+06	1.17716e+06
100217-small_set_for_testing-reversed-out	Chol [18:2]	3.56402e+07	3.21075e+07	2.72831e+07	1.82987e+07	1.83114e+07	2.05426e+07	2.53266e+07	2.34958e+07	1.45688e+07	1.29735e+07	15768394	1.29169e+07	1.2534e+07	1.74517e+07	17979260	1.8145e+07	1.71596e+07	1.35983e+07	1.19932e+07	2.11509e+07	2.2143e+07	12971367	1.50134e+07	1.77246e+07	1.59324e+07	1.42104e+07	1.34023e+07	1.02244e+07	1.06515e+07	9010785	1.94712e+07	8.43129e+06	1.8354e+07	1.65587e+07	1.35921e+07	1.27021e+07	2.46604e+07	2.43198e+07	1.50039e+07	1.44281e+07	1.8351e+07	1.49282e+07	9.10884e+06	7.32746e+06	1.01289e+07	9.62658e+06	2.05778e+07	2.30539e+07
100217-small_set_for_testing-out	Chol [18:2]	3.56402e+07	3.21075e+07	2.72831e+07	1.82987e+07	1.83114e+07	2.05426e+07	2.53266e+07	2.34958e+07	1.45688e+07	1.29735e+07	15768394	1.29169e+07	1.2534e+07	1.74517e+07	17979260	1.8145e+07	1.71596e+07	1.35983e+07	1.19932e+07	2.11509e+07	2.2143e+07	12971367	1.50134e+07	1.77246e+07	1.59324e+07	1.42104e+07	1.34023e+07	1.02244e+07	1.06515e+07	9010785	1.94712e+07	8.43129e+06	1.8354e+07	1.65587e+07	1.35921e+07	1.27021e+07	2.46604e+07	2.43198e+07	1.50039e+07	1.44281e+07	1.8351e+07	1.49282e+07	9.10884e+06	7.32746e+06	1.01289e+07	9.62658e+06	2.05778e+07	2.30539e+07
100217-small_set_for_testing-reversed-out	Chol [18:3]	431938	354797	879364	454335	618152	608502	902624	883783	390041	319374	362120	574666	573747	736907	755938	1.08222e+06	1.02583e+06	441470	385284	622794	664081	338289	355968	1.15291e+06	998809	660921	611000	271838	254646	206464	352284	200273	626996	581709	456708	415475	1.02215e+06	1.01445e+06	405870	371154	810959	547549	139407	74657.7	359574	276921	638257	701628
100217-small_set_for_testing-out	Chol [18:3]	431938	354797	879364	454335	618152	608502	902624	883783	390041	319374	362120	574666	573747	736907	755938	1.08222e+06	1.02583e+06	441470	385284	622794	664081	338289	355968	1.15291e+06	998809	660921	611000	271838	254646	206464	352284	200273	626996	581709	456708	415475	1.02215e+06	1.01445e+06	405870	371154	810959	547549	139407	74657.7	359574	276921	638257	701628
100217-small_set_for_testing-reversed-out	Chol [20:2]	31336.9	28743.5	30776.8	16703.4	18268.9	14524.4	10562.4	6264.9	11750.3	11674.1	17398.3	8938.5	8620.5	21775.9	22752.4	6343.9	8526.5	16897	14831.9	32689.3	36830	15618.9	12929.3	17167.1	8095.5	28385.5	24457.5	3648.4	4772.4	6507.9	18249.6	7228.9	22502.7	25110.1	19198.7	20675.3	23116.3	26625.1	19089.5	16617.9	14034.8	10202.4	6066.2	0	8707.5	5588	11326.7	12474.2
100217-small_set_for_testing-out	Chol [20:2]	31336.9	28743.5	30776.8	16703.4	18268.9	14524.4	10562.4	6264.9	11750.3	11674.1	17398.3	8938.5	8620.5	21775.9	22752.4	6343.9	8526.5	16897	14831.9	32689.3	36830	15618.9	12929.3	17167.1	8095.5	28385.5	24457.5	3648.4	4772.4	6507.9	18249.6	7228.9	22502.7	25110.1	19198.7	20675.3	23116.3	26625.1	19089.5	16617.9	14034.8	10202.4	6066.2	0	8707.5	5588	11326.7	12474.2
100217-small_set_for_testing-reversed-out	Chol [20:3]	67556.2	35198	126041	59508	140323	110778	129341	131341	157382	124266	125733	125800	133334	301775	310270	425522	416506	161512	138878	150995	181231	168226	108852	263704	203494	165004	147161	222121	200945	101468	178412	105916	251385	258378	126573	114225	308546	317893	170549	159285	66853.7	37814.9	73045.4	46524.1	98733.1	75328.2	88011.1	72331
100217-small_set_for_testing-out	Chol [20:3]	67556.2	35198	126041	59508	140323	110778	129341	131341	157382	124266	125733	125800	133334	301775	310270	425522	416506	161512	138878	150995	181231	168226	108852	263704	203494	165004	147161	222121	200945	101468	178412	105916	251385	258378	126573	114225	308546	317893	170549	159285	66853.7	37814.9	73045.4	46524.1	98733.1	75328.2	88011.1	72331
100217-small_set_for_testing-reversed-out	Chol [22:2]	25730.3	21086.6	15022.3	7340.9	18454.6	12666.5	6733.2	4988.5	13312.3	8959.3	18819.4	11278.5	13713	20640.3	21038.3	14930.3	20623.4	13144.8	10160	20723	25919	6058.4	13334.3	13981.7	12596.7	16911.4	16060.3	6395.1	2923.9	7287.5	19264.6	7929.5	19421.5	18978.4	5528.6	12371.6	16932.4	28777.5	18556	11030.8	11998.3	7710.2	8429.4	4328.2	8718.4	6400.1	6040.6	7022.4
100217-small_set_for_testing-out	Chol [22:2]	25730.3	21086.6	15022.3	7340.9	18454.6	12666.5	6733.2	4988.5	13312.3	8959.3	18819.4	11278.5	13713	20640.3	21038.3	14930.3	20623.4	13144.8	10160	20723	25919	6058.4	13334.3	13981.7	12596.7	16911.4	16060.3	6395.1	2923.9	7287.5	19264.6	7929.5	19421.5	18978.4	5528.6	12371.6	16932.4	28777.5	18556	11030.8	11998.3	7710.2	8429.4	4328.2	8718.4	6400.1	6040.6	7022.4
100217-small_set_for_testing-reversed-out	Chol [24:3]	11417.1	8088.1	5090.5	0	4709	0	2237.2	0	0	0	6836.8	0	2865.4	8445.5	10498.4	0	3883.2	4806	2316.1	7183	10368.8	0	2577.1	2535.1	0	5843.3	5891	0	0	0	3892.6	0	2772.4	4919.4	0	0	12602.3	12745.1	6378.2	3108.4	0	0	0	0	0	0	0	0
100217-small_set_for_testing-out	Chol [24:3]	11417.1	8088.1	5090.5	0	4709	0	2237.2	0	0	0	6836.8	0	2865.4	8445.5	10498.4	0	3883.2	4806	2316.1	7183	10368.8	0	2577.1	2535.1	0	5843.3	5891	0	0	0	3892.6	0	2772.4	4919.4	0	0	12602.3	12745.1	6378.2	3108.4	0	0	0	0	0	0	0	0
100217-small_set_for_testing-reversed-out	DAG [32:3]	0	0	0	0	0	0	9857.1	7369.7	5533.5	0	0	28521.3	2784.3	0	0	7040.6	0	10144.9	4627.9	15925.2	5789.6	9242.9	6271.3	7533.8	13409.8	2464.7	4434.8	3182.3	6856.9	3358.5	0	0	2142	0	0	0	7187	0	0	15646.6	0	0	7497.4	4326.4	0	0	4165.5	7046.6
100217-small_set_for_testing-out	DAG [32:3]	0	0	0	0	0	0	9857.1	7369.7	5533.5	0	0	28521.3	2784.3	0	0	7040.6	0	10144.9	4627.9	15925.2	5789.6	9242.9	6271.3	7533.8	13409.8	2464.7	4434.8	3182.3	6856.9	3358.5	0	0	2142	0	0	0	7187	0	0	15646.6	0	0	7497.4	4326.4	0	0	4165.5	7046.6
100217-small_set_for_testing-reversed-out	DAG [33:3]	39130.3	24625.7	36411.9	0	17107	28386.9	21453.4	12161.7	13717.8	19909.9	36422.3	47103.9	13542.1	43186.5	0	33966.1	8689.1	37536.6	27934.6	50050.4	10969.8	12787.2	30175.3	12202	39957.7	22872.1	39339.3	35001.2	49222.4	37005.4	55602.4	21565.9	13824.2	33323.4	4546	11418	53238	31843.8	17072.5	43362.1	9742.8	29613.2	19343.4	28817.8	21062	35000.5	7553.9	32500.1
100217-small_set_for_testing-out	DAG [33:3]	39130.3	24625.7	36411.9	0	17107	28386.9	21453.4	12161.7	13717.8	19909.9	36422.3	47103.9	13542.1	43186.5	0	33966.1	8689.1	37536.6	27934.6	50050.4	10969.8	12787.2	30175.3	12202	39957.7	22872.1	39339.3	35001.2	49222.4	37005.4	55602.4	21565.9	13824.2	33323.4	4546	11418	53238	31843.8	17072.5	43362.1	9742.8	29613.2	19343.4	28817.8	21062	35000.5	7553.9	32500.1
100217-small_set_for_testing-reversed-out	DAG [34:1]	20159.7	14268.5	9314.6	4301.1	20056.3	21353.3	137564	141178	3065.8	2506.2	8202.4	62668.1	62602.8	17378.2	19053.4	72682.4	68761.5	11908.8	15406.4	6481.1	9106.5	85305.2	53907.6	50681.3	40134.9	28058	22355.4	326889	297693	17874.6	27137	12655.8	25804	28177.1	24603.3	27186.8	43816	40978.4	33368.2	31140.2	30802.5	26705.9	12839.3	5902.8	0	2978.3	20430.8	22595
100217-small_set_for_testing-out	DAG [34:1]	20159.7	14268.5	9314.6	4301.1	20056.3	21353.3	137564	141178	3065.8	2506.2	8202.4	62668.1	62602.8	17378.2	19053.4	72682.4	68761.5	11908.8	15406.4	6481.1	9106.5	85305.2	53907.6	50681.3	40134.9	28058	22355.4	326889	297693	17874.6	27137	12655.8	25804	28177.1	24603.3	27186.8	43816	40978.4	33368.2	31140.2	30802.5	26705.9	12839.3	5902.8	0	2978.3	20430.8	22595
100217-small_set_for_testing-reversed-out	DAG [34:2]	22546.8	19314.3	8667.2	3783.9	18955.8	18313.8	177832	186428	0	0	4103.7	39029.5	41640.5	15858.7	15614.9	51713.1	46067.6	5204.6	0	8088.3	9834.4	54153.3	50638.1	42022.4	31688.4	25820.7	22310.5	211657	202198	11504.2	19988.9	10106.5	28624.9	27486.6	15106.8	14672.7	26727.1	27674.1	29445.9	25089.3	31266.8	24316.7	12956.2	5454.6	0	0	18114.6	20065.2
100217-small_set_for_testing-out	DAG [34:2]	22546.8	19314.3	8667.2	3783.9	18955.8	18313.8	177832	186428	0	0	4103.7	39029.5	41640.5	15858.7	15614.9	51713.1	46067.6	5204.6	0	8088.3	9834.4	54153.3	50638.1	42022.4	31688.4	25820.7	22310.5	211657	202198	11504.2	19988.9	10106.5	28624.9	27486.6	15106.8	14672.7	26727.1	27674.1	29445.9	25089.3	31266.8	24316.7	12956.2	5454.6	0	0	18114.6	20065.2
100217-small_set_for_testing-reversed-out	DAG [34:3]	7417.2	6592.8	6454.5	0	4028.1	7713.2	48672.6	47693.2	0	0	0	15432.7	12501.2	8259.8	3722.9	8585.8	5143.5	0	0	5187.4	0	12952.7	14443.5	12596.8	12064.1	9485.2	11444.9	38302	36492.1	0	9223.5	0	10300.5	10882.4	2594.8	0	14114.9	10757.4	9173.9	8963.2	5454.7	6135.8	5145.5	6234	0	4612.8	0	2993
100217-small_set_for_testing-out	DAG [34:3]	7417.2	6592.8	6454.5	0	4028.1	7713.2	48672.6	47693.2	0	0	0	15432.7	12501.2	8259.8	3722.9	8585.8	5143.5	0	0	5187.4	0	12952.7	14443.5	12596.8	12064.1	9485.2	11444.9	38302	36492.1	0	9223.5	0	10300.5	10882.4	2594.8	0	14114.9	10757.4	9173.9	8963.2	5454.7	6135.8	5145.5	6234	0	4612.8	0	2993
100217-small_set_for_testing-reversed-out	DAG [34:4]	22091.8	20500.7	11592.1	5261.8	10835.8	14446.1	8110.3	5629.5	15198.4	13882.5	21805.4	16258.8	19457.7	25477.3	23967.5	19097.8	17675.2	23706.4	19969.7	23423.4	28411.3	16228.3	15310.3	24761.2	18144.2	26086.7	24173.9	13703.9	14535.7	31447.7	7698.9	31445.7	20055	21320.2	24580.5	23376.1	28632.9	27234.9	21857.4	20380	5763.3	5659.2	11794.9	9008	11050.3	9015.6	12200.5	18149.7
100217-small_set_for_testing-out	DAG [34:4]	22091.8	20500.7	11592.1	5261.8	10835.8	14446.1	8110.3	5629.5	15198.4	13882.5	21805.4	16258.8	19457.7	25477.3	23967.5	19097.8	17675.2	23706.4	19969.7	23423.4	28411.3	16228.3	15310.3	24761.2	18144.2	26086.7	24173.9	13703.9	14535.7	31447.7	7698.9	31445.7	20055	21320.2	24580.5	23376.1	28632.9	27234.9	21857.4	20380	5763.3	5659.2	11794.9	9008	11050.3	9015.6	12200.5	18149.7
100217-small_set_for_testing-reversed-out	DAG [36:0]	0	5976.2	0	0	0	0	0	0	0	0	0	0	2484.6	7881.4	8733.7	9430.2	17674.9	8769.8	7932.3	5779.8	0	0	7804.7	11923.1	8848.8	5211	0	7728.8	5373.8	6844.9	3328	4906.6	0	5373.7	0	0	0	16613.1	7294.3	6977.8	16130.9	8007.6	0	0	0	0	0	0
100217-small_set_for_testing-out	DAG [36:0]	0	5982.3	0	0	0	0	0	0	0	0	4872.4	0	2500.7	7898.8	8754.3	14747.4	20807.2	8769.8	7932.3	5786.7	0	29150	7840.4	11947.2	8864.1	5211	0	7728.8	5373.8	6844.9	3328	4906.6	0	5373.7	0	0	28469.2	18800.6	7306.2	6983.9	16146.5	8007.6	0	0	0	0	0	0
100217-small_set_for_testing-reversed-out	DAG [36:1]	31313.6	28487.3	27162.7	25985	17565.3	8561.1	38870.1	35351.1	0	0	18078.5	17508.6	18311.9	0	19004.6	47164.6	37820.9	29053.9	47095.2	6945.1	3717.8	170081	22789.3	23140.3	13441.1	8561.3	7828	43220.4	35374.2	47591.9	10570.8	8095.1	7710.1	15880.2	12599.2	30639.8	39661.3	12108.4	10080.5	17158.9	14056.4	14476.9	2416.8	0	4721.6	3780.4	4998.3	6059.1
100217-small_set_for_testing-out	DAG [36:1]	31682.2	28487.3	27162.7	25985	17565.3	8561.1	38870.1	35351.1	0	0	18078.5	17508.6	18311.9	2363.5	19947	49934.8	40532.8	29053.9	47095.2	7258.7	3717.8	171851	24419.1	24240.4	14140.7	8561.3	7828	43220.4	35374.2	47591.9	10570.8	8095.1	7710.1	15880.2	12599.2	30639.8	40868	13568.9	10623.4	17438.3	20566.7	14476.9	2416.8	0	4721.6	3780.4	4998.3	6059.1
100217-small_set_for_testing-reversed-out	DAG [36:2]	48023.9	41141.8	19771.2	7691	48419.7	46726.2	255829	267868	10418	8169.3	18032.7	89714.1	96998.6	25676.3	28622.2	89521.7	81023.8	18291.9	15822.9	17164.3	21116	92858.4	84559.9	70587	56150.6	63942.1	56311.7	458032	422130	24513.1	72138.3	24530	54606.5	53375.5	57119.5	51347.2	68111.2	69535.5	53441.2	48970	111274	78270.3	28293.1	22314.6	16110	12655.6	42757.8	48221.9
100217-small_set_for_testing-out	DAG [36:2]	48023.9	41141.8	19771.2	7691	48419.7	46726.2	255829	267868	10418	8169.3	18032.7	89714.1	96998.6	25676.3	28622.2	89521.7	81023.8	18291.9	15822.9	17164.3	21116	92858.4	84559.9	70587	56150.6	63942.1	56311.7	458032	422130	24513.1	72138.3	24530	54606.5	53375.5	57119.5	51347.2	68111.2	69535.5	53441.2	48970	111274	78270.3	28293.1	22314.6	16110	12655.6	42757.8	48221.9
100217-small_set_for_testing-reversed-out	DAG [36:3]	70234.9	56711.5	28549.7	17439.8	37692.8	42135.6	555897	565096	9829.8	9309.4	20780.4	59668.4	61447.4	27176.1	26159.7	29594.8	26804.4	10532.7	9318.2	31491.3	32934.7	68650.4	62954	60053.9	44874.7	68333.9	61324.3	307696	297786	21770.4	48772.9	22281.6	57574.4	61082.2	51069.7	45689	55878.5	56647	49961	47514.1	54774.6	43084.4	25591.8	19250.9	13221.8	9663.2	39310.5	41898.9
100217-small_set_for_testing-out	DAG [36:3]	70234.9	56711.5	28549.7	17439.8	37692.8	42135.6	555897	565096	9829.8	9309.4	20780.4	59668.4	61447.4	27176.1	26159.7	29594.8	26804.4	10532.7	9318.2	31491.3	32934.7	68650.4	62954	60053.9	44874.7	68333.9	61324.3	307696	297786	21770.4	48772.9	22281.6	57574.4	61082.2	51069.7	45689	55878.5	56647	49961	47514.1	54774.6	43084.4	25591.8	19250.9	13221.8	9663.2	39310.5	41898.9
100217-small_set_for_testing-reversed-out	DAG [36:4]	28818.9	24980.9	13709	4877.7	10649.8	7195.1	341484	333790	0	0	9591.5	19219.5	23282.2	11875.9	12026.4	10437.2	12254.5	0	0	15149	17068.3	19454.7	18358.8	24984.2	20057.3	28444.7	23862.6	74780.8	68678.1	9607.2	13531.4	9193.9	24660.1	26295.6	19534.7	19840.3	26052.5	25794.4	15615.3	15818.4	11837.2	7295.1	6880.6	2625.4	0	0	8648.9	9222.9
100217-small_set_for_testing-out	DAG [36:4]	28818.9	24980.9	13709	4877.7	10649.8	7195.1	341484	333790	0	0	9591.5	19219.5	23282.2	11875.9	12026.4	10437.2	12254.5	0	0	15149	17068.3	19454.7	18358.8	24984.2	20057.3	28444.7	23862.6	74780.8	68678.1	9607.2	13531.4	9193.9	24660.1	26295.6	19534.7	19840.3	26052.5	25794.4	15615.3	15818.4	11837.2	7295.1	6880.6	2625.4	0	0	8648.9	9222.9
100217-small_set_for_testing-reversed-out	DAG [37:5]	4668.6	4221.6	0	0	0	0	0	0	4506.1	0	7124.6	3310	5605.1	10644	8780	2768.2	2081.9	7497.8	6975.2	10141.5	12102.3	0	0	6780.9	0	9233.7	8683.1	2826.5	0	11119.5	0	11570.5	5892	8032.6	9534.4	7892.9	18473	10974.3	8803.4	5321.3	0	0	0	0	0	0	0	0
100217-small_set_for_testing-out	DAG [37:5]	4668.6	4221.6	0	0	0	0	0	0	4506.1	0	7124.6	3310	5605.1	10644	8780	2768.2	2081.9	7497.8	6975.2	10141.5	12102.3	0	0	6780.9	0	9233.7	8683.1	2826.5	0	11119.5	0	11570.5	5892	8032.6	9534.4	7892.9	18473	10974.3	8803.4	5321.3	0	0	0	0	0	0	0	0
100217-small_set_for_testing-reversed-out	DAG [38:2]	111040	145649	164276	37098.9	139626	12393.3	0	50716.1	63324.8	115610	0	102187	85147.4	0	0	147267	120824	85349.3	51245.9	0	0	59789.8	114314	0	121870	81662.9	102275	61526.1	38277	18240.5	113965	48516.3	0	112721	103826	0	0	0	114026	0	0	0	55155.4	42539.2	6636.8	63707.1	38988.9	3614.2
100217-small_set_for_testing-out	DAG [38:2]	411458	145649	164276	99557.7	139626	151606	225696	172212	116945	115610	152273	102187	85147.4	116381	130849	147784	120824	85349.3	51245.9	191134	116073	59789.8	114314	123964	121870	81662.9	102275	61526.1	73284	46623.6	209658	48516.3	152098	112721	103826	130242	222975	215833	114026	138925	176997	100371	55155.4	52802.6	56068.6	63707.1	126732	100069
100217-small_set_for_testing-reversed-out	DAG [38:5]	0	0	0	0	0	0	35048.5	33121.9	0	0	0	7702.1	10724.5	4813.9	0	7888.5	8432.9	0	0	0	4361.2	7257.6	3822.6	7310.9	4169.2	5251.2	5419.8	30947.5	27983	0	2435.6	0	4138.1	4707.1	0	0	5074.2	6484.6	5687.4	4096	2294.1	0	0	0	0	0	0	0
100217-small_set_for_testing-out	DAG [38:5]	0	0	0	0	0	0	35048.5	33121.9	0	0	0	7702.1	10724.5	4813.9	0	7888.5	8432.9	0	0	0	4361.2	7257.6	3822.6	7310.9	4169.2	5251.2	5419.8	30947.5	27983	0	2435.6	0	4138.1	4707.1	0	0	5074.2	6484.6	5687.4	4096	2294.1	0	0	0	0	0	0	0
100217-small_set_for_testing-reversed-out	DAG [40:5]	12547.9	9437.6	11506.6	3013.8	14147.5	10919.9	0	2057.8	12077.1	9068	2625.6	2295.3	2289.1	13157.3	14366.2	26404.1	28433.4	15688.9	16072.5	4590.1	9269.4	7454.9	3430.7	8535.7	3595.3	2820.6	0	3198.5	2245.5	9964.4	5754.7	11205.9	0	0	0	0	5287.1	9586.5	6922	6859.1	8262.1	8308.5	11745.2	7857.8	14296	12489.3	15719.8	18753.2
100217-small_set_for_testing-out	DAG [40:5]	12547.9	9437.6	11506.6	3013.8	14147.5	10919.9	0	2057.8	12077.1	9068	2625.6	2295.3	2289.1	13157.3	14366.2	26404.1	28433.4	15688.9	16072.5	4590.1	9269.4	7454.9	3430.7	8535.7	3595.3	2820.6	0	3198.5	2245.5	9964.4	5754.7	11205.9	0	0	0	0	5287.1	9586.5	6922	6859.1	8262.1	8308.5	11745.2	7857.8	14296	12489.3	15719.8	18753.2
100217-small_set_for_testing-reversed-out	DAG [41:2]	11977	11254.2	5887.9	0	6802.6	0	0	0	10988.5	4550.7	14194.2	9189.7	14228.1	23690.5	26352.1	6985.2	8329.8	11154.1	7966.3	16070.7	24097.2	0	9141.1	15334.4	7089.5	15192.7	14511.4	5148.5	3436	10072.3	13072.3	10496.7	15880.2	21204.4	0	13488.4	20603.7	25230	20945.8	9297	3575.4	0	0	0	3839.8	0	0	0
100217-small_set_for_testing-out	DAG [41:2]	11977	11254.2	5887.9	0	6802.6	2579.1	0	0	10988.5	4550.7	14194.2	9189.7	14228.1	23690.5	26352.1	6985.2	8329.8	11154.1	7966.3	16070.7	24097.2	0	9141.1	15334.4	7089.5	15192.7	14511.4	5148.5	3436	10072.3	13072.3	10496.7	15880.2	21204.4	0	13488.4	20603.7	25230	20945.8	9297	3575.4	0	0	0	3839.8	0	0	0
100217-small_set_for_testing-reversed-out	DAG [42:5]	93305.1	84293.2	0	24420.3	58213.5	58764.7	0	10540.3	93284.3	78876.3	23892.7	19678.8	23454.5	45468.8	48972.2	0	0	89352.1	84147.3	0	38230.5	0	12132.6	0	22599.7	29998.9	27391.1	9465.6	4738.4	64430.4	47335.4	71416.1	0	12158	17967.5	19299.1	29498.3	30063.9	21550.1	20373	30956.9	31817.9	67394.2	44820.8	76661.6	69402.8	55617.9	66617.7
100217-small_set_for_testing-out	DAG [42:5]	93305.1	84293.2	92878.8	24420.3	58213.5	58764.7	2598.3	10540.3	93284.3	78876.3	23892.7	19678.8	23454.5	45468.8	48972.2	0	0	89352.1	84147.3	51413.9	38230.5	0	12132.6	0	22599.7	29998.9	27391.1	9465.6	4738.4	64430.4	47335.4	71416.1	13185.5	12158	17967.5	19299.1	29498.3	30063.9	21550.1	20373	30956.9	31817.9	67394.2	44820.8	76661.6	69402.8	55617.9	66617.7
100217-small_set_for_testing-reversed-out	DAG [42:6]	1.08342e+06	1.00911e+06	906715	409001	366730	369108	52606.9	61826.9	984830	934376	210377	94829.3	111010	332602	372916	104470	106450	455811	429621	369239	475641	65635.9	68552.5	161575	123014	197294	176712	40754	39919.6	472984	354731	474483	88687	105523	157460	146403	185880	201688	143591	127827	99584.6	97749.2	483923	298871	611107	570839	466780	632248
100217-small_set_for_testing-out	DAG [42:6]	1.08342e+06	1.00911e+06	906715	409001	366730	369108	52606.9	61826.9	984830	934376	210377	94829.3	111010	332602	372916	104470	106450	455811	429621	369239	475641	65635.9	68552.5	161575	123014	197294	176712	40754	39919.6	472984	354731	474483	88687	105523	157460	146403	185880	201688	143591	127827	99584.6	97749.2	483923	298871	611107	570839	466780	632248
100217-small_set_for_testing-reversed-out	DAG [42:7]	9313.7	7506.6	27574.5	15487.7	14958.7	11020.5	0	0	24733.8	19394.9	2683.4	3113.1	3052.6	14934.3	15272.5	5361.4	6571.4	14320.9	12887.1	11896.9	14797.3	0	0	15629	10918.5	9087.5	10812.5	0	0	11507.3	7433.5	11107.5	0	0	0	4199.1	8860.8	9105.1	0	2979.3	2518	0	7350	3623.9	21022.8	17821.9	15019	18818.4
100217-small_set_for_testing-out	DAG [42:7]	9313.7	7506.6	27574.5	15487.7	14958.7	11020.5	0	0	24733.8	19394.9	2683.4	3113.1	3052.6	14934.3	15272.5	5361.4	6571.4	14320.9	12887.1	11896.9	14797.3	0	0	15629	10918.5	9087.5	10812.5	0	0	11507.3	7433.5	11107.5	0	0	0	4199.1	8860.8	9105.1	0	2979.3	2518	0	7350	3623.9	21022.8	17821.9	15019	18818.4
100217-small_set_for_testing-reversed-out	Diether [44:0]	1.07857e+07	1.03596e+07	1.13104e+07	9.60941e+06	8.31196e+06	9699340	9826736	8.94446e+06	8.78692e+06	8.19144e+06	6.43876e+06	5.70363e+06	5.69401e+06	5076976	5.30908e+06	5.2174e+06	5.36941e+06	6108259	5.6668e+06	6.58761e+06	6.70669e+06	4.71755e+06	6.06113e+06	5.72888e+06	5.5061e+06	6.49507e+06	6.25729e+06	5846434	6.47748e+06	6.96781e+06	6.97286e+06	6.70593e+06	5.89911e+06	5202787	6.79966e+06	6.56375e+06	6.32409e+06	6.44922e+06	7.18106e+06	6.63221e+06	8.58265e+06	7.27597e+06	8.97481e+06	1.14206e+07	6.07381e+06	6.88036e+06	8.1353e+06	8.82855e+06
100217-small_set_for_testing-out	Diether [44:0]	1.07857e+07	1.03596e+07	1.13104e+07	9.60941e+06	8.31196e+06	9699340	9826736	8.94446e+06	8.78692e+06	8.19144e+06	6.43876e+06	5.70363e+06	5.69401e+06	5076976	5.30908e+06	5.2174e+06	5.36941e+06	6108259	5.6668e+06	6.58761e+06	6.70669e+06	4.71755e+06	6.06113e+06	5.72888e+06	5.5061e+06	6.49507e+06	6.25729e+06	5846434	6.47748e+06	6.96781e+06	6.97286e+06	6.70593e+06	5.89911e+06	5202787	6.79966e+06	6.56375e+06	6.32409e+06	6.44922e+06	7.18106e+06	6.63221e+06	8.58265e+06	7.27597e+06	8.97481e+06	1.14206e+07	6.07381e+06	6.88036e+06	8.13611e+06	8.82855e+06
100217-small_set_for_testing-reversed-out	Diether [45:0]	4.00264e+06	4.16081e+06	4115024	3.20147e+06	2.71659e+06	3.52376e+06	3.69837e+06	3.62012e+06	3.30501e+06	3.23725e+06	2723918	2.56901e+06	2.52669e+06	2.46257e+06	2.62309e+06	2147608	2.12523e+06	2.25157e+06	2.21411e+06	2.56256e+06	2.64752e+06	2.35521e+06	2.41874e+06	2.39494e+06	2.26725e+06	2.69708e+06	2.64193e+06	2.55334e+06	2.70427e+06	2.93538e+06	2.59736e+06	2.87056e+06	2.60989e+06	2316029	2.75505e+06	2.68474e+06	2887571	2.90234e+06	2.77578e+06	2.68479e+06	3.01787e+06	2523174	3.11245e+06	3.81381e+06	2.46995e+06	2.74851e+06	2.89142e+06	3.43073e+06
100217-small_set_for_testing-out	Diether [45:0]	4.00264e+06	4.16081e+06	4115024	3.20147e+06	2.71659e+06	3.52376e+06	3.69837e+06	3.62012e+06	3.30501e+06	3.23725e+06	2723918	2.56901e+06	2.52669e+06	2.46257e+06	2.62309e+06	2147608	2.12523e+06	2.25157e+06	2.21411e+06	2.56256e+06	2.64752e+06	2.35521e+06	2.41874e+06	2.39494e+06	2.26725e+06	2.69708e+06	2.64193e+06	2.55334e+06	2.70427e+06	2.93538e+06	2.59736e+06	2.87056e+06	2.60989e+06	2316029	2.75505e+06	2.68474e+06	2887571	2.90234e+06	2.77578e+06	2.68479e+06	3.01787e+06	2523174	3.11245e+06	3.81381e+06	2.46995e+06	2.74851e+06	2.89142e+06	3.43073e+06
100217-small_set_for_testing-reversed-out	LPC [14:0]	25557	22607.7	23221.5	13711.9	15733	19585.8	58049.7	57504.7	10685	6483.9	7989.4	23531.1	24817.8	27519	27193.4	47457.9	55169.2	9708.3	6323.7	16584.5	20421.2	17072	20681.9	24178.1	19203	20590.3	18641.9	21248.7	19852.1	8434.3	14339.1	9751.7	16355.6	18560.5	13438.5	12244.6	20735.9	21132	30674.9	23970.9	25461.9	18730.3	6829	3919	9528.3	9029.5	26945.4	29833.5
100217-small_set_for_testing-out	LPC [14:0]	25557	22607.7	23221.5	13711.9	15733	19585.8	58049.7	57504.7	10685	6483.9	7989.4	23531.1	24817.8	27519	27193.4	47457.9	55169.2	9708.3	6323.7	16584.5	20421.2	17072	20681.9	24178.1	19203	20590.3	18641.9	21248.7	19852.1	8434.3	14339.1	9751.7	16355.6	18560.5	13438.5	12244.6	20735.9	21132	30674.9	23970.9	25461.9	18730.3	6829	3919	9528.3	9029.5	26945.4	29833.5
100217-small_set_for_testing-reversed-out	LPC [16:0]	5810067	5.72913e+06	4.75739e+06	3.85272e+06	3.71758e+06	4.68672e+06	8348425	7.85768e+06	1.66462e+06	1.63533e+06	1.42647e+06	2.53086e+06	2.49354e+06	1.59384e+06	1.58829e+06	4.0494e+06	4.28217e+06	1.20502e+06	1064524	1.76747e+06	1.85299e+06	1.17651e+06	1.76691e+06	2.2198e+06	2.12344e+06	2.11383e+06	2.07611e+06	3.10116e+06	3.27748e+06	718862	2926013	738592	2.69601e+06	2.5033e+06	1.45174e+06	1.44855e+06	2297433	2.35085e+06	2.58832e+06	2.32992e+06	5.47151e+06	4.93494e+06	1.14874e+06	1.45333e+06	1.26985e+06	1.34633e+06	3.9612e+06	4.87397e+06
100217-small_set_for_testing-out	LPC [16:0]	5810067	5.72913e+06	4.75739e+06	3.85272e+06	3.71758e+06	4.68672e+06	8348425	7.85768e+06	1.66462e+06	1.63533e+06	1.42647e+06	2.53086e+06	2.49354e+06	1.59384e+06	1.58829e+06	4.0494e+06	4.28217e+06	1.20502e+06	1064524	1.76747e+06	1.85299e+06	1.17651e+06	1.76691e+06	2.2198e+06	2.12344e+06	2.11383e+06	2.07611e+06	3.10116e+06	3.27748e+06	718862	2926013	738592	2.69601e+06	2.5033e+06	1.45174e+06	1.44855e+06	2297433	2.35085e+06	2.58832e+06	2.32992e+06	5.47151e+06	4.93494e+06	1.14874e+06	1.45333e+06	1.26985e+06	1.34633e+06	3.9612e+06	4.87397e+06
100217-small_set_for_testing-reversed-out	LPC [16:1]	69626.1	56509.4	43343.3	30312.5	53186.8	54623.1	102392	101960	14415.6	11531	24244.1	45802.8	48877.1	31611.5	31159.3	141902	161671	23398.8	21361.7	25781.6	34800.3	25240.9	30712.2	33942.7	26787.8	29688.3	30028.9	52800.3	50784.7	12594.3	30459.9	14560.4	42014.7	43652.7	16122.9	15169.2	32389.1	33043	54249.6	48990.9	111292	78585.2	12672.3	11426.9	16265.6	13134.2	51186.4	66981.7
100217-small_set_for_testing-out	LPC [16:1]	69626.1	56509.4	43343.3	30312.5	53186.8	54623.1	102392	101960	14415.6	11531	24244.1	45802.8	48877.1	31611.5	31159.3	141902	161671	23398.8	21361.7	25781.6	34800.3	25240.9	30712.2	33942.7	26787.8	29688.3	30028.9	52800.3	50784.7	12594.3	30459.9	14560.4	42014.7	43652.7	16122.9	15169.2	32389.1	33043	54249.6	48990.9	111292	78585.2	12672.3	11426.9	16265.6	13134.2	51186.4	66981.7
100217-small_set_for_testing-reversed-out	LPC [18:0]	1.58708e+06	1.53941e+06	1.49543e+06	1.13704e+06	1.02402e+06	1.26457e+06	2.10193e+06	2.00945e+06	513964	477084	448202	688035	681765	434666	434055	1.02524e+06	1.07791e+06	342737	309364	514350	546794	217408	251866	673023	620779	654774	628284	400432	413306	141162	784336	159712	714907	675746	494026	482653	577285	597290	495126	432522	1.75391e+06	1.54342e+06	148946	139392	301923	289618	936444	1140299
100217-small_set_for_testing-out	LPC [18:0]	1.58708e+06	1.53941e+06	1.49543e+06	1.13704e+06	1.02402e+06	1.26457e+06	2.10193e+06	2.00945e+06	513964	477084	448202	688035	681765	434666	434055	1.02524e+06	1.07791e+06	342737	309364	514350	546794	217408	251866	673023	620779	654774	628284	400432	413306	141162	784336	159712	714907	675746	494026	482653	577285	597290	495126	432522	1.75391e+06	1.54342e+06	148946	139392	301923	289618	936444	1140299
100217-small_set_for_testing-reversed-out	LPC [18:1]	1.11853e+06	1.09079e+06	885131	530371	974834	1.20536e+06	1.70378e+06	1.63903e+06	211315	184454	327685	490094	502707	249313	250859	833356	879226	304665	262555	342556	383766	163101	197741	371182	325667	415582	409713	324280	328890	92733.8	588209	109142	420121	411791	356554	346529	353082	376423	433532	376034	1574451	1.38109e+06	122554	107086	252162	229237	967620	1.19706e+06
100217-small_set_for_testing-out	LPC [18:1]	1.11853e+06	1.09079e+06	885131	530371	974834	1.20536e+06	1.70378e+06	1.63903e+06	211315	184454	327685	490094	502707	249313	250859	833356	879226	304665	262555	342556	383766	163101	197741	371182	325667	415582	409713	324280	328890	92733.8	588209	109142	420121	411791	356554	346529	353082	376423	433532	376034	1574451	1.38109e+06	122554	107086	252162	229237	967620	1.19706e+06
100217-small_set_for_testing-reversed-out	LPC [18:2]	1.66195e+06	1.64349e+06	2.0962e+06	1510052	1.16601e+06	1.36877e+06	0	3046693	508581	0	594353	0	494947	325262	284434	402880	405559	398317	347031	810842	879069	176541	0	482552	0	601548	581552	375266	0	99488.4	819218	139512	580023	588900	569463	564827	492273	513712	647179	543167	1.14765e+06	0	26558.4	17718.7	389070	0	1410133	0
100217-small_set_for_testing-out	LPC [18:2]	1.66195e+06	1.64349e+06	2.0962e+06	1510052	1.16601e+06	1.36877e+06	3.19101e+06	3046693	508581	222509	594353	249530	494947	325262	284434	402880	405559	398317	347031	810842	879069	176541	27253	482552	293761	601548	581552	375266	142606	99488.4	819218	139512	580023	588900	569463	564827	492273	513712	647179	543167	1.14765e+06	460935	26558.4	17718.7	389070	119704	1410133	1.15664e+06
100217-small_set_for_testing-reversed-out	LPC [20:2]	3020.5	4544.9	5728.4	4049.9	5286.2	5924.7	6140.6	7566.1	2816.3	2987	4569.8	8804.6	0	5870	2735.1	5360.1	6384	0	0	7922	6053.6	0	2710	0	4721	3305	0	0	5371.7	0	2579.2	0	3553.2	4773.7	0	0	0	2254.9	4239.1	11308.5	4957.7	9805.5	3893.1	3450.2	0	4069.9	5618.9	10917.9
100217-small_set_for_testing-out	LPC [20:2]	3020.5	4544.9	5728.4	4049.9	5286.2	5924.7	6140.6	7566.1	2816.3	2987	4569.8	8804.6	0	5870	2735.1	5360.1	6384	0	0	7922	6053.6	0	2710	0	4721	3305	0	0	5371.7	0	2579.2	0	3553.2	4773.7	0	0	0	2254.9	4239.1	11308.5	4957.7	9805.5	3893.1	3450.2	0	4069.9	5618.9	10917.9
100217-small_set_for_testing-reversed-out	LPC [20:3]	46608.1	0	48168.9	36589.1	47517.5	66049.3	95140.7	96941	29784.9	26859.5	25173.8	35988.7	41617.4	36335.4	34682.7	57814.8	56894.8	23697.1	23821.9	24472.1	36389.2	19319.4	13065.1	0	37682.1	37432.4	35880.3	53406.2	44365.9	5250.2	36753.8	6898	47278.1	48939.8	0	30897.9	29503.1	34135.2	38620.8	23296.9	61229.9	54615	0	11701.8	22883.8	20009	59701.6	64749.6
100217-small_set_for_testing-out	LPC [20:3]	46608.1	54761.1	48168.9	36589.1	51077.1	66049.3	95140.7	96941	29784.9	26859.5	25173.8	35988.7	41617.4	36335.4	34682.7	57814.8	56894.8	23697.1	23821.9	30896.6	36389.2	19319.4	13065.1	46930.7	37682.1	37432.4	35880.3	53406.2	44365.9	5250.2	36753.8	6898	47278.1	48939.8	47604.8	30897.9	29503.1	34135.2	38620.8	33687.4	61229.9	54615	9082	11701.8	22883.8	20009	59701.6	64749.6
100217-small_set_for_testing-reversed-out	LPC [20:4]	148473	140008	82412.6	55775.7	155731	174270	226018	229177	52673.4	45586.1	70021.8	83963	100034	58627.2	62178.3	144022	176345	72269.8	64050.8	75352.6	89635.7	49503.1	56194	79969.7	66134.9	107347	104819	224114	218279	28190.1	85543.5	31078.8	99547.1	101635	49254.2	35076.5	71419	70101.1	73051.6	68011.7	236443	166790	15535.8	21926.9	58829.1	49501.2	221921	269018
100217-small_set_for_testing-out	LPC [20:4]	148473	140008	82412.6	55775.7	155731	174270	226018	229177	52673.4	45586.1	70021.8	83963	100034	58627.2	62178.3	144022	176345	72269.8	64050.8	75352.6	89635.7	49503.1	56194	79969.7	66134.9	107347	104819	224114	218279	28190.1	85543.5	31078.8	99547.1	101635	49254.2	35076.5	71419	70101.1	73051.6	68011.7	236443	166790	15535.8	21926.9	58829.1	49501.2	221921	269018
100217-small_set_for_testing-reversed-out	LPC [22:6]	46074.3	42609.6	34814.1	28691.7	13317.1	19931.5	106960	108297	4495.9	5164.4	13972.7	20482.3	25537.2	11167.9	12796.3	71990.8	81938.8	6350.9	0	13625.6	18332.1	20216.7	22713	34837.2	29217	30672.6	27940	18400.1	18716.4	0	22417.3	0	15115.6	17384.1	14905.9	14346.9	21238.2	23294.3	17777.1	14616.4	26062	20371.6	0	0	14492.2	10775.7	28332.9	31843
100217-small_set_for_testing-out	LPC [22:6]	46074.3	42609.6	34814.1	28691.7	13317.1	19931.5	106960	108297	4495.9	5164.4	13972.7	20482.3	25537.2	11167.9	12796.3	71990.8	81938.8	6350.9	0	13625.6	18332.1	20216.7	22713	34837.2	29217	30672.6	27940	18400.1	18716.4	0	22417.3	0	15115.6	17384.1	14905.9	14346.9	21238.2	23294.3	17777.1	14616.4	26062	20371.6	0	0	14492.2	10775.7	28332.9	31843
100217-small_set_for_testing-reversed-out	PC [30:0]	46142.4	42319.2	71328.7	48680.9	56644.8	56462.2	87474	97570.6	34576.6	27542.3	31239.3	57252.2	60329.5	91299.3	91465.3	152569	161526	38327.7	36943	47122.1	57653.3	119447	117784	86037.9	66788.7	38310.4	35645.7	58976.5	63003.6	37560.1	42402.7	39056.8	45667.6	44239.9	37685.4	32056	56214.4	60050.9	104377	86543.1	47081	37386.8	37238.7	40430.8	42040.2	36332.4	77618.3	85420.2
100217-small_set_for_testing-out	PC [30:0]	46142.4	42319.2	71328.7	48680.9	56644.8	56462.2	87474	97570.6	34576.6	27542.3	31239.3	57252.2	60329.5	91299.3	91465.3	152569	161526	38327.7	36943	47122.1	57653.3	119447	117784	86037.9	66788.7	38310.4	35645.7	58976.5	63003.6	37560.1	42402.7	39056.8	45667.6	44239.9	37685.4	32056	56214.4	60050.9	104377	86543.1	47081	37386.8	37238.7	40430.8	42040.2	36332.4	77618.3	85420.2
100217-small_set_for_testing-reversed-out	PC [30:1]	0	0	3327.5	0	4123.9	4101.5	6006.5	10360.1	0	0	0	7571.8	8603.3	17839.5	18878.9	25056.5	26466.4	0	0	4396.9	6703.8	13084.5	15120.9	5297.3	3694.5	0	0	2802.4	2262.3	0	0	5736.8	0	2175.7	0	0	0	3484.5	13195.9	12262.8	4547.8	0	0	0	2433.3	0	8059.6	6492.6
100217-small_set_for_testing-out	PC [30:1]	0	0	3327.5	0	4123.9	4101.5	6006.5	10360.1	0	0	0	7571.8	8603.3	17839.5	18878.9	25056.5	26466.4	0	0	4396.9	6703.8	13084.5	15120.9	5297.3	3694.5	0	0	2802.4	2262.3	0	0	5736.8	0	2175.7	0	0	0	3484.5	13195.9	12262.8	4547.8	0	0	0	2433.3	0	8059.6	6492.6
100217-small_set_for_testing-reversed-out	PC [32:0]	356211	320502	479754	286022	317261	309128	323106	315437	204981	179033	220169	251509	285599	235366	244495	448979	492998	224647	212297	242557	284195	388659	405498	306762	258741	201406	178885	373120	395213	144712	275246	155609	266050	262704	176427	164042	369717	386341	343988	306359	348493	239015	113734	114917	152015	140155	280694	302806
100217-small_set_for_testing-out	PC [32:0]	356211	320502	479754	286022	317261	309128	323106	315437	204981	179033	220169	251509	285599	235366	244495	448979	492998	224647	212297	242557	284195	388659	405498	306762	258741	201406	178885	373120	395213	144712	275246	155609	266050	262704	176427	164042	369717	386341	343988	306359	348493	239015	113734	114917	152015	140155	280694	302806
100217-small_set_for_testing-reversed-out	PC [32:1]	304430	287469	387444	224457	755298	851695	951750	942765	147208	126269	270143	545812	593558	578142	592106	1.87735e+06	1.90937e+06	322348	303819	270306	302819	716329	866819	468816	396704	171579	155570	725515	759443	216848	306708	230794	439682	431933	148956	137774	405173	430377	869997	784568	1.20322e+06	907911	294424	285841	221393	209984	700945	818948
100217-small_set_for_testing-out	PC [32:1]	304430	287469	387444	224457	755298	851695	951750	942765	147208	126269	270143	545812	593558	578142	592106	1.87735e+06	1.90937e+06	322348	303819	270306	302819	716329	866819	468816	396704	171579	155570	725515	759443	216848	306708	230794	439682	431933	148956	137774	405173	430377	869997	784568	1.20322e+06	907911	294424	285841	221393	209984	700945	818948
100217-small_set_for_testing-reversed-out	PC [32:2]	81920.5	75313.6	98957.1	62597.4	66084.5	66204.8	138562	142580	55545.1	44824.3	65203.3	65030.1	74327.2	107951	115127	96301.2	99236.5	40843.3	36006.2	122028	144946	132901	134335	78106.6	62807.9	49036.9	45252.8	66007.3	63766.4	65087.8	40279	68237.8	83282.2	83794.1	55953.1	51506.1	69851.3	77909.8	143128	128313	74554.1	51508.8	56948.4	65892.3	50544.3	46071.7	78429.9	93188.7
100217-small_set_for_testing-out	PC [32:2]	81920.5	75313.6	98957.1	62597.4	66084.5	66204.8	138562	142580	55545.1	44824.3	65203.3	65030.1	74327.2	107951	115127	96301.2	99236.5	40843.3	36006.2	122028	144946	132901	134335	78106.6	62807.9	49036.9	45252.8	66007.3	63766.4	65087.8	40279	68237.8	83282.2	83794.1	55953.1	51506.1	69851.3	77909.8	143128	128313	74554.1	55776.3	56948.4	65892.3	50544.3	46071.7	78429.9	93188.7
100217-small_set_for_testing-reversed-out	PC [34:1]	7.68215e+06	7.50892e+06	0	0	1.05489e+07	1.27598e+07	1.31712e+07	1.20866e+07	3.37466e+06	2.75947e+06	4.13287e+06	6.35708e+06	6.43683e+06	4.36757e+06	4.57276e+06	1.40161e+07	1.41009e+07	4.73095e+06	4.43934e+06	2.84157e+06	3.28469e+06	5.47911e+06	7.03269e+06	5278985	4.78022e+06	4.12528e+06	3.88843e+06	6.41568e+06	7.07234e+06	3.13678e+06	7.17813e+06	3.11034e+06	5.43663e+06	4.87704e+06	3.22307e+06	3.16984e+06	6.12064e+06	6.23481e+06	6.52561e+06	6.10365e+06	1.49113e+07	1.48438e+07	4.77591e+06	6.02562e+06	3.77773e+06	4.06293e+06	8463475	9.70619e+06
100217-small_set_for_testing-out	PC [34:1]	7.68215e+06	7.50892e+06	6665327	5.59633e+06	1.05489e+07	1.27598e+07	1.31712e+07	1.20866e+07	3.37466e+06	2.75947e+06	4.12323e+06	6.35708e+06	6.43683e+06	4.36757e+06	4.57276e+06	1.25387e+07	1.26145e+07	4.72603e+06	4.43479e+06	2.83103e+06	3.27283e+06	5.47118e+06	7.03269e+06	5278985	4.78022e+06	2.73645e+06	2.54111e+06	6.41568e+06	7.07234e+06	2.05267e+06	7.17813e+06	2.0622e+06	5.43663e+06	4.86908e+06	3.21621e+06	3.16337e+06	6.10513e+06	6.21854e+06	6.5146e+06	6.09407e+06	1.49113e+07	1.2629e+07	4.77591e+06	6.02562e+06	3.77773e+06	4.06293e+06	8463475	9.70619e+06
100217-small_set_for_testing-reversed-out	PC [34:2]	2.60059e+07	2.55537e+07	3.04892e+07	2.58733e+07	20688312	2.50864e+07	34685460	3.23928e+07	1.38772e+07	1.31226e+07	1.69425e+07	1.20642e+07	1.22515e+07	1.12911e+07	1.17372e+07	1.10272e+07	1.10939e+07	1.15746e+07	1.08543e+07	1.76187e+07	1.8204e+07	1.29859e+07	1.64779e+07	1.22622e+07	1.15227e+07	1.03656e+07	1.00558e+07	16830404	1.82755e+07	8.0913e+06	1.69267e+07	7.82285e+06	16131436	1.44351e+07	1.25696e+07	1.21786e+07	1.60376e+07	1.64249e+07	18844237	1.73285e+07	1.92338e+07	1.65302e+07	1.27768e+07	1.65774e+07	1.00367e+07	11145892	1.93071e+07	22416611
100217-small_set_for_testing-out	PC [34:2]	2.60059e+07	2.55537e+07	3.04892e+07	2.58733e+07	20688312	2.50864e+07	34685460	3.23928e+07	1.38772e+07	1.31226e+07	17014380	1.20642e+07	1.22515e+07	1.12911e+07	1.17372e+07	1.10272e+07	1.10939e+07	1.16112e+07	1.08882e+07	1.76974e+07	1.82925e+07	1.30452e+07	1.64779e+07	1.22622e+07	1.15227e+07	1.03656e+07	1.00558e+07	16830404	1.82755e+07	8.0913e+06	1.69267e+07	7.82285e+06	16131436	1.44946e+07	1.26208e+07	1.22268e+07	1.61533e+07	16546346	1.89264e+07	1.74e+07	1.92338e+07	1.65302e+07	1.27768e+07	1.65774e+07	1.00367e+07	11145892	1.93071e+07	22416611
100217-small_set_for_testing-reversed-out	PC [34:3]	507768	493342	1.16878e+06	798108	518113	571479	1.00338e+06	1.00809e+06	209597	174084	537188	408432	455636	347845	362943	493228	505555	273872	253694	587624	661416	442725	484508	441722	359031	321385	298549	336418	341421	237089	264012	247835	438300	444190	382849	360605	864748	907284	614232	534359	624638	439046	265454	260194	282486	260614	459156	524894
100217-small_set_for_testing-out	PC [34:3]	507768	493342	1.16878e+06	798108	518113	571479	1.00338e+06	1.00809e+06	209597	174084	537188	408432	455636	347845	362943	493228	505555	273872	253694	587624	661416	442725	484508	441722	359031	321385	298549	336418	341421	237089	264012	247835	438300	444190	382849	360605	864748	907284	614232	534359	624638	439046	265454	260194	282486	260614	459156	524894
100217-small_set_for_testing-reversed-out	PC [34:4]	22610.6	20420	31742.7	21202.7	25790	36816.8	55987.8	52012.2	21845.4	17284.8	22321	29430.3	35684.5	41781.9	44772	76513.2	72375.4	19994.5	19182.5	37118.7	42552.7	68733.3	62390.4	35190.1	35232.1	23228.8	23939.1	56246.7	47567.9	28625.3	19527.4	30281.2	37120.9	33131.9	16916.6	18156.7	29997.5	35170.2	49069.9	41756.7	42640.2	37309.5	14511	16690.7	23801.6	19764.4	33272.4	48872.4
100217-small_set_for_testing-out	PC [34:4]	22610.6	20420	31742.7	21202.7	25790	36816.8	55987.8	52012.2	21845.4	20612.7	28891.9	36362.4	37761.1	41781.9	44772	76513.2	72375.4	19994.5	19182.5	37118.7	42552.7	68733.3	62390.4	35190.1	35232.1	23228.8	23939.1	56246.7	53831.7	28625.3	19527.4	32620.6	37120.9	33131.9	16916.6	18156.7	37918.9	35170.2	49069.9	51654.9	42640.2	37309.5	19087.2	27286	23801.6	24302.8	40576.2	48872.4
100217-small_set_for_testing-reversed-out	PC [36:1]	0	0	0	0	360829	614817	169328	289915	8349.8	0	0	1.15113e+06	1.20315e+06	843444	935991	2.0526e+06	2.08629e+06	257347	142538	0	0	730459	788390	977870	838049	0	0	15462.5	0	78313.9	0	30566.2	0	0	0	0	247538	523298	0	0	2.69395e+06	2.2023e+06	0	0	42300.2	73904.6	0	0
100217-small_set_for_testing-out	PC [36:1]	0	0	0	0	360829	614817	169328	289915	0	0	0	178430	195738	0	56881.9	1.16116e+06	1.17714e+06	257347	142538	0	0	91555.6	0	13456.6	0	231885	302146	15462.5	101119	78313.9	534891	30566.2	0	0	0	0	247538	523298	384635	430485	846882	621465	0	0	42300.2	73904.6	0	86872.2
100217-small_set_for_testing-reversed-out	PC [36:2]	1.18654e+07	1.16248e+07	1.58964e+07	1.35379e+07	1.0404e+07	1.24645e+07	1.63603e+07	1.51515e+07	7.06113e+06	6.59637e+06	9.27579e+06	6.68674e+06	6.92536e+06	5.81266e+06	6.04338e+06	6.12812e+06	6.24988e+06	6.28113e+06	5.92459e+06	8.28324e+06	8.53575e+06	4.3921e+06	5471454	6629793	6.18844e+06	5.42961e+06	5.28675e+06	4.19602e+06	4571862	3.23615e+06	8.84409e+06	3.13194e+06	7.43853e+06	6.66577e+06	6.66061e+06	7.0187e+06	7.80452e+06	7.98576e+06	7.15009e+06	6.61609e+06	1.26976e+07	10867311	4.62965e+06	5.99025e+06	4.36369e+06	4848565	8.52536e+06	9.79951e+06
100217-small_set_for_testing-out	PC [36:2]	1.18654e+07	1.16248e+07	1.58964e+07	1.35379e+07	1.0404e+07	1.24645e+07	1.63603e+07	1.51515e+07	7.06113e+06	6.59637e+06	9.27579e+06	6.68674e+06	6.92536e+06	5.81266e+06	6.04338e+06	6.12812e+06	6.24988e+06	6.28113e+06	5.92459e+06	8.28324e+06	8.53575e+06	4.3921e+06	5471454	6629793	6.18844e+06	5.42961e+06	5.28675e+06	4.19602e+06	4571862	3.23615e+06	8.84409e+06	3.13194e+06	7.43853e+06	6.66577e+06	7187387	7.0187e+06	7.80452e+06	7.98576e+06	7.15009e+06	6.61609e+06	1.26976e+07	10867311	4.62965e+06	5.99025e+06	4.36369e+06	4848565	8.52536e+06	9.79951e+06
100217-small_set_for_testing-reversed-out	PC [36:3]	5.11368e+06	5.12077e+06	7864915	6.43157e+06	7.05726e+06	8.66453e+06	8.01181e+06	7.50208e+06	3.69677e+06	3.47155e+06	4.28646e+06	3.64616e+06	3.7831e+06	3.78222e+06	3.9436e+06	4.19948e+06	4.35156e+06	3.0018e+06	2.85231e+06	4.15593e+06	4.19899e+06	3.04527e+06	3.77131e+06	3.45773e+06	3.20941e+06	2.92403e+06	2.82191e+06	6.41296e+06	4.99884e+06	2.38527e+06	4.13024e+06	2.30025e+06	5.37544e+06	4.69437e+06	3.62531e+06	3.58167e+06	4.0087e+06	4.07698e+06	4.08987e+06	3.80249e+06	7.24333e+06	5.92616e+06	3.48924e+06	4.49233e+06	2.73346e+06	3.01254e+06	5.34938e+06	6.24078e+06
100217-small_set_for_testing-out	PC [36:3]	5.11368e+06	5.12077e+06	7864915	6.43157e+06	7.05726e+06	8.66453e+06	8.01181e+06	7.50208e+06	3.69677e+06	3.47155e+06	4.28646e+06	3.64616e+06	3.7831e+06	3.78222e+06	3.9436e+06	4.19948e+06	4.35156e+06	3.0018e+06	2.85231e+06	4.15593e+06	4.19899e+06	3056621	3.77131e+06	3.45773e+06	3.20941e+06	2.92403e+06	2.82191e+06	6.41296e+06	7.32001e+06	2.38527e+06	4.13024e+06	2.30025e+06	5.37544e+06	4.69437e+06	3.62531e+06	3.58167e+06	4.0087e+06	4.07698e+06	5.17893e+06	4.80501e+06	7.24333e+06	5.92616e+06	3.48924e+06	4.49233e+06	2.73346e+06	3.01254e+06	5.34938e+06	6.24078e+06
100217-small_set_for_testing-reversed-out	PC [36:4]	8.47632e+06	8.4073e+06	8.3233e+06	7.07904e+06	9.67995e+06	1.18262e+07	1.1472e+07	1.07878e+07	6.35516e+06	6.01476e+06	6.40826e+06	5.9019e+06	6048061	5.01224e+06	5.21113e+06	1.00572e+07	9980594	5.68628e+06	5.352e+06	5.92777e+06	6136507	8.13219e+06	1.01587e+07	5.79454e+06	5.44726e+06	5.14961e+06	4.95052e+06	1.48345e+07	1.59919e+07	4.44178e+06	7.50911e+06	4.28675e+06	7.63704e+06	6.83766e+06	3.63225e+06	3.43728e+06	6.10858e+06	6.35724e+06	7.50318e+06	6.90697e+06	1.19721e+07	1.02392e+07	3.79231e+06	4963333	5.11564e+06	5.60299e+06	1.02166e+07	1.18853e+07
100217-small_set_for_testing-out	PC [36:4]	8.47632e+06	8.4073e+06	8.3233e+06	7.07904e+06	9.67995e+06	1.18262e+07	1.1472e+07	1.07878e+07	6.35516e+06	6.01476e+06	6.40826e+06	5.9019e+06	6048061	5.01224e+06	5.21113e+06	1.00572e+07	9980594	5.68628e+06	5.352e+06	5.92777e+06	6136507	8.13219e+06	1.01587e+07	5.79454e+06	5.44726e+06	5.14961e+06	4.95052e+06	1.48345e+07	1.59919e+07	4.44178e+06	7.50911e+06	4.28675e+06	7.63704e+06	6.83766e+06	3.63225e+06	3.43728e+06	6.10858e+06	6.35724e+06	7.50318e+06	6.90697e+06	1.19721e+07	1.02392e+07	3.79231e+06	4963333	5.11564e+06	5.60299e+06	1.02166e+07	1.18853e+07
100217-small_set_for_testing-reversed-out	PC [36:5]	2.2421e+06	2.43059e+06	3.76162e+06	3.09442e+06	1.89767e+06	2.43743e+06	3.56873e+06	3.53092e+06	794699	779643	1.03811e+06	1.26035e+06	1.39705e+06	1.10054e+06	1.14029e+06	4.23806e+06	4.13568e+06	823966	830811	1467579	1.65221e+06	2.76544e+06	3.13207e+06	2.57326e+06	2.36413e+06	1.7924e+06	1.72503e+06	1.43934e+06	1.34974e+06	435708	1.10397e+06	466321	1.56353e+06	1.51095e+06	1.60004e+06	1.19475e+06	1.94529e+06	2.1428e+06	1.45024e+06	1.13431e+06	1.79103e+06	1.27692e+06	457168	893720	1.28357e+06	1.3389e+06	1.85097e+06	2.07252e+06
100217-small_set_for_testing-out	PC [36:5]	2.2421e+06	2.43059e+06	3.76162e+06	3.09442e+06	1.89767e+06	2.43743e+06	3.56873e+06	3.53092e+06	794699	779643	1.03811e+06	1.26035e+06	1.39705e+06	1.1037e+06	1.14029e+06	4.23806e+06	4.13568e+06	823966	830811	1467579	1.65221e+06	2.77362e+06	3.13207e+06	2.57326e+06	2.36413e+06	1.7924e+06	1.72503e+06	1.43934e+06	1.34974e+06	437167	1.10397e+06	468139	1.56353e+06	1.51095e+06	1.60004e+06	1.19475e+06	1.94529e+06	2.1428e+06	1.45024e+06	1138167	1.79103e+06	1.27692e+06	457168	896009	1.28357e+06	1.3389e+06	1.85097e+06	2.07252e+06
100217-small_set_for_testing-reversed-out	PC [36:6]	26132.2	28193.2	40529.8	30941.8	19633.3	23097.1	46886.8	50933.6	8186.3	6939.7	19518.3	20324.9	25087	21781.6	22743.4	69949.1	69773.6	9918.8	8842.9	22416.2	28525.4	56443.8	51799.4	34563	26844.6	25689	23143.4	19249.7	16066.3	10074.2	16602.3	12551.3	20841.9	22394	23908.8	16440.3	29154.4	36964.9	33027.4	26658.6	23676.3	16322.1	13342.7	15799.9	17143	16152.2	20079.9	21793.1
100217-small_set_for_testing-out	PC [36:6]	26132.2	28193.2	40529.8	30941.8	19633.3	23097.1	46886.8	50933.6	8186.3	6939.7	19518.3	20324.9	25087	21781.6	22743.4	69949.1	69773.6	9918.8	8842.9	22416.2	28525.4	56443.8	51799.4	34563	26844.6	25689	23143.4	19249.7	16066.3	10074.2	16602.3	12551.3	20841.9	22394	23908.8	16440.3	29154.4	36964.9	33027.4	26658.6	23676.3	16322.1	13342.7	15799.9	17143	16152.2	20079.9	21793.1
100217-small_set_for_testing-reversed-out	PC [38:1]	15885.3	13563.5	11124.2	2921.1	6285.7	2757.1	14597.1	18578.4	4855.8	0	0	9196.9	14048.2	0	14439.6	27672.1	31698.4	5613.1	4229	0	11678	26681.6	25794.8	13131	0	9805.4	6163	0	0	0	0	0	0	0	0	0	17652.6	20059.1	11667.1	8995.2	0	2583.6	0	0	2491.5	0	0	0
100217-small_set_for_testing-out	PC [38:1]	15885.3	13563.5	19302.3	7432.5	9273.9	7606.9	17177.2	18578.4	4855.8	3691.7	11450.5	9196.9	14048.2	12168.2	14439.6	27672.1	31698.4	5613.1	4229	10972	11097.1	26681.6	25794.8	13131	10473.8	9805.4	6163	0	0	0	9096.5	0	6760.2	9230.4	12069.1	12513.5	17652.6	20059.1	11667.1	8995.2	15004	5351.1	0	0	2491.5	3018.2	2265.3	4027.4
100217-small_set_for_testing-reversed-out	PC [38:3]	671065	622789	1.41574e+06	970398	1.37995e+06	1518649	1.6305e+06	1.55859e+06	1.06014e+06	939799	998969	1.10871e+06	1.17281e+06	1.35008e+06	1.41733e+06	1755993	1.79875e+06	856725	813271	770953	846664	604121	88444	1.16883e+06	1.06411e+06	714141	674989	962781	1.0341e+06	438785	1.00495e+06	450128	1.37977e+06	1.25362e+06	832783	804556	1.03e+06	1.08103e+06	927570	831708	1.8104e+06	1.36228e+06	473059	424225	624028	194824	972624	1.08348e+06
100217-small_set_for_testing-out	PC [38:3]	671065	622789	1.41574e+06	970398	1.37995e+06	1518649	1.6305e+06	1.55859e+06	1.06014e+06	939799	998969	1.10871e+06	1.17281e+06	1.35008e+06	1.41733e+06	1755993	1.79875e+06	856725	813271	770953	846664	604121	617719	1.16883e+06	1.06411e+06	714141	674989	962781	1.0341e+06	438785	1.00495e+06	450128	1.37977e+06	1.25362e+06	832783	804556	1.03e+06	1.08103e+06	927570	831708	1.8104e+06	1.36228e+06	473059	424225	624028	604264	972624	1.08348e+06
100217-small_set_for_testing-reversed-out	PC [38:4]	3.74305e+06	3.7142e+06	3.8728e+06	3.21702e+06	4.7761e+06	5.73621e+06	4.6743e+06	4.3624e+06	3419037	3.1834e+06	3.56617e+06	3.11387e+06	3.23603e+06	2.65737e+06	2781692	5.09207e+06	5.16594e+06	3.12675e+06	2.94666e+06	2.65762e+06	2.766e+06	2.70137e+06	3.36802e+06	3026884	2842124	2.70572e+06	2.62288e+06	3.95253e+06	4.34069e+06	1.71894e+06	3.82808e+06	1.65181e+06	3.74422e+06	3.35034e+06	1.89453e+06	1.82532e+06	2.93023e+06	3.04241e+06	2.5035e+06	2.30957e+06	7.82462e+06	6.58867e+06	1.40307e+06	1.65586e+06	2.39015e+06	2.60546e+06	4.81961e+06	5530296
100217-small_set_for_testing-out	PC [38:4]	3.74305e+06	3.7142e+06	3.8728e+06	3.21702e+06	4.7761e+06	5.73621e+06	4.6743e+06	4.3624e+06	3419037	3.1834e+06	3.56617e+06	3.11387e+06	3.23603e+06	2.65737e+06	2781692	5.09207e+06	5.16594e+06	3.12675e+06	2.94666e+06	2.65762e+06	2.766e+06	2.70137e+06	3.36802e+06	3026884	2842124	2.70572e+06	2.62288e+06	3.95253e+06	4.34069e+06	1.71894e+06	3.82808e+06	1.65181e+06	3.74422e+06	3.35034e+06	1.89453e+06	1.82532e+06	2.93023e+06	3.04241e+06	2.5035e+06	2.30957e+06	7.82462e+06	6.58867e+06	1.40307e+06	1.65586e+06	2.39015e+06	2.60546e+06	4.81961e+06	5530296
100217-small_set_for_testing-reversed-out	PC [38:5]	2.56902e+06	2.56124e+06	3.18634e+06	2.58568e+06	3.16261e+06	3.88351e+06	3.53646e+06	3.39935e+06	1.18542e+06	1.07087e+06	1.1638e+06	1441701	1.5412e+06	1107800	1.46668e+06	4.07662e+06	4.09501e+06	1.47124e+06	1.3884e+06	1.3367e+06	1.42834e+06	2.15106e+06	2.55956e+06	1.87429e+06	1.7475e+06	1.55231e+06	1.49273e+06	1.75112e+06	1.88215e+06	745344	1.7736e+06	749268	2.12814e+06	1.5193e+06	1.24801e+06	1.05053e+06	1.34906e+06	1.43117e+06	1.02302e+06	897753	4.5139e+06	3.77708e+06	568364	613792	1.44051e+06	1.51942e+06	2.70013e+06	3.12308e+06
100217-small_set_for_testing-out	PC [38:5]	1.61043e+06	1.59734e+06	2.15373e+06	1.70754e+06	2.67178e+06	3.28366e+06	2.24412e+06	2.1747e+06	1.18542e+06	1.07087e+06	1.1638e+06	1441701	1.5412e+06	1107800	1.12709e+06	2.78848e+06	2.8197e+06	1.47124e+06	1.3884e+06	1.3367e+06	1.42834e+06	1.36729e+06	1.57711e+06	1.87429e+06	1.7475e+06	1.55231e+06	1.49273e+06	1.24636e+06	1.34064e+06	547455	1.09549e+06	557227	1.66211e+06	1.5193e+06	1.24801e+06	1.05053e+06	1.34906e+06	1.43117e+06	1.02302e+06	897753	3.85452e+06	3.22594e+06	260623	211920	1.05259e+06	1.10113e+06	2.17239e+06	2498435
100217-small_set_for_testing-reversed-out	PC [38:6]	6.11294e+06	6.14683e+06	6.58499e+06	5.59991e+06	3.13002e+06	3.82522e+06	8.24126e+06	7.80963e+06	1.69932e+06	1.56974e+06	2.83843e+06	3.26005e+06	3.3858e+06	2.10861e+06	2.16557e+06	8.21448e+06	8.13272e+06	1.52209e+06	1.44567e+06	2276472	2.39136e+06	4.99812e+06	6.26509e+06	4.52874e+06	4.22002e+06	3.14496e+06	3.04507e+06	3.21882e+06	3453195	1.26194e+06	4.32434e+06	1.22465e+06	2.97184e+06	2.72083e+06	2.44134e+06	2.2628e+06	3.77043e+06	3.9256e+06	3.53344e+06	3.2169e+06	4.20487e+06	3.51463e+06	1.96247e+06	2.56274e+06	2.4738e+06	2.66743e+06	3.36542e+06	3.98337e+06
100217-small_set_for_testing-out	PC [38:6]	6.11294e+06	6.14683e+06	6.58499e+06	5.59991e+06	3.13002e+06	3.82522e+06	8.24126e+06	7.80963e+06	1.69932e+06	1.56974e+06	2.83843e+06	3.26005e+06	3.3858e+06	2.10861e+06	2.16557e+06	8.21448e+06	8.13272e+06	1.52209e+06	1.44567e+06	2276472	2.39136e+06	4.99812e+06	6.26509e+06	4.52874e+06	4.22002e+06	3.14496e+06	3.04507e+06	3.21882e+06	3453195	1.26194e+06	4.32434e+06	1.22465e+06	2.97184e+06	2.72083e+06	2.44134e+06	2.2628e+06	3.77043e+06	3.9256e+06	3.53344e+06	3.2169e+06	4.20487e+06	3.51463e+06	1.96247e+06	2.56274e+06	2.4738e+06	2.66743e+06	3.36542e+06	3.98337e+06
100217-small_set_for_testing-reversed-out	PC [38:7]	153917	177072	175577	111890	172340	233497	170818	201336	134601	127317	156852	131427	167836	156460	156720	286953	206143	142592	155470	133055	171806	377630	229044	239870	178676	150511	134229	621737	502345	110351	162337	126171	208328	226226	190271	106368	140930	184693	253119	178853	216480	140946	63769.8	96841.2	134639	122018	183083	185728
100217-small_set_for_testing-out	PC [38:7]	153917	177072	175577	111890	172340	233497	170818	201336	134601	128447	156852	131427	167836	156460	156720	286953	206143	142592	155470	133055	171806	377630	229044	239870	178676	150511	134229	621737	502345	110351	162337	126171	208328	226226	190271	106368	140930	184693	253119	178853	216480	140946	63769.8	96841.2	134639	122018	183083	185728
100217-small_set_for_testing-reversed-out	PC [38:8]	20864.2	26401.7	38345.5	26820.9	17923.7	23763.4	34122.5	40539.3	7466	7220.6	11102.4	19776.8	23593.3	19276	18954.8	84796.5	58616.6	9786.3	11562	17921.4	24000.4	83389.4	47995.4	67830.5	52265.4	35203.5	29792.4	24581.9	19057.1	0	11622.6	5721	22883.2	25328.2	32277.3	19885.3	27628.4	38783	17558.8	11898.9	18288.7	11489.1	0	2674.1	19246	17168	20331.8	22539.8
100217-small_set_for_testing-out	PC [38:8]	20864.2	26401.7	38345.5	26820.9	17923.7	23763.4	34122.5	40539.3	7466	7220.6	11102.4	19776.8	23593.3	19276	18954.8	84796.5	58616.6	9786.3	11562	17921.4	24000.4	83389.4	47995.4	67830.5	52265.4	35203.5	29792.4	24581.9	19057.1	0	11622.6	5721	22883.2	25328.2	32277.3	19885.3	27628.4	38783	17558.8	11898.9	18288.7	11489.1	0	2674.1	19246	17168	20331.8	22539.8
100217-small_set_for_testing-reversed-out	PC [40:4]	14228.2	35364.7	30285.9	8115.1	19803.1	51458	25980.9	26332.6	33126.5	16200.8	42870.3	46457.1	42233.6	36463.7	37932.3	3169.6	0	27381.4	29049.7	26688.4	32095	39988.1	47917.6	55046.5	50552.1	29267.7	32386.8	42711.9	18186.1	17016.7	22855.8	17322.5	18325.3	38559.4	25580.2	27060	43195	37728.2	41065.5	34851	126636	84318.8	17728.4	14999.4	12022.8	21509.5	39503.9	43788.3
100217-small_set_for_testing-out	PC [40:4]	49815.2	55445.4	55886.1	39440.4	35225.7	45922.6	87366.1	86511.6	26679.9	23474.8	42870.3	46457.1	42233.6	36463.7	37932.3	96215.5	91458.6	27381.4	29049.7	30300.8	32095	39988.1	47917.6	55046.5	50552.1	29267.7	32386.8	34477.6	32687.5	17016.7	62028.1	17322.5	38901.1	38559.4	25580.2	27060	43195	37728.2	41065.5	34851	59277.9	59670.4	17869.1	11879.8	26600	24176.3	36002.6	43943.5
100217-small_set_for_testing-reversed-out	PC [40:5]	164270	146255	0	92270.8	215232	206649	267784	249160	105339	84669.1	0	38365.9	65029.1	45222.1	49025.4	564688	612812	163581	155444	40473.2	50542.8	23359.8	0	67766.4	18840	30012.5	19922.9	132123	139395	16310	167311	19111.2	226394	111011	5379.2	4530.3	0	0	22333.3	12857.8	646859	433047	38698.1	0	88504.6	81282.6	145039	163910
100217-small_set_for_testing-out	PC [40:5]	0	0	0	0	124247	108689	0	0	52779.6	41756.1	0	38365.9	65029.1	45222.1	49025.4	15766.4	59457.8	163581	155444	40473.2	50542.8	23359.8	0	67766.4	18840	30012.5	19922.9	48577.7	53844.8	16310	0	19111.2	105008	111011	5379.2	4530.3	0	0	22333.3	12857.8	397378	255076	0	18404.2	2507.1	0	61454.8	64442.8
100217-small_set_for_testing-reversed-out	PC [40:6]	1.23983e+06	1.23738e+06	1.98056e+06	1.45843e+06	537312	578504	2.13863e+06	2.0966e+06	310390	253424	810391	1.07332e+06	1.14928e+06	715668	742031	3.24167e+06	3.26785e+06	409258	378991	525743	611895	1.04149e+06	1.24296e+06	1.57945e+06	1.45829e+06	929372	900350	493380	505220	175255	1.36474e+06	191259	716849	698439	724724	684156	1.09981e+06	1.15646e+06	749347	663561	1.47332e+06	1.05102e+06	249508	225372	507861	491390	493610	587407
100217-small_set_for_testing-out	PC [40:6]	1.23983e+06	1.23738e+06	1.98056e+06	1.45843e+06	537312	578504	2.13863e+06	2.0966e+06	310390	253424	810391	1.07332e+06	1.14928e+06	715668	742031	3.24167e+06	3.26785e+06	409258	378991	525743	611895	1.04149e+06	1.24296e+06	1.57945e+06	1.45829e+06	929372	900350	493380	505220	175255	1.36474e+06	191259	716849	698439	724724	684156	1.09981e+06	1.15646e+06	749347	663561	1.47332e+06	1.05102e+06	249508	225372	507861	491390	493610	587407
100217-small_set_for_testing-reversed-out	PC [40:7]	159000	165438	206734	127893	131048	152177	163149	178698	72322.6	66349	133866	137394	157281	94153.5	97508.1	290744	280367	88413.8	87988.5	104018	120974	211144	189940	175707	144132	153136	137963	170518	155090	59607.5	134078	66176.2	134619	141418	150719	114107	126024	142520	144758	117732	258687	181587	52263.8	67311.2	79231.1	73137.5	108098	118077
100217-small_set_for_testing-out	PC [40:7]	159000	165438	206734	133194	131048	152177	163149	178698	72322.6	67365.8	133866	137394	157281	94153.5	97508.1	290744	280367	88413.8	87988.5	104018	120974	211144	189940	175707	144132	153136	137963	170518	155090	59607.5	134078	66176.2	134619	141418	150719	114107	126024	142520	144758	117732	258687	181587	52263.8	67311.2	79231.1	73137.5	111906	122236
100217-small_set_for_testing-reversed-out	PC [40:8]	40021.3	38304.6	44893.5	31372.1	29380.4	37562.6	64729.5	61430.5	6777.3	6016.8	35983.1	41647.7	49028.6	34476	34540.8	93655.1	68215.4	36343.6	35648.7	32708.3	44205.6	77627.7	49809.1	86849.7	61806.8	50432.5	46174.8	58927.9	50379	18381.9	13069.9	20286.2	47518.9	51232.2	57575.9	35763.7	39131.9	51105.1	44551.7	34887.7	70905.7	44160.2	5235.7	0	17734.6	12087.8	22535.6	24609.7
100217-small_set_for_testing-out	PC [40:8]	40021.3	38304.6	44893.5	31372.1	29380.4	37562.6	64729.5	61430.5	6777.3	6016.8	35983.1	41647.7	49028.6	34476	34540.8	93655.1	68215.4	36343.6	35648.7	32708.3	44205.6	77627.7	49809.1	86849.7	61806.8	50432.5	46174.8	58927.9	50379	18381.9	13069.9	20286.2	47518.9	51232.2	57575.9	35763.7	39131.9	51105.1	44551.7	34887.7	70905.7	44160.2	5235.7	6438.6	17734.6	12087.8	22535.6	24609.7
100217-small_set_for_testing-reversed-out	PC-O [30:6]	17121.2	17497.6	9688.2	4204.8	11090.1	16836.7	13221.5	27196.7	13952.1	9959	7291.9	12118.5	12819.2	6244.3	13506.1	13269.6	10390.8	0	7847.1	8227.6	16096.1	8038.9	11073.8	0	7244	0	0	9610.9	2638.2	5688.9	12315.1	9406.2	9761.9	6976.3	18631.5	3744.8	12941.6	10326.1	13058.4	8670.1	7418	10768.3	16560.3	12396	7228.9	11241.4	4299.9	7854.2
100217-small_set_for_testing-out	PC-O [30:6]	17121.2	17497.6	9688.2	4204.8	11090.1	16836.7	13221.5	27196.7	13952.1	9959	7291.9	12118.5	12819.2	6244.3	13506.1	13269.6	10390.8	0	7847.1	8227.6	16096.1	8038.9	11073.8	5857	7244	12703.7	22808.6	9610.9	2638.2	5688.9	12315.1	9406.2	9761.9	6976.3	18631.5	3744.8	12941.6	10326.1	13058.4	8670.1	7418	10768.3	16560.3	12396	7228.9	11241.4	4299.9	7854.2
100217-small_set_for_testing-reversed-out	PC-O [32:0]	34507.6	31798.4	28820	19062.4	28977	27351.2	24948.7	27025.6	23161.1	21686.8	33006.3	23640.2	27589.7	25002.1	26309.6	23788.9	24248.5	45058.9	42458.6	34176.2	37817.4	23552	23683.3	22412.8	16568.3	22126.4	19691.6	22994.2	24937.7	20031.8	30374.9	21772.7	22987.2	21572.6	18739	15161.1	27309.1	29884.9	26988.6	23852.1	26634	16371.4	11582.9	10963.9	21736.2	20161.7	36715.4	37698
100217-small_set_for_testing-out	PC-O [32:0]	34507.6	31798.4	28820	19062.4	28977	27351.2	24948.7	27025.6	23161.1	21686.8	33006.3	23640.2	27589.7	25002.1	26309.6	23788.9	24248.5	45058.9	42458.6	34176.2	37817.4	23552	23683.3	22412.8	16568.3	22126.4	19691.6	22994.2	24937.7	20031.8	30374.9	21772.7	22987.2	21572.6	18739	15161.1	27309.1	29884.9	26988.6	23852.1	26634	16371.4	11582.9	10963.9	21736.2	20161.7	36715.4	37698
100217-small_set_for_testing-reversed-out	PC-O [32:1]	34607	32240.5	36168.2	26811	30109.9	30075.9	28729.6	26495.7	25472.1	22709.9	34183.6	26542.6	28981	24571.9	25605.8	28441.5	28237.2	35662.6	35520.1	32472.5	38551.8	24482	26391.4	24084.9	19204	24307.7	22137	17824.2	20008.7	22255.6	21874.4	23365.5	26892.4	28388.2	18093.4	21432.9	29873.1	31684.5	30508.8	25412.5	28140.3	18108	17375.4	13742.9	24808.4	18721.5	30253.5	30349.7
100217-small_set_for_testing-out	PC-O [32:1]	34607	32240.5	36168.2	26811	30109.9	30075.9	28729.6	26495.7	25472.1	22709.9	34183.6	26542.6	28981	24571.9	25605.8	28441.5	28237.2	35662.6	35520.1	32472.5	38551.8	24482	26391.4	24084.9	19204	24307.7	22137	17824.2	20008.7	22255.6	21874.4	23365.5	26892.4	28388.2	18093.4	21432.9	29873.1	31684.5	30508.8	25412.5	28140.3	18108	17375.4	13742.9	24808.4	18721.5	30253.5	30349.7
100217-small_set_for_testing-reversed-out	PC-O [34:1]	92452.5	93752.6	76192.5	49485.4	92169	95769.1	59866.9	63104	53372.6	46705	116185	66914.8	75544.4	62458.3	67883.4	62110.6	69421.7	116288	105744	85937.5	104497	65527.3	62532.2	51789.5	39579.4	53316.3	48913.1	48829.2	52508.5	51990.2	62629.4	56046	63481.2	65712.9	61471.2	57271.4	77968.7	82327.2	73443	65250.6	65918.6	51427	35564	37907.6	59613.3	51020.9	76584.5	80544.3
100217-small_set_for_testing-out	PC-O [34:1]	92452.5	93752.6	76192.5	49485.4	92169	95769.1	59866.9	63104	53372.6	46705	116185	66914.8	75544.4	62458.3	67883.4	62110.6	69421.7	116288	105744	85937.5	104497	65527.3	62532.2	51789.5	39579.4	53316.3	48913.1	48829.2	52508.5	51990.2	62629.4	56046	63481.2	65712.9	61471.2	57271.4	77968.7	82327.2	73443	65250.6	65918.6	51427	35564	37907.6	59613.3	51020.9	76584.5	80544.3
100217-small_set_for_testing-reversed-out	PC-O [34:2]	135502	129823	140267	84845.6	157183	159061	101614	94252.7	119146	105687	389265	102936	114669	191006	198022	145139	150938	175441	159490	444754	493964	85574.6	81366.7	96770.7	75591.2	87725.5	80102.1	52584.1	55581.6	84096.9	103501	87369.7	126066	126152	74246	70488.5	97478.5	100368	206937	172196	111158	76025.9	34099.8	43527.6	76433.3	70202	93343.3	102257
100217-small_set_for_testing-out	PC-O [34:2]	135502	129823	140267	84845.6	157183	159061	101614	94252.7	119146	105687	389265	102936	114669	191006	198022	145139	150938	175441	159490	444754	493964	85574.6	81366.7	96770.7	75591.2	87725.5	80102.1	52584.1	55581.6	84096.9	103501	87369.7	126066	126152	74246	70488.5	97478.5	100368	206937	172196	111158	76025.9	34099.8	43527.6	76433.3	70202	93343.3	102257
100217-small_set_for_testing-reversed-out	PC-O [34:3]	75250.1	75564.7	108951	72856.3	123160	132462	67642.7	68412.1	65790.3	53973.7	218325	86516.2	97728.5	102232	108624	55073.8	58841.2	145190	134557	235564	277792	81839.9	80186.9	97415.9	75288.9	112095	103293	40708.7	41862.2	58697.9	68577.2	60875.3	120976	130867	64343.9	62334.2	103431	115705	136044	118355	75029.6	49725.6	26708.4	26279.3	58851.6	54023.9	55355.5	70930.9
100217-small_set_for_testing-out	PC-O [34:3]	75250.1	75564.7	108951	72856.3	123160	132462	70416.7	68412.1	65790.3	53973.7	218325	86516.2	97728.5	102232	108624	55073.8	58841.2	145190	134557	235564	277792	81839.9	80186.9	97415.9	75288.9	112095	103293	40708.7	41862.2	58697.9	68577.2	60875.3	120976	130867	64343.9	62334.2	103431	115705	136044	118355	75029.6	49725.6	26708.4	26279.3	58851.6	54023.9	55355.5	70930.9
100217-small_set_for_testing-reversed-out	PC-O [36:2]	50337.6	46479.9	39572.5	27969.4	44748.9	46431.4	31063.3	32722.8	31729.5	24314.1	72973.4	30029.3	35713.3	38611.4	40932.8	26256	26802.8	57921.1	54729.9	68721.5	81794.7	26797.3	23852.9	22415.6	18547.3	32340.2	27980.3	15925.5	15263.4	27421.8	29190.5	30060.5	32101.7	31940.7	30949.4	26466.7	27644.9	29436.2	42069	36771.5	29197.1	21765	18294.5	19810.5	28851.4	27775.9	34894.4	42609.7
100217-small_set_for_testing-out	PC-O [36:2]	50337.6	46479.9	39572.5	27969.4	44748.9	46431.4	31063.3	32722.8	31729.5	24314.1	72973.4	30029.3	35713.3	38611.4	40932.8	26256	26802.8	57921.1	54729.9	68721.5	81794.7	26797.3	23852.9	22415.6	18547.3	32340.2	27980.3	15925.5	15263.4	27421.8	29190.5	30060.5	32101.7	31940.7	30949.4	26466.7	27644.9	29436.2	42069	36771.5	29197.1	21765	18294.5	19810.5	28851.4	27775.9	34894.4	42609.7
100217-small_set_for_testing-reversed-out	PC-O [36:3]	84421.3	81511.6	84720.8	56859	105033	109917	76109.1	70880.5	81881.9	66175.5	235976	74800.1	87800.7	125234	129741	100929	108045	113680	111962	226467	259212	62543	56776.6	63644.3	53546.3	71970.2	64533.3	0	5336.5	65008.7	68895.3	66387.7	98304.7	96719.3	64871.4	63231.8	62749.4	67522.6	120099	105202	73981.8	52829.6	30262.1	27999.1	53529	49124.4	66196	71750.7
100217-small_set_for_testing-out	PC-O [36:3]	84421.3	81511.6	84720.8	56859	105033	109917	76109.1	70880.5	81881.9	66175.5	235976	74800.1	87800.7	125234	129741	100929	108045	113680	111962	226467	259212	62543	56776.6	63644.3	53546.3	71970.2	64533.3	0	0	65008.7	68895.3	66387.7	98304.7	96719.3	64871.4	63231.8	62749.4	67522.6	120099	105202	73981.8	52829.6	30262.1	27999.1	53529	49124.4	66196	71750.7
100217-small_set_for_testing-reversed-out	PC-O [36:4]	338028	326943	269427	178455	381200	411979	390420	409662	366150	304834	690374	356239	393291	343926	361089	615676	639671	471300	443494	593141	640914	248252	258378	256580	220891	266474	246335	453610	458984	207120	391890	211657	388488	394393	137792	129130	228748	244141	373658	322919	483890	330245	76315.2	75918.1	209277	198160	385187	451223
100217-small_set_for_testing-out	PC-O [36:4]	338028	326943	269427	178455	381200	411979	390420	409662	366150	304834	690374	356239	393291	343926	361089	615676	639671	471300	443494	593141	640914	248252	258378	256580	220891	266474	246335	453610	458984	207120	391890	211657	388488	394393	137792	129130	228748	244141	373658	322919	483890	330245	76315.2	75918.1	209277	198160	385187	451223
100217-small_set_for_testing-reversed-out	PC-O [36:5]	148894	151426	203346	127630	160931	173131	173006	175686	140442	116171	303302	224796	260979	191485	197958	356867	370618	232980	222740	285690	325213	189849	191396	193222	160911	213464	189952	165182	160081	105635	115235	109521	245113	241328	81149	74465.5	175524	192117	191491	169173	214726	149470	25412.3	29299.8	102305	91091.8	144544	162241
100217-small_set_for_testing-out	PC-O [36:5]	148894	151426	203346	127630	160931	173131	173006	175686	140442	116171	303302	224796	260979	191485	197958	356867	370618	232980	222740	285690	325213	189849	191396	193222	160911	213464	189952	165182	160081	105635	115235	109521	245113	241328	81149	74465.5	175524	192117	191491	169173	214726	149470	25412.3	29299.8	102305	91091.8	144544	162241
100217-small_set_for_testing-reversed-out	PC-O [36:6]	11004.8	10579.7	29011.5	16515.1	4537.5	3535.8	11457.2	12979.6	2644.2	0	12619.6	18477.3	21062.4	11714.9	9652.2	37953.3	34660.1	11289.9	9181.1	19592.7	22311	22925.2	20748	24777.2	17931.8	29569.2	24315.4	2143.5	0	0	0	0	5327.6	10477.9	9506.2	5508.4	17037.4	19810.1	12284.7	7096.7	8928.5	2890.8	0	0	6141.7	4015.3	0	3283.4
100217-small_set_for_testing-out	PC-O [36:6]	11004.8	10579.7	29011.5	16515.1	4537.5	3535.8	11457.2	12979.6	2644.2	0	12619.6	18477.3	21062.4	11714.9	9652.2	37953.3	34660.1	11289.9	9181.1	19592.7	22311	22925.2	20748	24777.2	17931.8	29569.2	24315.4	2143.5	0	0	0	0	5327.6	10477.9	9506.2	5508.4	17037.4	19810.1	12284.7	7096.7	8928.5	2890.8	0	0	6141.7	4015.3	0	3283.4
100217-small_set_for_testing-reversed-out	PC-O [38:0]	23518.6	18728.1	22937.2	13718.9	15497.9	15774.1	7592.5	9398.6	13352.7	12912.7	4195.6	3142.7	4101	5066.6	3973.7	0	2264.2	6549.5	8384.3	3344.9	4144.3	4462.2	0	0	2277.6	5177.7	3515.9	4365	3363.3	10429.7	16676.9	11386	0	0	3955.6	4336.1	3048.7	2778.4	5496.3	0	9749.9	5708.7	19727.7	16973.4	18303.3	19555	15200.2	12919.1
100217-small_set_for_testing-out	PC-O [38:0]	23518.6	18728.1	22937.2	13696.6	15497.9	15774.1	7592.5	9398.6	13352.7	12912.7	4195.6	3142.7	4101	5066.6	3973.7	0	2264.2	6549.5	8384.3	3344.9	4144.3	4462.2	0	0	2277.6	5177.7	3515.9	4365	3363.3	10429.7	16676.9	11386	0	0	3955.6	4336.1	3048.7	2778.4	5496.3	0	9749.9	5708.7	19727.7	16962.1	18303.3	19555	15200.2	12919.1
100217-small_set_for_testing-reversed-out	PC-O [38:4]	179082	167677	98883.5	66775.7	206477	205745	145346	149798	143982	120610	227992	148570	166054	133169	137114	128525	134796	306614	286843	184438	214244	112904	112337	105748	86300.3	127436	116064	141720	143695	109166	142311	114602	137313	145583	80052.2	76161.6	91665.8	101962	136290	121690	144369	101260	61119.5	55992.3	140130	124810	205962	244147
100217-small_set_for_testing-out	PC-O [38:4]	179082	167677	98883.5	66775.7	206477	205745	145346	149798	143982	120610	227992	148570	166054	133169	137114	128525	134796	306614	286843	184438	214244	112904	112337	105748	86300.3	127436	116064	141720	143695	109166	142311	114602	137313	145583	80052.2	76161.6	91665.8	101962	136290	121690	144369	101260	61119.5	55992.3	140130	124810	205962	244147
100217-small_set_for_testing-reversed-out	PC-O [38:5]	395265	394353	286492	186100	375902	397623	339062	332814	305699	248660	645947	342003	387638	325772	339792	459100	484099	516392	486800	509947	581385	265079	267469	257693	210546	299057	271970	287008	291637	213809	333898	217254	372837	380975	171488	169089	248203	264132	312505	262831	435941	295706	66529.2	66560.7	227273	202500	407152	476140
100217-small_set_for_testing-out	PC-O [38:5]	395265	394353	286492	186100	375902	397623	339062	332814	305699	248660	645947	342003	387638	325772	339792	459100	484099	516392	486800	509947	581385	265079	267469	257693	210546	299057	271970	287008	291637	213809	333898	217254	372837	380975	171488	169089	248203	264132	312505	262831	435941	295706	66529.2	66560.7	227273	202500	407152	476140
100217-small_set_for_testing-reversed-out	PC-O [38:6]	132716	118932	167934	106961	80741	87133.4	137861	139836	69359	59520.5	198475	128317	145881	117255	117690	320537	335477	117102	110759	183808	217943	127777	127775	149017	116250	126586	118389	86156.9	86077.8	53678.8	90088.3	58602.3	110998	110478	72470.5	69567.7	114613	122051	118684	98525.3	95586.6	67136.2	22141.7	23226.7	64310.3	59343.1	84833.4	98511.6
100217-small_set_for_testing-out	PC-O [38:6]	132716	118932	167934	106961	80741	87133.4	137861	139836	69359	59520.5	198475	128317	145881	117255	117690	320537	335477	117102	110759	183808	217943	127777	127775	149017	116250	126586	118389	86156.9	86077.8	53678.8	90088.3	58602.3	110998	110478	72470.5	69567.7	114613	122051	118684	98525.3	95586.6	67136.2	22141.7	23226.7	64310.3	59343.1	84833.4	98511.6
100217-small_set_for_testing-reversed-out	PC-O [38:7]	27286.7	27381.8	44359.2	32247.3	18948	25023.4	45173.7	41708.2	20078.1	15854.4	42370.1	37218.6	42878.5	29475.4	29840.7	63058.2	63307.7	24135.3	23717.6	41264.8	51906.9	37808.4	36816.5	45638.9	36721.7	41828.5	36200	24149.5	20950	12432.7	24201.5	14543.9	26084.5	27587.8	20104.4	17985.7	34947.3	39053.9	33161	27607.1	24244.9	16335.2	5265.4	3631.1	16805.5	16292.6	21434.5	21302
100217-small_set_for_testing-out	PC-O [38:7]	27286.7	27381.8	44359.2	32247.3	18948	25023.4	45173.7	41708.2	20078.1	15854.4	42370.1	37218.6	42878.5	29475.4	29840.7	63058.2	63307.7	24135.3	23717.6	41264.8	51906.9	37808.4	36816.5	45638.9	36721.7	41828.5	36200	24149.5	20950	12432.7	24201.5	14543.9	26084.5	27587.8	20104.4	17985.7	34947.3	39053.9	33161	27607.1	24244.9	16335.2	5265.4	3631.1	16805.5	16292.6	21434.5	21302
100217-small_set_for_testing-reversed-out	PC-O [40:4]	29357.3	27473.3	12924.1	0	28774.9	30383.8	18972.2	20844	16662	14571.4	18362.4	14298.5	14673.4	12154.8	13296.1	5066	12837.4	27941.9	38063.6	18936.5	22489.5	11898.3	12264.1	9354.7	7082	17049.3	12587.6	14864.1	16775.3	15867.8	20137.8	13300.4	17694	19700.5	7987.1	11878.3	11357.7	7884.7	18829.6	10982.1	14732.3	9874.1	10799.5	6185.3	20223.6	13863.7	27899	28094.1
100217-small_set_for_testing-out	PC-O [40:4]	23091.3	20672.1	8840.8	3007.5	22857.9	24454.4	14478.9	16354	13303	11208.6	20067	14298.5	16227.9	12154.8	13296.1	6500.3	9533.5	27941.9	29125	20635.1	22835.4	13125.6	13485.9	10683.9	7082	12482	12805.6	11190.7	13055.1	11950.2	15871.2	13300.4	13087.8	15091.5	8980.1	9676.1	8145.7	7884.7	14645.4	12029.2	10493.1	6393.7	8958.4	6185.3	15395.8	14779.8	20926.7	20968.8
100217-small_set_for_testing-reversed-out	PC-O [40:5]	47723	49685.4	34485	25006.5	42422.5	42971.4	36128.8	36051.8	20057.7	24179.3	50723.9	26397.5	39795.4	23403.4	25006.7	29148	28950.8	60344.5	53375.5	45512.5	46521.1	34079.2	34907.4	30300.3	17485	28716.2	23427.3	26535.7	26958.6	23392.8	32747.9	24383.1	34205.3	27521.7	21124.8	13150.2	19179.8	22590	26278.9	28487	30903.2	25229.1	13387	11009.5	28828.6	31614.4	48843.9	50701.8
100217-small_set_for_testing-out	PC-O [40:5]	37416.6	40611.6	24382.4	18315.7	35331.7	35406.1	26831.1	26810.7	20057.7	20080	40544.9	26397.5	30513.1	23403.4	25006.7	20583.4	19728.4	60344.5	53375.5	35369.7	44455.7	26750.9	27611.6	22362.8	17485	27272.6	22125.4	21935.1	22214.9	23392.8	25476.9	24383.1	27504.7	27521.7	15195.6	13150.2	19179.8	22590	24985	22234.2	25313.6	20782.3	10993.7	11009.5	28828.6	26143.8	41633.5	42547.5
100217-small_set_for_testing-reversed-out	PC-O [40:6]	61606.6	54239	60388.3	39994.5	42385.8	45222.1	55577.5	55238.5	30841.7	24503.5	60845.1	44868.6	45890.6	37637.7	38686.2	51195.4	55126.6	61216.8	57247.5	49801.9	60123.3	36435	36109.2	38539.7	35565.4	46337.5	40635.6	27499.8	28355.7	24356.4	43462.5	25515.7	40052.5	39357.4	35441.6	33880.5	40883.6	44061.8	34461	30881.6	28560.9	26580.5	14306	14600.1	35456.8	28099.9	43100.5	48742.1
100217-small_set_for_testing-out	PC-O [40:6]	61606.6	54239	60388.3	39994.5	42385.8	45222.1	55577.5	55238.5	30841.7	24503.5	60845.1	44868.6	55484.7	37637.7	38686.2	51195.4	55126.6	61216.8	57247.5	60628.4	72469.4	43804.6	43610.2	47446.4	35565.4	54966.7	48417.5	27499.8	28355.7	24356.4	43462.5	25515.7	40052.5	39357.4	35441.6	33880.5	40883.6	44061.8	42194.9	37376.4	33411.8	26580.5	14306	14600.1	35456.8	32700.4	43100.5	48742.1
100217-small_set_for_testing-reversed-out	PC-O [40:7]	56325.8	56133.7	58187	43229.9	28759.2	31500.3	58149.2	65446	24083.5	22589.4	69463.3	45059.1	57408.5	35548	37398.9	86303.7	92376.1	36370.4	35546.5	64782.9	73875.6	44097.8	44884.1	53295.1	42163.9	51635	46564.6	28547.8	29795.5	19068	43888.5	20375.1	32892.3	35466.3	39853.2	36225.6	45340.7	45108	46277.7	38863.4	29026.3	24790.5	11974.9	10312.5	26069.5	27528.2	32814	42251.1
100217-small_set_for_testing-out	PC-O [40:7]	56325.8	56133.7	58187	43229.9	28759.2	31500.3	58149.2	65446	24083.5	22589.4	69463.3	45059.1	57408.5	35548	37398.9	86303.7	92376.1	36370.4	35546.5	64782.9	73875.6	44097.8	44884.1	53295.1	42163.9	51635	46564.6	28547.8	29795.5	19068	43888.5	20375.1	32892.3	35466.3	39853.2	36225.6	45340.7	45108	46277.7	38863.4	29026.3	24790.5	11974.9	10312.5	26069.5	27528.2	32814	42251.1
100217-small_set_for_testing-reversed-out	PC-O [40:8]	10785.7	11258.6	10680.9	3607.3	10175.9	11593.2	6461.1	5657.2	7898.8	7678.8	17844.8	10637.2	16389.2	13024.1	13910	17734.3	13879.5	13101.6	16471.7	16490.8	19896.2	13932.3	8317	14426.5	10822.2	11506.9	11462.4	10002.8	8900.7	6275.2	11112.3	5938.3	12173.8	12980.7	11290.8	7484.2	8076.1	9513.2	13897.2	7648.5	9300.6	0	0	0	5503.1	7098.1	7139.1	7634.3
100217-small_set_for_testing-out	PC-O [40:8]	10785.7	11258.6	10680.9	3607.3	10175.9	11593.2	6461.1	5657.2	7898.8	7678.8	17844.8	10637.2	16389.2	13024.1	13910	17734.3	13879.5	13101.6	16471.7	16490.8	19896.2	13932.3	8317	14426.5	10822.2	11506.9	11462.4	10002.8	8900.7	6275.2	11112.3	5938.3	12173.8	12980.7	11290.8	7484.2	8076.1	9513.2	13897.2	7648.5	9300.6	4119.9	0	2083.5	5503.1	7098.1	7139.1	7634.3
100217-small_set_for_testing-reversed-out	PC-O [42:4]	7751.2	8090.8	3478.5	0	8052.7	14712.5	0	2920.4	6292	4146.4	9956.5	5117.8	6412.4	6877.6	7096.4	2566.8	0	10457.1	11181.5	16255.5	15480.4	3208.4	0	3202.7	3768	13169.1	10357.3	0	0	3495.6	7774.3	4670.1	8107.2	10525.8	6080.7	6610	4985	4923.3	11325.3	3562.5	0	0	2179.4	0	7822.1	3850.7	3820.1	0
100217-small_set_for_testing-out	PC-O [42:4]	7751.2	8104.8	3478.5	0	8458.8	9688.7	0	0	6292	4146.4	9986.7	5147.8	6437.6	6877.6	7454.3	0	0	10486.9	11220.4	12242.8	15537.6	3712.9	0	3221.3	0	10046.6	7669.9	4951.5	4734.3	3495.6	4735.8	4670.1	5523	7352.4	6080.7	5101.4	2281.2	2300.7	7916.3	3562.5	0	0	0	0	7822.1	3875	4186.3	2092.5
100217-small_set_for_testing-reversed-out	PC-O [42:5]	28040	26360	15651.6	9234.5	26788.3	27828.3	23275.6	15251.1	12757.9	9788.8	26842.6	18979.9	20701.2	16368.7	20911	14565.2	17973.8	35636.5	33804.2	22489.8	31731.2	20108.1	17688.6	14458.3	13951.2	17482.6	17393.3	0	25986.1	16189.7	18478.6	18354.2	14314.9	17578.6	7729.5	8356.5	14977.4	14642.6	18883.4	17223.7	14082.4	6989.4	8578.3	4481.2	21355.3	18990.9	32211.5	33682.1
100217-small_set_for_testing-out	PC-O [42:5]	28040	26282.4	15651.6	9234.5	24538.8	27828.3	20442.3	15251.1	12757.9	9788.8	26675.3	18814.1	20561.7	16368.7	18928.5	14565.2	15406.6	35471.3	33588.8	22227.3	31414.1	17313.2	17688.6	14355.4	13951.2	17296.2	14886.2	33944.9	25363.6	16189.7	16831.2	18354.2	14314.9	17578.6	7729.5	8356.5	14977.4	14527.8	18883.4	17223.7	14082.4	6989.4	8578.3	4481.2	21355.3	18856.3	30182.9	30575.1
100217-small_set_for_testing-reversed-out	PC-O [42:6]	19969.5	18848.3	17111.6	8383	12473.2	10322.3	15710.3	17170.6	5044.4	5483.5	14912.8	14443.7	14759.3	11751.8	10297.8	10721.8	13668.8	18278.7	16815.5	19449.5	23224.9	14765.9	16971.7	13733.9	10387.3	11372.8	13064.8	0	3451.3	9357.3	9134.8	10069.8	11630	14099	7608.5	0	8045.7	10394.9	11674.8	10222.2	3035	0	0	0	11595.4	11947.6	0	0
100217-small_set_for_testing-out	PC-O [42:6]	19969.5	19278.8	17111.6	8383	12473.2	10322.3	15710.3	17170.6	5044.4	5483.5	15840.7	15363	15533	11751.8	10992.9	10721.8	14234.9	19194.7	18009.8	20905.1	24983.2	15498	16971.7	14304.7	10387.3	12406.5	13901.2	0	3451.3	9357.3	9134.8	10069.8	11630	14099	7608.5	0	8045.7	11031.5	11674.8	10222.2	3035	0	0	0	11595.4	12693.7	11248	17228.2
100217-small_set_for_testing-reversed-out	PE [28:0]	7668.5	7717.7	7770.9	4399.5	5905.8	7341.9	0	0	6016.6	8149.1	5774.5	0	0	3336.8	3628.9	19148.2	0	4575.1	0	5782.3	6939	0	0	0	0	0	0	0	0	0	3191.8	0	0	0	0	0	0	0	0	0	0	0	6072.6	4953.7	7135.6	6565.9	11314.6	15924.6
100217-small_set_for_testing-out	PE [28:0]	7668.5	7717.7	7770.9	4399.5	5905.8	7341.9	0	0	6016.6	8149.1	5774.5	0	0	3336.8	3628.9	19148.2	0	4575.1	0	5782.3	6939	0	0	0	0	0	0	0	0	0	3191.8	0	0	0	0	0	0	0	0	0	0	0	6072.6	4953.7	7135.6	6565.9	11314.6	15924.6
100217-small_set_for_testing-reversed-out	PE [34:0]	17102	16434.2	18348.9	8766.8	17024.6	18273.8	32725.7	29227.2	11524.2	9237.6	11024	13684.4	14647.7	13857.9	15304.8	13497.6	10751.2	13608.6	13100.1	12838.7	15050.6	34706	34749.9	18984.7	17003.5	12849.9	12524.5	9117.3	8879.4	7030.4	9267.2	8056.2	4964.8	7530.8	10628	10109.9	18421.6	21867.1	26003.5	22052.9	8009.6	3364.9	14949	12671.2	12926.2	12574.5	27802	27749.8
100217-small_set_for_testing-out	PE [34:0]	17102	16434.2	18348.9	8766.8	17024.6	18273.8	32725.7	29227.2	11524.2	9237.6	11024	13684.4	14647.7	13857.9	15304.8	13497.6	10751.2	13608.6	13100.1	12838.7	15050.6	34706	34749.9	18984.7	17003.5	12849.9	12524.5	9117.3	8879.4	7030.4	9267.2	8056.2	4964.8	7530.8	10628	10109.9	18421.6	21867.1	26003.5	22052.9	8009.6	3364.9	14949	12671.2	12926.2	12574.5	27802	27749.8
100217-small_set_for_testing-reversed-out	PE [34:1]	4447.6	3461.5	3244.3	0	5488.1	5421.8	6921.6	8271.3	0	0	0	16175	13650.4	7251.5	7591.2	14751	13123.4	6642.1	7773.9	0	5654	21500.9	20221.4	7769	2900.4	8371.8	6932.4	31857.1	33554.1	4951	3893.4	0	2391.1	6107.3	4212.8	0	8079	9636.1	21565.6	18013.8	13357.2	5471.6	0	0	0	0	3970	5131.6
100217-small_set_for_testing-out	PE [34:1]	4447.6	3461.5	3244.3	0	5488.1	7099.5	6921.6	8271.3	0	0	2211.7	16175	13650.4	7251.5	7591.2	14751	13123.4	6642.1	7773.9	0	5654	21500.9	20221.4	7769	2900.4	8371.8	6932.4	31857.1	33554.1	4951	6424.2	0	2391.1	6107.3	4212.8	0	8079	9636.1	21565.6	18013.8	13357.2	5471.6	5064.9	3367.2	0	0	3970	5131.6
100217-small_set_for_testing-reversed-out	PE [34:2]	3818.2	3950.2	5990.5	3235	15575.7	14246.3	20548.1	25114.3	0	0	10166.7	21003.7	21349	8190.3	7199.7	9268.6	9602.8	8124.4	8839.5	13610.7	11700.5	24002	18985.1	7277.4	6007	10224.7	10108.4	45638	43916.4	8690.9	21490.7	8278.7	13188	9536.6	9478.6	10411.7	11204.6	13009.6	33909.5	33827.9	11213	7585	27395.5	33144.7	0	0	4130.9	3253.6
100217-small_set_for_testing-out	PE [34:2]	3818.2	3950.2	5990.5	3235	15575.7	14246.3	20548.1	25114.3	0	0	10166.7	21003.7	21349	8190.3	7199.7	9268.6	9602.8	8124.4	8839.5	13610.7	11700.5	24002	18985.1	7277.4	6007	10224.7	10108.4	45638	43916.4	8690.9	21490.7	8278.7	13188	9536.6	9478.6	10411.7	11204.6	13009.6	33909.5	33827.9	11213	7585	27395.5	33144.7	0	0	4130.9	3253.6
100217-small_set_for_testing-reversed-out	PE [36:0]	16438	14851.8	24184	12821.1	6047.5	12009.9	25709.6	26558.1	10407.9	6811.1	8154.3	3459.4	4547.8	13228.3	12636.8	19463.4	17301.9	11576.6	12221.7	15258	17389.9	29556	26555.9	20226.6	17331.4	14686.3	14006.9	8494.8	0	5328.2	10577.2	0	0	7751.3	9509.9	10990.4	19273.1	21908.4	20222.8	17383.9	13496.5	0	0	7895.4	10033.9	8698.5	17787.6	22128.3
100217-small_set_for_testing-out	PE [36:0]	16438	14851.8	24184	12821.1	22211.1	12009.9	25709.6	26558.1	10407.9	6811.1	8154.3	15209.5	17650.7	13228.3	12636.8	19463.4	17301.9	11576.6	12221.7	15258	17389.9	29556	26555.9	20226.6	17331.4	14686.3	14006.9	8494.8	0	5328.2	10577.2	0	6209.5	7751.3	9509.9	10990.4	19273.1	21908.4	20222.8	17383.9	13496.5	0	9373	7895.4	10033.9	8698.5	17787.6	22128.3
100217-small_set_for_testing-reversed-out	PE [36:1]	81965.2	75741.7	62657.4	44271.1	125695	125353	156275	145768	37740.7	30011.2	55676.4	91373.9	101895	69616	72202.5	85572.2	87549.3	78897.1	77416.2	57633.4	69018.5	136405	133838	81086.2	65133.9	64561.2	58140.2	72497.9	68213.7	36014.1	58243.7	39397.2	47273.5	52919.4	55702.6	52205.1	94077.9	102332	129130	113136	96958.2	67518.7	63603.3	57589.2	57175.8	50466.5	109475	123996
100217-small_set_for_testing-out	PE [36:1]	81965.2	75741.7	62657.4	44271.1	125695	125353	156275	145768	37740.7	30011.2	55676.4	91373.9	101895	69616	72202.5	85572.2	87549.3	78897.1	77416.2	57633.4	69018.5	136405	133838	81086.2	65133.9	64561.2	58140.2	72497.9	68213.7	36014.1	58243.7	39397.2	47273.5	52919.4	55702.6	52205.1	94077.9	102332	129130	113136	96958.2	67518.7	63603.3	57589.2	57175.8	50466.5	109475	123996
100217-small_set_for_testing-reversed-out	PE [36:2]	138265	131908	116820	70886.8	97198.3	102421	200692	203604	58769.5	50621.6	97646.9	103432	119197	65909.1	71975	40748.3	43879.8	75012.3	73031.9	123409	145219	164164	149888	84061.9	64989.2	90731.7	82830	131896	139064	52604.4	65578.3	57715.7	74992.3	79708.1	101835	95847.7	121371	131261	181380	156915	71580.7	56437.1	95141.1	91584.4	58780.1	54574.3	97698.9	112970
100217-small_set_for_testing-out	PE [36:2]	138265	131908	116820	70886.8	97198.3	102421	200692	203604	58769.5	50621.6	97646.9	103432	119197	65909.1	71975	40748.3	43879.8	75012.3	73031.9	123409	145219	164164	149888	84061.9	64989.2	90731.7	82830	131896	139064	52604.4	65578.3	57715.7	74992.3	79708.1	101835	95847.7	121371	131261	181380	156915	71580.7	56437.1	95141.1	91584.4	58780.1	54574.3	97698.9	112970
100217-small_set_for_testing-reversed-out	PE [36:3]	0	2246.4	7680.7	0	3266.9	3704.1	19613.6	20272.6	0	0	5106.5	13768.5	17257.5	3812.4	0	2893.2	4468.4	0	0	8605.6	11433.6	13076.1	9487.9	4475	2829.2	11578.1	9095.4	24312.7	23196.6	3984.1	2462.2	4739.6	0	5965.7	12842.8	11772.4	11220.1	13104	23960	21448.7	10287.5	4308.9	7196.4	6732.3	0	0	0	0
100217-small_set_for_testing-out	PE [36:3]	0	2246.4	7680.7	0	3266.9	3704.1	19613.6	20272.6	0	0	5106.5	13768.5	17257.5	3812.4	0	2893.2	4468.4	0	0	8605.6	11433.6	13076.1	9487.9	4475	2829.2	11578.1	9095.4	24312.7	23196.6	3984.1	2462.2	4739.6	0	5965.7	12842.8	11772.4	11220.1	13104	23960	21448.7	10287.5	4308.9	7196.4	6732.3	0	0	0	0
100217-small_set_for_testing-reversed-out	PE [36:4]	7458.9	5869.1	5346.5	0	11655.3	13173.7	21111.1	16747.7	0	0	9277.3	36600.8	41985.8	12082.4	13141.7	31668.8	31651.1	14246.5	15404.6	12281.4	13516.9	49729.5	40642.8	12345.1	7688.7	17225.3	16247	109692	115427	12790.7	16498.9	15382	16653.8	17553.3	9093.4	9092.7	15595.4	18010.5	46202.1	39690.3	27429.8	18516.5	12607	12429.6	0	0	10043.8	6977.6
100217-small_set_for_testing-out	PE [36:4]	7458.9	5869.1	5346.5	0	11655.3	13173.7	21111.1	16747.7	0	0	9277.3	36600.8	41985.8	12082.4	13141.7	31668.8	31651.1	14246.5	15404.6	12281.4	13516.9	49729.5	40642.8	12345.1	7688.7	17225.3	16247	109692	115427	12790.7	16498.9	15382	16653.8	17553.3	9093.4	9092.7	15595.4	18010.5	46202.1	39690.3	27429.8	18516.5	12607	12429.6	0	0	10043.8	6977.6
100217-small_set_for_testing-reversed-out	PE [38:1]	89299	82800.1	77180.8	46208.6	123467	125104	125265	123894	45319	36472.2	64525.7	78632.3	93253.2	57039.1	61266.7	74823.5	75783.5	79597.8	80183.4	64149.7	79193.3	111562	101928	77734.5	64252.7	85625.4	75499	47892.4	53204.8	34618.6	66515.7	36506	46988.6	48276.1	63098.3	60837.3	91765.9	96165.3	91866.2	78328.4	122250	84314.6	56835	53562.4	51209.5	46678.7	82880.6	95421.2
100217-small_set_for_testing-out	PE [38:1]	89299	82800.1	77180.8	46208.6	123467	125104	125265	123894	45319	36472.2	64525.7	78632.3	93253.2	57039.1	61266.7	74823.5	75783.5	79597.8	80183.4	64149.7	79193.3	111562	101928	77734.5	64252.7	85625.4	75499	47892.4	53204.8	34618.6	66515.7	36506	46988.6	48276.1	63098.3	60837.3	91765.9	96165.3	91866.2	78328.4	122250	84314.6	56835	53562.4	51209.5	46678.7	82880.6	95421.2
100217-small_set_for_testing-reversed-out	PE [38:2]	376884	360165	438046	264051	320740	339282	352294	353671	195139	165493	274323	164505	191483	147230	155192	77827.1	88761.8	216830	209185	381952	427040	256806	268162	189547	153548	275737	258576	125890	124351	99650.1	186386	105542	149850	151522	245626	246918	252239	280885	272352	234664	202960	133042	167110	151098	161701	148418	257172	278012
100217-small_set_for_testing-out	PE [38:2]	376884	360165	438046	264051	320740	339282	352294	353671	195139	165493	274323	164505	191483	147230	155192	77827.1	88761.8	216830	209185	381952	427040	256806	268162	189547	153548	275737	258576	125890	124351	99650.1	186386	105542	149850	151522	245626	246918	252239	280885	272352	234664	202960	133042	167110	151098	161701	148418	257172	278012
100217-small_set_for_testing-reversed-out	PE [38:3]	40295.6	36784.2	50075.3	31689.3	36743.5	43428.2	59009.5	56735.5	23695.5	18851.7	30194.3	33436.9	37209.5	33535.9	34151.9	23470	25943.2	26767.8	25720.2	37424.8	46586.9	47185.8	43408	33948.7	23751.4	31934.3	31948.9	10451.7	3722.3	19800.8	20564	20479.7	30213.1	31010.9	30021.1	27571.5	42392.3	44527.3	50530.4	44745.6	37044.2	28289.5	22847.4	22595.2	23824.9	19798.2	33914.8	39550.7
100217-small_set_for_testing-out	PE [38:3]	40295.6	36784.2	50075.3	31689.3	36743.5	43428.2	59009.5	56735.5	23695.5	18851.7	30194.3	33436.9	37209.5	33535.9	34151.9	23470	25943.2	26767.8	25720.2	37424.8	46586.9	47185.8	43408	33948.7	23751.4	31934.3	31948.9	0	0	19800.8	20564	20479.7	30213.1	31010.9	30021.1	27571.5	42392.3	44527.3	50530.4	44745.6	37044.2	28289.5	22847.4	22595.2	23824.9	19798.2	33914.8	39550.7
100217-small_set_for_testing-reversed-out	PE [38:4]	59396.1	60078.3	39027	27225.2	71957.7	74453.7	82648.1	85896.3	36868.6	30001.2	49867.7	120063	133904	57005.1	59434.5	88436.1	85327.5	64840.8	65567.5	55700.4	64432.6	187928	159580	65208	52973.6	82737.6	74129.3	352485	364213	51408.5	55511.2	56302.2	69877.1	71326.9	42915.3	40990	81988.6	87078.2	114893	109017	104274	69689.6	41995.8	42174.3	36274.3	31532.8	66855.3	75886.7
100217-small_set_for_testing-out	PE [38:4]	59396.1	60078.3	39027	27225.2	71957.7	74453.7	82648.1	85896.3	36868.6	30001.2	50313.8	120063	133904	57005.1	59434.5	88436.1	85327.5	64840.8	65567.5	55700.4	64432.6	187928	159580	65208	54548.4	82737.6	74129.3	352485	364213	51408.5	56028.8	56302.2	69877.1	71326.9	42915.3	40990	81988.6	88906.6	114893	109017	104274	69689.6	41995.8	42174.3	36274.3	31532.8	66855.3	75886.7
100217-small_set_for_testing-reversed-out	PE [38:5]	5579.3	3922.4	0	0	18667	18515.6	19592.9	21973.8	0	0	3205.1	34951	41264.2	16838.6	14587.2	0	40211.7	17233.7	18878.2	14361	20444.5	56995.6	50068	20750.6	11314.6	32256.9	27383.2	67111	68276.5	0	3718.8	10118.6	23363.1	0	14367.1	17307.5	0	13136.1	32440.1	21160.3	29453.2	25119.8	0	0	0	0	0	0
100217-small_set_for_testing-reversed-out	PE [38:6]	23958	23117.2	19745.6	10397.4	20265	22542.3	39338.3	37339.8	2380	0	16081.1	97081	113168	25512.8	27638.1	86107.4	92280.1	13688.7	14753.8	19685.8	20668.1	192651	150475	34361.7	28741.8	51269.6	48301.4	151816	153257	21968.9	29168.7	22403.8	32422.6	31590.8	23590.5	22262.2	47754.6	46939.1	97058.8	91424.8	32978.6	28423.9	30488.1	31539.2	5941.1	4450.7	14658.2	15142.6
100217-small_set_for_testing-out	PE [38:6]	23958	23117.2	19745.6	10397.4	20265	22542.3	39338.3	37339.8	2380	0	16081.1	97081	113168	25512.8	27638.1	86107.4	92280.1	13688.7	14753.8	19685.8	20668.1	192651	150475	34361.7	28741.8	51269.6	48301.4	151816	153257	21968.9	29168.7	22403.8	32422.6	31590.8	23590.5	22262.2	47754.6	46939.1	97058.8	91424.8	32978.6	28423.9	30488.1	31539.2	5941.1	4450.7	14658.2	15142.6
100217-small_set_for_testing-reversed-out	PE [40:2]	26170.1	23838.9	36739.2	29268	21265.9	24726.5	26594.4	27901.1	7711.1	6031.8	20287.5	19715.9	16834.4	9852.1	12426.1	8874.6	11886.1	14654.1	14723.9	26443.9	31340.3	17102.8	9809.3	11382.2	13063.8	21921.2	19008.6	3923.2	0	7981.4	10848.7	5263.4	11181.7	12158.7	15129.1	19118.9	17460.4	19801.6	23131.9	19311.1	17116	13207.2	10346.9	6831.8	3977	5360.1	11851.9	18018.7
100217-small_set_for_testing-out	PE [40:2]	26170.1	23838.9	36739.2	29268	21265.9	24726.5	26594.4	27901.1	12513.9	9741.2	20287.5	23203.4	16834.4	15668.6	18067.5	12827	11886.1	14654.1	14723.9	26443.9	31340.3	17102.8	15220.9	16499.6	15988.8	21921.2	19008.6	3923.2	3645.8	7981.4	10848.7	8380.6	11181.7	12158.7	20060.5	19118.9	17460.4	19801.6	23131.9	19311.1	17116	13207.2	10346.9	6831.8	7627.7	8688.7	11851.9	18018.7
100217-small_set_for_testing-reversed-out	PE [40:3]	28860.8	26407.5	49833.1	34939.4	46912.5	43483.9	48970.7	48404.3	31755.1	24525.8	34504.6	23058.4	32950.2	38458	37300.3	26132.5	28934.4	32597.3	31802.2	40750.6	32529.2	40018.1	35780.6	33835.9	19339.9	43627.4	37109.3	35347.8	36574.1	20299.8	26271.6	20610.3	30097	30748.6	32606.2	31702.4	36537.1	41926.8	44729.3	37505.6	36331.9	26095.5	23643.6	24555.6	24138	22007.6	33803.2	40955.3
100217-small_set_for_testing-out	PE [40:3]	28860.8	26407.5	49833.1	34939.4	46912.5	43483.9	48970.7	48404.3	31755.1	24525.8	34504.6	33356.9	32950.2	38458	37300.3	26132.5	28934.4	32597.3	31802.2	40750.6	48848.8	40018.1	35780.6	33835.9	28522.6	43627.4	37109.3	35347.8	36574.1	20299.8	26271.6	20610.3	30097	30748.6	32606.2	31702.4	36537.1	41926.8	44729.3	37505.6	36331.9	26095.5	23643.6	24555.6	24138	22007.6	33803.2	40955.3
100217-small_set_for_testing-reversed-out	PE [40:4]	83782.6	80070	74633.6	49865.9	114278	113927	92840.6	92555.7	72696.6	60764	84564.1	68165.7	79909	60122.3	61840.8	62402.4	61995.9	93079.8	88217.1	89520.6	108019	145591	140804	75046.9	60780.2	119518	113358	108216	111058	50223.1	67941.2	52648.8	58719.4	60246.8	49823.7	47909.9	83587.4	86179	85201.6	72038.9	99675.7	66602.3	32970.6	34932.8	66973.8	57937.1	107239	118454
100217-small_set_for_testing-out	PE [40:4]	83782.6	80070	74633.6	49865.9	114278	113927	92840.6	92555.7	72696.6	60764	84564.1	68165.7	79909	60122.3	61840.8	62402.4	61995.9	93079.8	88217.1	89520.6	108019	145591	140804	75046.9	60780.2	119518	113358	108216	111058	50223.1	67941.2	52648.8	58719.4	60246.8	49823.7	47909.9	83587.4	86179	85201.6	72038.9	99675.7	66602.3	32970.6	34932.8	66973.8	57937.1	107239	118454
100217-small_set_for_testing-reversed-out	PE [40:5]	35709.7	32563.3	42737.4	32118.8	34259.4	37412.4	47586.6	47443	13171.4	11385.8	16603.3	27715	32460.3	18504.1	19655.5	49772.2	50996.7	19157.2	19621.9	27409.8	33726.6	68434	60312.2	45454.3	35848.3	52228	49099.6	29131.3	29729.4	8304	14575.9	9331.4	21370	21543.4	21115.6	20091.7	34992.4	37686.9	24490.8	22696.9	34974.8	23251	7841.5	3268.7	19993.5	18949.5	30023.4	34253.6
100217-small_set_for_testing-out	PE [40:5]	35709.7	32563.3	42737.4	32118.8	34259.4	37412.4	47586.6	47443	13171.4	11385.8	16603.3	27715	32460.3	18504.1	19655.5	49772.2	50996.7	19157.2	19621.9	27409.8	33726.6	68434	60312.2	45454.3	35848.3	52228	49099.6	29131.3	29729.4	8304	14575.9	9331.4	21370	21543.4	24573.1	20091.7	34992.4	37686.9	24490.8	22696.9	34974.8	26224.5	7841.5	6966	19993.5	18949.5	30023.4	34253.6
100217-small_set_for_testing-reversed-out	PE [40:6]	43243.3	42849.6	33692.7	22643.3	20855.3	23380	64942.9	64596.3	7936	5862.7	20718.2	73788.4	81515.2	23163.6	26982.6	73058.8	77812.1	13230	13016.4	20905.6	23837.6	142713	116703	48255.6	36226.8	45377.1	45362.9	92184.2	99656.6	14638.3	28176.7	14412.9	25931.8	25095.1	22935.3	21706.1	52630.4	57031.2	57153.7	52535.5	26743.7	19724.1	21287.5	24525.4	14764.5	13557.4	27067.6	25089.6
100217-small_set_for_testing-out	PE [40:6]	43243.3	42849.6	33692.7	22643.3	20855.3	23380	64942.9	64596.3	7936	5862.7	20718.2	73788.4	81515.2	23163.6	26982.6	73058.8	77812.1	13230	13016.4	20905.6	23837.6	146251	116703	48255.6	36226.8	45377.1	45362.9	92184.2	99656.6	14638.3	28176.7	14412.9	25931.8	25095.1	22935.3	21706.1	52630.4	57031.2	57153.7	52535.5	26743.7	19724.1	21287.5	24525.4	14764.5	13557.4	27067.6	25089.6
100217-small_set_for_testing-reversed-out	PE [42:4]	4634.1	0	6490.4	0	7810.6	5126.7	3784.9	2339.5	0	0	3695.1	0	3452.2	3614	3867.9	0	2091.9	3633.4	2478.7	6078.4	7811.7	7868.9	3805.4	5264	3165.2	9096.7	6356.2	2394.7	2044	0	2711.2	0	0	0	0	0	6248.1	4187.3	4190	3606.8	7872.3	0	0	0	3092.3	0	3033.7	3458.7
100217-small_set_for_testing-out	PE [42:4]	3612.4	0	4246.7	2072.3	5900.2	3414.8	2900.7	0	0	0	3695.1	0	4318.5	3614	4346.8	0	3329.5	4045.6	2890	4931.7	7811.7	7868.9	3805.4	5264	2240.5	7302	4799.8	2394.7	0	0	3570.5	0	0	2302.7	0	0	5593.1	4187.3	5015.1	4250.8	5466	0	0	0	3092.3	0	2075.6	2703.4
100217-small_set_for_testing-reversed-out	PE [42:5]	6261.4	11394.6	22466.2	12386.8	15404.3	14968.6	15866.6	9052.6	4852.8	2439.3	4075.5	8682.6	12449.6	3675.2	7393.6	17749.6	17791.5	10299.9	10133.3	7027	8268.8	7283.1	9638.1	9773.8	5667.4	10998.1	9538.2	0	3039.9	0	6893.3	0	5024	6688.4	5769.4	4771.6	4014.1	6266.4	11515.7	10274.4	19337.4	10835.7	0	0	3050	4124.7	10274.8	9361.3
100217-small_set_for_testing-out	PE [42:5]	6261.4	3795.1	13750.2	5542.8	11707.1	10491.2	5418.7	9052.6	3080.7	0	4075.5	4591.3	7140.6	3675.2	4458.5	10753.2	10207.2	7773.6	7612.7	7027	8268.8	7283.1	9638.1	9773.8	5667.4	10998.1	9538.2	0	0	0	0	0	2216.2	4152	5769.4	4771.6	4014.1	6266.4	6458.9	6327.9	14746.7	7961.9	0	0	3050	0	5871.3	4628.4
100217-small_set_for_testing-reversed-out	PE [42:6]	51893.6	46621	53470.7	41986.4	22681.4	27468.2	64094.9	63187.7	10871.6	11716.6	26335.4	25099.2	32569.2	17438.7	18006.4	42920.8	46527.6	15498.2	15463.4	27244.3	33567.2	71910.2	66447.8	48540	39548.9	58003.1	51788.4	13520.3	13213.6	9510.9	32308.6	9556.5	17225.1	15559.7	27944.6	25741	39610.9	43580.2	31021.9	24210.7	28162.6	17630.1	14053.3	14498	22535.8	23215.9	27014.8	29035
100217-small_set_for_testing-out	PE [42:6]	51893.6	46621	53470.7	41986.4	22681.4	27468.2	64094.9	63187.7	10871.6	11716.6	26335.4	25099.2	32569.2	17438.7	18006.4	42920.8	46527.6	15498.2	15463.4	27244.3	33567.2	71910.2	66447.8	48540	39548.9	58003.1	51788.4	13520.3	13213.6	9510.9	32308.6	9556.5	17225.1	15559.7	27944.6	25741	39610.9	43580.2	31021.9	24210.7	28162.6	17630.1	14053.3	14498	22535.8	23215.9	27014.8	29035
100217-small_set_for_testing-reversed-out	PE-O [36:3]	5016.6	5608.9	12498.6	3834.4	4539	4029.5	5734.6	6721.6	8754.6	3504.7	22890	13242.3	12775	13308	13426.6	5675.8	7819.6	14026.2	14020.7	20557	25890	8887.6	3599.6	8914.7	0	13108.8	11030.9	0	0	5384.7	4809.1	6706.9	13519.8	12271.5	10039	9765.3	13672.5	10667.6	15575.2	15770.5	10454.6	0	0	0	0	0	0	0
100217-small_set_for_testing-out	PE-O [36:3]	5016.6	5608.9	12498.6	3834.4	4539	4029.5	5734.6	6721.6	8754.6	3504.7	22890	13242.3	12775	13308	13426.6	5675.8	7819.6	14026.2	14020.7	20557	25890	8887.6	3599.6	8914.7	3965.3	13108.8	11030.9	0	3840.6	5384.7	4809.1	6706.9	13519.8	12271.5	10039	9765.3	13672.5	10667.6	15575.2	15770.5	10454.6	5165.2	0	0	0	0	0	0
100217-small_set_for_testing-reversed-out	PE-O [36:4]	0	2332.4	0	0	0	2168	7346.6	6127.4	5527	4915.5	23335.6	8083.3	11355.9	12810.2	12870.4	14840.2	15666.2	12452.4	11548.3	16926.5	20370.1	6561.3	0	0	0	3635.2	5290.3	6807.4	5235.4	2713.5	3091.3	0	12253.1	9830.4	6271.8	2863.7	3158.1	5083.3	17831.7	15087.9	10578.5	3650.6	0	0	0	0	0	0
100217-small_set_for_testing-out	PE-O [36:4]	0	2332.4	0	0	0	2168	7346.6	6127.4	7551.7	4915.5	23335.6	11780.9	11355.9	12810.2	12870.4	14840.2	15666.2	12452.4	11548.3	16926.5	20370.1	6561.3	2672.2	0	3390.2	6412.8	5290.3	6807.4	5235.4	2713.5	3091.3	0	12253.1	9830.4	6271.8	3993.4	6354.2	5083.3	17831.7	15087.9	10578.5	3650.6	0	0	0	0	2808	2249.7
100217-small_set_for_testing-reversed-out	PE-O [36:5]	11962.8	13235.1	5579	3324.5	6733	4886.6	18448	18611.1	16074	15024.9	45231.2	29354.3	33794.6	27549.3	30221.7	32267.7	33307.8	27696.3	26205.6	30891	36176	18482.5	14860.4	18169	14961.2	22051.7	20891.3	24877.5	23860.4	13587.7	17693.1	13688.5	25403.6	24826.4	11455.4	8968.6	25373.7	26580.3	28369.7	23753.1	40703.2	33024	0	0	6628	4941.5	5317.7	9034.4
100217-small_set_for_testing-out	PE-O [36:5]	11962.8	13235.1	5579	3324.5	6733	4886.6	18448	18611.1	16074	15024.9	45231.2	29354.3	33794.6	27549.3	30221.7	32267.7	33307.8	27696.3	26205.6	30891	36176	18482.5	14860.4	18169	15451.8	22051.7	20891.3	24877.5	23860.4	13587.7	17693.1	13688.5	25403.6	24826.4	11455.4	8968.6	25843.3	26580.3	28369.7	23753.1	40703.2	33024	0	0	6628	4941.5	5317.7	9034.4
100217-small_set_for_testing-reversed-out	PE-O [36:6]	5957.8	5815.4	0	2475.8	9212.2	5195.6	0	0	6388.3	6971.9	15682.6	12292.7	15285.2	13413.2	21235.2	0	17686.3	11557.4	9671.4	5897.9	19771.9	2633.4	7835.1	21222.9	3898.9	16217.2	16846.8	10202.2	5974.8	0	4856.1	19465.5	5639.7	5799.2	23141.5	7189.7	3732.7	9348.8	17556.5	6828.6	9078.5	3415.7	0	0	0	2964.2	0	0
100217-small_set_for_testing-out	PE-O [36:6]	5957.8	5815.4	0	2475.8	0	5195.6	0	0	6388.3	6971.9	15682.6	12292.7	15285.2	13413.2	0	5014.8	17686.3	11557.4	9671.4	5897.9	0	2633.4	7835.1	0	3898.9	16217.2	0	0	0	0	4856.1	0	5639.7	5799.2	0	7189.7	3732.7	9348.8	0	6828.6	0	3415.7	0	0	0	2964.2	0	0
100217-small_set_for_testing-reversed-out	PE-O [38:5]	28368.3	27070.2	23151.3	15664.5	20625.1	23971.1	43190.3	47343.4	27941.4	23121.9	88895.3	54311.2	59521.2	43469.3	47567.2	60309	62883.5	51566	52881.3	56538.3	61115.3	34132.6	26798.5	35716.5	29412.2	46020	43049.1	42061.8	41304	28866.8	26057.5	31148.9	48628.7	47075.3	20189	17898.7	38672.6	37853.9	61307	50960.9	64816.7	50786.9	2879.8	0	13805.7	14719.8	22728.3	24787.5
100217-small_set_for_testing-out	PE-O [38:5]	28368.3	27070.2	23151.3	15664.5	20625.1	23971.1	43190.3	47343.4	27941.4	23121.9	88895.3	54311.2	59521.2	43469.3	47567.2	60309	62883.5	51566	52881.3	56538.3	61115.3	34132.6	26798.5	35716.5	29412.2	46020	43049.1	42061.8	41304	28866.8	26057.5	31148.9	48628.7	47075.3	20189	17898.7	38672.6	37853.9	61307	50960.9	64816.7	50786.9	2879.8	0	13805.7	14719.8	22728.3	24787.5
100217-small_set_for_testing-reversed-out	PE-O [38:6]	26394.4	26020.9	29764.8	18007.6	17329.7	19546.2	43313.7	47640.8	20689.7	19168.8	81924.8	46090.9	52409.3	43973.1	49542.8	84384.6	88834.3	42772.7	40583.9	58157.4	67954.4	41919.5	32762.4	37720	31120	40547.7	35695.7	31585.6	34388.1	20210.5	23472.4	21088.1	40236.3	40810	26562.6	24755.4	40726	41286.2	50366.7	47871.8	49928.8	36002.9	0	0	12667.9	12556.5	19586.6	24757
100217-small_set_for_testing-out	PE-O [38:6]	26394.4	26020.9	29764.8	18007.6	17329.7	19546.2	43313.7	47640.8	21527.3	19168.8	81924.8	46090.9	52409.3	43973.1	49542.8	84384.6	88834.3	42772.7	40583.9	58157.4	67954.4	41919.5	32762.4	37720	31120	40547.7	35695.7	31585.6	34388.1	20210.5	23472.4	21088.1	40236.3	40810	26562.6	24755.4	40726	41286.2	50366.7	47871.8	49928.8	36002.9	0	0	12667.9	12556.5	19586.6	24757
100217-small_set_for_testing-reversed-out	PE-O [38:7]	17776.3	18470.9	17567.9	9338.7	3344.6	0	28378.2	29490.3	6120.3	7533.6	30840.8	25531.8	29335.9	20179	22024.6	63458.3	66603.1	14695.1	14178.1	25085.7	30315.5	35840.9	28992.7	30493.8	24777.2	20469.6	20236.1	19697	18751.1	9751.3	12283.9	9833.6	19385.5	21099.3	21690.5	20082.7	29821.2	31048.3	24395.1	24815.4	19717.7	10000.3	0	2100.1	8810.5	7684.4	7847.9	6571.7
100217-small_set_for_testing-out	PE-O [38:7]	17776.3	18470.9	17567.9	9338.7	3344.6	0	28378.2	29490.3	6120.3	7533.6	30840.8	25531.8	29335.9	20179	22024.6	63458.3	66603.1	14695.1	14178.1	25085.7	30315.5	35840.9	28992.7	30493.8	24777.2	20469.6	20236.1	19697	18751.1	9751.3	12283.9	9833.6	19385.5	21099.3	21690.5	20082.7	29821.2	31048.3	24395.1	24815.4	19717.7	10000.3	0	2100.1	8810.5	7684.4	7847.9	6571.7
100217-small_set_for_testing-reversed-out	PE-O [40:5]	12858.3	9612.3	18874.7	8786.8	15126.1	14638.4	14232.9	8886.6	10088.2	7893.4	24726.9	23609	24386.6	17346.4	18916.8	16540.2	17305.5	22625.6	22978.7	22199.3	27087	17306.3	15510.9	15063.1	13489.8	18327.9	18243.6	8327.3	4761.4	8328.1	0	8232.2	12374	14665.6	5889.7	5797.7	12244.8	11565.9	21167.9	16875	17913.8	10988.2	0	0	9378.9	5577.4	10685.7	9916.7
100217-small_set_for_testing-out	PE-O [40:5]	12858.3	9612.3	20215.1	8786.8	15126.1	14945.2	14232.9	9805.4	10088.2	7893.4	24726.9	23609	26354.8	17346.4	18916.8	18701.7	19474.6	22625.6	22978.7	24074.8	27087	18807.8	16393.3	16270.6	13489.8	19816	18243.6	8327.3	4761.4	8328.1	20052.5	8232.2	13020	14665.6	6378	5797.7	13151.7	13071.9	21167.9	17955.9	17913.8	10988.2	13759.1	8953.2	9378.9	5577.4	10685.7	9916.7
100217-small_set_for_testing-reversed-out	PE-O [40:6]	3169.2	4638.7	9013.6	0	2638.3	2063.2	4119.9	6178.4	3192	0	12663.2	8510	13234.5	7812.3	6330.6	14534.5	14585.2	10171.6	10945	12611.2	15488.3	10096.3	5933.7	8119.5	7319.1	10005.9	9027	0	0	2746.3	0	0	4344.2	7381.8	3283.9	0	6098	10126.7	8126.1	7268.8	2641.2	0	0	0	0	0	0	0
100217-small_set_for_testing-out	PE-O [40:6]	3169.2	4638.7	9013.6	0	2638.3	2063.2	4119.9	6178.4	3192	0	12663.2	8510	13234.5	7812.3	6330.6	14534.5	14585.2	10171.6	10945	12611.2	15488.3	10096.3	5933.7	8119.5	7319.1	10005.9	9027	0	0	2746.3	2200.8	0	4344.2	7381.8	5791.4	0	6098	10126.7	8126.1	7268.8	4673.2	0	0	0	0	0	0	0
100217-small_set_for_testing-reversed-out	PE-O [40:7]	15961.1	16636.8	21375.3	10846.7	5137.1	3714.3	21953.5	23854.2	8500.4	5135.7	27573.3	20754.7	22864.3	12782.4	15073.7	38529.9	40804.2	13099.1	14040.2	22037.4	24630.3	22942.9	20508.8	25120.4	19421.5	21176.4	20482	10268.3	9500.2	7983.7	11164.8	9776.7	14651.4	15135	16879.4	15419.7	21387.2	22307.2	20653.8	19706.2	13678.8	8723.5	0	0	5205	5057.6	5014.2	6639
100217-small_set_for_testing-out	PE-O [40:7]	15961.1	16636.8	21375.3	10846.7	5137.1	3714.3	21953.5	23854.2	8500.4	5135.7	27573.3	20754.7	22864.3	12782.4	15073.7	38529.9	40804.2	13099.1	14040.2	22037.4	24630.3	22942.9	20508.8	25120.4	19421.5	21176.4	20482	10268.3	9500.2	7983.7	11164.8	9776.7	14651.4	15135	16879.4	15419.7	21387.2	22307.2	20653.8	19706.2	13678.8	8723.5	0	0	5205	5057.6	5014.2	6639
100217-small_set_for_testing-reversed-out	PE-O [40:8]	4792.5	7372	6741.7	0	0	0	8169.2	7166.2	0	0	18270.1	11910.5	11867.6	9242.3	8925.6	22910.6	22612.5	6214.7	4452.1	12604.5	15243.7	13248.7	11056.3	13980	10544.8	8967.4	7281.2	3940.6	3566.8	0	4139.2	0	5677.2	7614.1	11164.1	9306.8	11269.3	12573.5	10776.2	9040.7	3325.3	0	0	0	0	0	0	0
100217-small_set_for_testing-out	PE-O [40:8]	4792.5	7372	6741.7	0	0	0	8169.2	7166.2	0	0	18270.1	11910.5	11867.6	9242.3	8925.6	22910.6	22612.5	6214.7	4452.1	12604.5	15243.7	13248.7	11056.3	13980	10544.8	8967.4	7281.2	3940.6	3566.8	0	4139.2	0	5677.2	7614.1	11164.1	9306.8	11269.3	12573.5	10776.2	9040.7	3325.3	0	0	0	0	0	0	0
100217-small_set_for_testing-reversed-out	SM [32:1]	198497	190743	149975	89756	192158	196156	144112	148988	196647	173155	175122	133357	148835	163399	165148	161082	173490	168088	159469	136175	155602	175032	176909	144020	119555	162806	143814	84961.3	83556.1	73086.2	124803	80124.6	94524.9	99253.4	119100	109658	163266	176600	125126	109565	137375	93028.4	61994.1	60687	119918	116120	204483	225200
100217-small_set_for_testing-out	SM [32:1]	198497	190743	149975	89756	192158	196156	144112	148988	196647	173155	175122	133357	148835	163399	165148	161082	173490	168088	159469	136175	155602	175032	176909	144020	119555	162806	143814	84961.3	83556.1	73086.2	124803	80124.6	94524.9	99253.4	119100	109658	163266	176600	125126	109565	137375	93028.4	61994.1	60687	119918	116120	204483	225200
100217-small_set_for_testing-reversed-out	SM [32:2]	23174.8	16312.6	9213.7	2425.7	13469.9	12993.3	3729.7	7585.1	4630	4294.7	15555.1	5613.2	5376.8	13156.2	13096.2	13431.4	12758.1	12182.1	10863.7	6893.1	9976.7	9246.8	6383.7	7035.2	4538.2	7323.5	7010	5932.3	2561.8	0	5485.8	3224	4051.4	2962.7	5657.1	6625.8	9544.8	9236	8201.5	7739	6562.8	5530.4	0	0	10146.3	8315.5	12086.6	11165.9
100217-small_set_for_testing-out	SM [32:2]	23174.8	16312.6	9213.7	2425.7	13469.9	12993.3	3729.7	7585.1	4630	4294.7	15555.1	5613.2	5376.8	13156.2	13096.2	13431.4	12758.1	12182.1	10863.7	6893.1	9976.7	9246.8	6383.7	7035.2	4538.2	7323.5	7010	5932.3	2561.8	0	5485.8	3224	4051.4	2962.7	5657.1	6625.8	9544.8	9236	8201.5	7739	6562.8	5530.4	0	0	10146.3	8315.5	12086.6	11165.9
100217-small_set_for_testing-reversed-out	SM [33:1]	100850	91292.5	69410.1	50421.3	73789.5	78293.9	62476.6	60834.5	76786.6	68968.8	71842.2	58295.6	65951.1	63821.6	67209.9	41159.8	45022.6	74657.4	72063.6	51671	64049.7	75142.1	68204.1	57874.2	46834.2	74589	69254	27468	28205.1	30500.5	43165.7	33985.7	39530.2	40673.5	47820.5	43636.8	72470.8	81934.5	65769.3	58085.8	39089.1	34202.8	31221.2	32348.3	50649.1	50027.9	68829.3	74362.3
100217-small_set_for_testing-out	SM [33:1]	100850	91292.5	69410.1	50421.3	73789.5	78293.9	62476.6	60834.5	76786.6	68968.8	71842.2	58295.6	65951.1	63821.6	67209.9	41159.8	45022.6	74657.4	72063.6	51671	64049.7	75142.1	68204.1	57874.2	46834.2	74589	69254	27468	28205.1	30500.5	43165.7	33985.7	39530.2	40673.5	47820.5	43636.8	72470.8	81934.5	65769.3	58085.8	39089.1	34202.8	31221.2	32348.3	50649.1	50027.9	68829.3	74362.3
100217-small_set_for_testing-reversed-out	SM [34:1]	3.2565e+06	3136814	2.93569e+06	2.1639e+06	2.37812e+06	2.88695e+06	2.70164e+06	2.54156e+06	2.13042e+06	1986326	1.88151e+06	1.60335e+06	1.6003e+06	1.7562e+06	1.80958e+06	2.03651e+06	2.0599e+06	1.88516e+06	1.7814e+06	1.98966e+06	2.08328e+06	1.58597e+06	1736288	1755353	1602391	1636468	1578728	1.33119e+06	1.43986e+06	1.03449e+06	2.27342e+06	1042681	1.77649e+06	1.61894e+06	1.33021e+06	1272596	2.3701e+06	2.38944e+06	1.66361e+06	1.53751e+06	2.49088e+06	2.02947e+06	1.26857e+06	1.46856e+06	1.50919e+06	1.66331e+06	2.47567e+06	2.73014e+06
100217-small_set_for_testing-out	SM [34:1]	3.2565e+06	3136814	2.93569e+06	2.1639e+06	2.37812e+06	2.88695e+06	2.70164e+06	2.54156e+06	2.13042e+06	1986326	1.88151e+06	1.60335e+06	1.6003e+06	1.7562e+06	1.80958e+06	2.03651e+06	2.0599e+06	1.88516e+06	1.7814e+06	1.98966e+06	2.08328e+06	1.58597e+06	1736288	1755353	1602391	1636468	1578728	1.33119e+06	1.43986e+06	1.03449e+06	2.27342e+06	1042681	1.77649e+06	1.61894e+06	1.33021e+06	1272596	2.3701e+06	2.38944e+06	1.66361e+06	1.53751e+06	2.49088e+06	2.02947e+06	1.26857e+06	1.46856e+06	1.50919e+06	1.66331e+06	2.47567e+06	2.73014e+06
100217-small_set_for_testing-reversed-out	SM [34:2]	385742	354828	254992	145127	244018	260582	204108	210850	189163	170666	300439	173955	197303	189243	196457	226271	245019	230601	221629	170064	202054	168461	164261	185201	154345	197667	183159	210478	211008	84996.6	200626	90693.7	182996	188318	171032	158455	275593	297372	177307	157832	258754	172543	74958	72340.9	178798	165109	188612	212309
100217-small_set_for_testing-out	SM [34:2]	385742	354828	254992	145127	244018	260582	204108	210850	189163	170666	300439	173955	197303	189243	196457	226271	245019	230601	221629	170064	202054	168461	164261	185201	154345	197667	183159	210478	211008	84996.6	200626	90693.7	182996	188318	171032	158455	275593	297372	177307	157832	258754	172543	74958	72340.9	178798	165109	188612	212309
100217-small_set_for_testing-reversed-out	SM [35:1]	4.85001e+06	4695393	4.90564e+06	3.67582e+06	3.48873e+06	4.18426e+06	4.57405e+06	4.27272e+06	3.98181e+06	3.73535e+06	2.81076e+06	2.69962e+06	2.67614e+06	2.37736e+06	2.50556e+06	2.39889e+06	2.47263e+06	2.84757e+06	2.69677e+06	3.0242e+06	3.11701e+06	2.6011e+06	2.85571e+06	2.71625e+06	2.51913e+06	3.17628e+06	3.08114e+06	2.89596e+06	3.21164e+06	3369403	3.27894e+06	3.34649e+06	2.70158e+06	2.42783e+06	3.09478e+06	3.00119e+06	3.06349e+06	3.06822e+06	3.35428e+06	3.14385e+06	3.93847e+06	3.20435e+06	4.32932e+06	5.21731e+06	2.94177e+06	3.29093e+06	3.529e+06	3.81862e+06
100217-small_set_for_testing-out	SM [35:1]	4.85001e+06	4695393	4.90564e+06	3.67582e+06	3.48873e+06	4.18426e+06	4.57405e+06	4.27272e+06	3.98181e+06	3.73535e+06	2.81076e+06	2.69962e+06	2.67614e+06	2.37736e+06	2.50556e+06	2.39889e+06	2.47263e+06	2.84757e+06	2.69677e+06	3.0242e+06	3.11701e+06	2.6011e+06	2.85571e+06	2.71625e+06	2.51913e+06	3.17628e+06	3.08114e+06	2.89596e+06	3.21164e+06	3369403	3.27894e+06	3.34649e+06	2.70158e+06	2.42783e+06	3.09478e+06	3.00119e+06	3.06349e+06	3.06822e+06	3.35428e+06	3.14385e+06	3.93847e+06	3.20435e+06	4.32932e+06	5.21731e+06	2.94177e+06	3.29093e+06	3.529e+06	3.81862e+06
100217-small_set_for_testing-reversed-out	SM [36:1]	322951	306876	206935	113668	284937	295961	191094	186374	394997	324469	348317	209299	227633	239507	255341	378515	412731	371310	358333	192864	231299	285380	242921	342419	290601	219223	203494	302776	320095	163283	365248	177171	233987	230353	167274	157813	362687	375022	247596	211720	256761	175375	148376	131640	171402	174058	267063	259386
100217-small_set_for_testing-out	SM [36:1]	322951	306876	206935	113668	284937	295961	191094	186374	394997	324469	348317	209299	227633	239507	255341	378515	412731	371310	358333	192864	231299	285380	242921	342419	290601	219223	203494	302776	320095	163283	365248	177171	233987	230353	167274	157813	362687	375022	247596	211720	256761	175375	148376	131640	171402	174058	267063	259386
100217-small_set_for_testing-reversed-out	SM [36:2]	155832	141047	83592.7	52848.2	129591	139347	93192	100718	124248	104354	176275	92444.1	99063.4	88444.8	92243.8	132568	140224	174536	172581	78984.8	92420.6	105138	91494.5	142070	111881	101830	96006.7	160458	162791	58136.1	132099	62608.8	95286.6	96358.4	83050.1	76108	153826	164101	99457.3	95467.1	119239	85195.7	56058.6	52786.2	86855.8	78962.3	96347.6	101781
100217-small_set_for_testing-out	SM [36:2]	155832	141047	83592.7	52848.2	129591	139347	93192	100718	124248	104354	176275	92444.1	99063.4	88444.8	92243.8	132568	140224	174536	172581	78984.8	92420.6	105138	91494.5	142070	111881	101830	96006.7	160458	162791	58136.1	132099	62608.8	95286.6	96358.4	83050.1	76108	153826	164101	99457.3	95467.1	119239	85195.7	56058.6	52786.2	86855.8	78962.3	96347.6	101781
100217-small_set_for_testing-reversed-out	SM [36:3]	7619.2	10401.7	7656.7	0	6568.6	7062	6358	2368.9	0	3725.6	11264.3	5249.6	5129.8	5046.6	0	0	0	8422.3	6777.9	5722.1	5611.5	5355.2	4278.4	0	3400.3	6411.5	3907.8	5013.4	7853.7	0	4670.3	0	2203.7	0	2966.1	4089.3	6580.2	6208.7	5990.6	3560.5	3419.7	0	0	0	4538.2	4047.6	5719	6277.3
100217-small_set_for_testing-out	SM [36:3]	7619.2	10401.7	7656.7	0	6568.6	7062	6358	2368.9	0	3725.6	11264.3	5249.6	5129.8	5046.6	0	0	0	8422.3	6777.9	5722.1	5611.5	5355.2	4278.4	0	3400.3	6411.5	3907.8	5013.4	7853.7	0	4670.3	0	2203.7	0	2966.1	4089.3	6580.2	6208.7	5990.6	3560.5	3419.7	0	0	0	4538.2	4047.6	5719	6277.3
100217-small_set_for_testing-reversed-out	SM [37:1]	20371.5	15305	12346.7	5945.8	16170.5	16282	12366.6	9889.4	21183.4	17634.1	20596.5	9594.1	12794.2	13916.3	14535.2	12509.1	15554	20540.9	21793.2	12129.5	14278.1	21693	17214.5	16703.1	11013.1	19371.4	16602.5	10296.5	9111.9	8307.1	15476.5	11057.3	7885.1	9602.9	12563.6	12050.7	22063.8	22552.2	17624.3	13639.1	13296.5	4237	8677.1	6887.7	9579.5	7568.8	17243.6	15248.3
100217-small_set_for_testing-out	SM [37:1]	20371.5	15305	12346.7	5945.8	16170.5	16282	12366.6	9889.4	21183.4	17634.1	20596.5	9594.1	12794.2	13916.3	14535.2	12509.1	15554	20540.9	21793.2	12129.5	14278.1	21693	17214.5	16703.1	11013.1	19371.4	16602.5	10296.5	9111.9	8307.1	15476.5	11057.3	7885.1	9602.9	12563.6	12050.7	22063.8	22552.2	17624.3	13639.1	13296.5	4237	8677.1	6887.7	9579.5	7568.8	17243.6	15248.3
100217-small_set_for_testing-reversed-out	SM [38:1]	260020	244666	132395	76711.1	172653	164517	113728	125426	259511	215944	226634	132235	145501	186614	202303	208103	221870	202367	201028	149831	179053	189412	155717	177786	152609	173965	150590	115284	123413	104076	172337	117422	139405	148255	163413	151708	176989	181400	170300	157102	130304	91815.8	88351	67880	117689	112505	189101	193300
100217-small_set_for_testing-out	SM [38:1]	260020	239170	138414	81549.9	169526	163360	122041	125426	259511	215944	214750	132235	145501	186614	196714	208103	221870	202367	201028	149831	182887	189412	155717	177786	145129	166778	150590	112005	123413	104076	172337	112785	139405	145737	159214	151708	172631	181400	176280	157102	130004	91815.8	88351	72715.2	117689	112505	190116	193300
100217-small_set_for_testing-reversed-out	SM [38:2]	100963	91044.8	52824.9	35227.9	68664.3	75272.9	60517.3	56389.6	67258.4	56844.3	94879.1	46342.4	51305.1	51654	53704.6	64242.7	66026.5	84899.4	81449.2	52876.8	60718.2	59206	49733.2	61243.3	50503.3	54192.4	51112	58189.4	59084.9	34732.5	67621.1	37350.3	52703.7	52569.6	52238.1	47447	68966.1	69448.9	61836.6	57401.2	55627.2	38556	31297	35202.5	40341.1	38083.2	49045.9	58050.2
100217-small_set_for_testing-out	SM [38:2]	100963	91044.8	52824.9	35227.9	68664.3	75272.9	60517.3	56389.6	67258.4	56844.3	94879.1	46342.4	51305.1	51654	53704.6	64242.7	66026.5	84899.4	81449.2	52876.8	60718.2	59206	49733.2	61243.3	50503.3	54192.4	51112	58189.4	59084.9	34732.5	67621.1	37350.3	52703.7	52569.6	52238.1	47447	68966.1	69448.9	61836.6	57401.2	55627.2	38556	31297	35202.5	40341.1	38083.2	49045.9	58050.2
100217-small_set_for_testing-reversed-out	SM [39:1]	66502.1	63810.7	49546.6	30403.9	54728.1	58467.7	48957.1	45500.4	76040.5	62827.9	68915	42844.7	50235.2	57129.2	59768.6	51288.1	52530.4	65680.4	69138	54572.9	62271.7	78157.7	62844.5	52899.1	41967	68297.7	63531.6	26383.7	30162.9	27912.8	42143.2	32558	37485.9	37665.8	44287.1	43852.3	57582.4	56830.8	58444.8	49746.5	37542.1	27715.4	25640.2	24681.1	39388.2	39281	62469.1	66981.3
100217-small_set_for_testing-out	SM [39:1]	66502.1	63810.7	49546.6	30403.9	54728.1	58467.7	48957.1	45500.4	76040.5	62827.9	68915	42844.7	50235.2	57129.2	59768.6	51288.1	52530.4	65680.4	69138	54572.9	62271.7	78157.7	62844.5	52899.1	41967	68297.7	63531.6	26383.7	30162.9	27912.8	42143.2	32558	37485.9	37665.8	44287.1	43852.3	57582.4	56830.8	58444.8	49746.5	37542.1	27715.4	25640.2	24681.1	39388.2	39281	62469.1	66981.3
100217-small_set_for_testing-reversed-out	SM [39:2]	10856.8	7883.2	2820.3	0	9180.9	6058.6	0	4628.5	8575.1	6046.5	14501.8	3745.8	5436.2	6983.4	9473.9	7818.2	7391.6	12267.9	12822	3274.2	7170.6	16046.6	12305.7	7937	4185.9	10528.1	10502.8	4044.7	0	0	5021.2	0	0	3938	7055.1	5495.6	10577	13697.5	5882.1	7759	4806.2	2814.1	0	0	0	0	4477.1	4877.2
100217-small_set_for_testing-out	SM [39:2]	10856.8	7883.2	2820.3	0	9180.9	6058.6	5203.1	4628.5	8575.1	6046.5	14501.8	3745.8	5436.2	6983.4	9473.9	7818.2	7391.6	12267.9	12822	3274.2	7170.6	16046.6	12305.7	7937	4185.9	10528.1	10502.8	4044.7	0	0	5021.2	0	0	3938	7055.1	5495.6	10577	13697.5	5882.1	7759	4806.2	2814.1	0	0	0	0	4477.1	4877.2
100217-small_set_for_testing-reversed-out	SM [40:1]	533744	479849	352041	194830	293387	296395	250820	246135	434304	371906	372111	278192	310540	441449	475029	388841	434938	354259	349134	352284	398151	339920	277911	349556	295430	266178	241654	240212	247279	179564	360179	192430	309228	314780	277703	253148	355401	375864	326425	292205	282324	193705	147044	126539	299390	297993	382146	377404
100217-small_set_for_testing-out	SM [40:1]	533744	479849	352041	194830	293387	296395	250820	246135	434304	371906	372111	278192	310540	441449	475029	388841	434938	354259	349134	352284	398151	339920	277911	349556	295430	266178	241654	240212	247279	179564	360179	192430	309228	314780	277703	253148	355401	375864	326425	292205	282324	193705	147044	126539	299390	297993	382146	377404
100217-small_set_for_testing-reversed-out	SM [40:2]	557641	509942	265949	150528	288922	316209	219162	216870	314635	264177	438556	232355	248331	307761	327586	393287	412904	343500	330944	241602	273704	362634	311964	235450	195576	246182	235181	185359	192465	125321	247690	128171	208231	212918	205135	209084	316195	331146	268958	235613	284721	186626	90620.7	82031	216050	212274	297043	328161
100217-small_set_for_testing-out	SM [40:2]	557641	509942	265949	150528	288922	316209	219162	216870	314635	264177	438556	232355	248331	307761	327586	393287	412904	343500	330944	241602	273704	362634	311964	235450	195576	246182	235181	185359	192465	125321	247690	128171	208231	212918	205135	209084	316195	331146	268958	235613	284721	186626	90620.7	82031	216050	212274	297043	328161
100217-small_set_for_testing-reversed-out	SM [40:3]	27477.2	24778.4	18964.7	10077.2	19514.4	20435.2	10969	14880.8	16494.2	15988.3	31920	14749.4	18931.7	20226.4	21528.3	19897.5	20635.8	22629.7	21687.2	18618.1	22573.9	27059.6	25134.8	12960.4	10689.7	16520.1	14900.1	12225.3	22043.2	9826.4	15221.7	9300.6	13627.1	14273.5	10180.6	8176	22729	24032.1	22653.8	19935.4	25759.1	16744.3	6990.4	4096.7	12125.2	10402.9	18660.7	19612
100217-small_set_for_testing-out	SM [40:3]	27477.2	24778.4	18964.7	10077.2	19514.4	20435.2	10969	14880.8	16494.2	15988.3	31920	14749.4	18931.7	20226.4	21528.3	19897.5	20635.8	22629.7	21687.2	18618.1	22573.9	29162	25134.8	12960.4	10689.7	16520.1	14900.1	19743.4	22043.2	9826.4	15221.7	9300.6	13627.1	14273.5	10180.6	8176	22729	24032.1	22653.8	19935.4	25759.1	16744.3	6990.4	4096.7	12125.2	10402.9	18660.7	19612
100217-small_set_for_testing-reversed-out	SM [41:1]	135822	129664	144579	83372.3	110691	115724	116694	116190	151271	122346	137031	101651	113255	147326	154279	123078	126626	136144	132838	141720	158382	153076	126406	128328	103110	126982	111995	86778.1	97724.6	65261.4	115750	71643.2	104116	103441	79511.3	74720.6	142084	146544	134956	121617	101738	70354.4	59916.7	53481.1	98718.1	98841.2	129246	133562
100217-small_set_for_testing-out	SM [41:1]	135822	129664	144579	83372.3	110691	115724	116694	116190	151271	122346	137031	101651	113255	147326	154279	123078	126626	136144	132838	141720	158382	153076	126406	128328	103110	126982	111995	86778.1	97724.6	65261.4	115750	71643.2	104116	103441	79511.3	74720.6	142084	146544	134956	121617	101738	70354.4	59916.7	53481.1	98718.1	98841.2	129246	133562
100217-small_set_for_testing-reversed-out	SM [41:2]	137166	132762	99632.8	64329.7	116418	122473	94713.2	88148.1	110687	85584.3	152975	81344.2	89552.2	110241	114544	109571	118935	136093	138124	89282.3	109538	159725	127144	88179.8	68269.1	116424	109369	67750.3	64559.2	47314.7	74428	52284.6	65281.8	68995.1	0	62019.1	120189	126831	114030	100926	90640.9	60618.3	41131.1	42283.2	77265.4	73944.5	105228	118278
100217-small_set_for_testing-out	SM [41:2]	135316	131364	98969.7	64329.7	116418	121487	94713.2	88148.1	109731	85584.3	150267	81344.2	89552.2	110241	114544	108260	117101	136093	136085	89282.3	108144	157078	124891	88179.8	68269.1	116424	108020	67271	64559.2	47314.7	73465.8	52284.6	65281.8	68579.2	152263	62019.1	120189	126831	114030	100926	90640.9	60618.3	41131.1	42283.2	76564.7	73352.7	104047	116982
100217-small_set_for_testing-reversed-out	SM [41:3]	11923.7	9010.7	4274.6	0	5718.8	6359	2141.6	3301	6164.1	3395.4	17458.8	3283	7306.9	10969.7	12905.5	8452.5	11820.8	12788.8	13146.9	7445.9	8981.7	17063.7	12664.2	8115.9	4642.8	11487.9	8696.3	3089.5	2179.9	0	6203.1	0	0	2681.4	4224.2	3956.7	8673.9	13522.3	12248.1	9049.3	5994.4	0	0	0	4516.9	3814.9	7612.2	8348.1
100217-small_set_for_testing-out	SM [41:3]	11923.7	9010.7	4274.6	0	5718.8	6359	2141.6	3301	6164.1	3395.4	17458.8	3283	7306.9	10969.7	12905.5	8452.5	11820.8	12788.8	13146.9	7445.9	8981.7	17063.7	12664.2	8115.9	4642.8	11487.9	8696.3	3089.5	2179.9	0	6203.1	0	0	2681.4	4224.2	3956.7	8673.9	13522.3	12248.1	9049.3	5994.4	0	0	0	4516.9	3814.9	7612.2	8348.1
100217-small_set_for_testing-reversed-out	SM [42:1]	225608	206820	217002	118743	132929	143003	119146	118500	205739	165597	19346.7	150806	49038.2	110002	120673	248227	266896	45679.9	44544.2	81738.7	109922	35794.4	0	170148	142145	139543	130296	119378	122011	50785.5	200736	53488.6	203589	69462	125026	113865	23699.1	30715.9	42159.3	35109.6	159527	103998	72335.8	63346.4	53435.8	163889	180427	176113
100217-small_set_for_testing-out	SM [42:1]	9721.2	0	0	0	3730.4	0	47053.1	55433.5	66712.1	44604.5	19346.7	33000.1	49038.2	110002	120673	9274.2	23700.9	45679.9	44544.2	81738.7	109922	35794.4	0	46484.8	35912.5	33408.3	29384.7	7080.8	5486.9	9967.8	38431.4	17415.3	61755.7	69462	32278.1	23856.7	23699.1	30715.9	42159.3	35109.6	0	0	14888.8	23402.6	53435.8	47537	14020.1	10196.5
100217-small_set_for_testing-reversed-out	SM [42:2]	1.33641e+06	1.29318e+06	1.47838e+06	886789	799784	884788	715849	701300	860626	748983	1.06005e+06	729256	777380	1.1008e+06	1.16917e+06	1.4792e+06	1.50546e+06	786771	761257	856751	926933	1.01937e+06	996782	765520	657616	657010	624673	695155	737374	488925	1.00472e+06	500972	877996	815660	574141	557181	1.20836e+06	1.24519e+06	874915	798825	1.25978e+06	874189	374430	312333	693459	720259	1.03011e+06	1.06798e+06
100217-small_set_for_testing-out	SM [42:2]	1.33641e+06	1.29318e+06	1.47838e+06	886789	799784	884788	715849	701300	860626	748983	1.06005e+06	729256	777380	1.1008e+06	1.16917e+06	1.4792e+06	1.50546e+06	786771	761257	856751	926933	1.01937e+06	996782	765520	657616	657010	624673	695155	737374	488925	1.00472e+06	500972	877996	815660	574141	557181	1.20836e+06	1.24519e+06	874915	798825	1.25978e+06	874189	374430	312333	693459	720259	1.03011e+06	1.06798e+06
100217-small_set_for_testing-reversed-out	SM [42:3]	551139	548423	423792	233984	338750	357229	279139	274665	282152	231164	584930	266859	299968	396726	432572	505968	530282	392678	391027	310945	367548	383135	314612	266392	219900	296632	274710	299613	313928	163670	329441	179383	308537	298205	229391	220314	446556	471991	376230	336616	468202	312426	122357	105059	251078	243270	339275	351915
100217-small_set_for_testing-out	SM [42:3]	551139	548423	423792	236019	338750	357229	279139	274665	282152	231164	584930	266859	299968	396726	432572	505968	530282	392678	391027	310945	367548	383135	314612	266392	219900	296632	274710	299613	313928	163670	329441	179383	308537	298205	229391	220314	446556	471991	376230	336616	468202	312426	122357	105059	251078	243270	339275	351915
100217-small_set_for_testing-reversed-out	SM [43:1]	0	5530.9	13909.1	2424.7	4282.6	0	13142.5	0	4555	2099.4	4690.2	11600.7	6029.8	13910	9331.9	0	10082.7	0	5453	10535.5	6837.6	7602.3	5620	0	0	9095.3	3937.4	0	0	0	8865.1	0	6173	4411.5	3283.6	0	7366.3	14117.6	5920.5	6007.3	5883.5	3570.9	0	0	0	5572.5	5799.7	5635.6
100217-small_set_for_testing-reversed-out	SM [43:2]	25424.6	23749.3	38823	23520.3	19421.6	20348.3	0	0	22559.9	18686.8	40891.7	23510.5	27289	32189.7	35299.1	42094.1	39104	24011.1	25877.5	29047.2	33557.2	50241.1	36139.3	0	0	33820.5	31619.4	0	0	10200.8	26090.8	10777.7	18769.8	20605.7	19338	18973.9	45017.1	49430.5	29886.3	24950.2	35658.8	27631.5	12491.7	8657.1	15492.9	15017.4	26380.5	28060
100217-small_set_for_testing-out	SM [43:2]	25424.6	24253.8	38823	23520.3	19421.6	20348.3	40625.2	46721.1	22559.9	18686.8	41497.9	23510.5	27289	32189.7	35299.1	42094.1	39104	24011.1	25877.5	29047.2	34124.5	50241.1	38169.5	42673.8	31184.4	33820.5	31619.4	71933.7	54416.4	10200.8	26090.8	10777.7	18769.8	20605.7	19338	18973.9	46501.2	49430.5	29886.3	24950.2	35658.8	27631.5	12491.7	8657.1	15492.9	15017.4	26380.5	30426.6
100217-small_set_for_testing-reversed-out	TAG [44:0]	2907.2	0	11993.2	19532.2	0	0	253466	251738	0	2463.2	0	58470.2	58738.4	65483.4	62268.1	60720	50178.8	0	5014.7	0	0	26791.1	33146.8	149724	116032	27719.3	22784.5	52485.7	49089.6	17209	12184.6	11021.4	6543.1	10109	22507.5	41362.3	182196	188529	25641.2	24437.5	8416.5	4890.1	8999.2	2532.3	7329.1	7244.4	19043.6	22308.7
100217-small_set_for_testing-out	TAG [44:0]	2907.2	0	11993.2	19532.2	0	0	253466	251738	0	2463.2	0	58470.2	58738.4	65483.4	62268.1	60720	50178.8	0	5014.7	0	0	26791.1	33146.8	149724	116032	27719.3	22784.5	52485.7	49089.6	17209	12184.6	7395.1	6543.1	10109	22507.5	41362.3	182196	188529	25641.2	24437.5	8416.5	4890.1	8999.2	2875.9	7329.1	2977.9	19043.6	22308.7
100217-small_set_for_testing-reversed-out	TAG [44:1]	0	0	0	0	0	0	324629	335651	0	0	0	47076.8	48195.7	115671	106440	49388.2	44668.4	0	0	0	0	17032.6	18626.4	121526	94339.6	22934	16597.6	24274.2	18527.2	0	0	0	0	0	3310.9	0	216372	210951	2658.8	2236.4	0	0	5774.9	2156.1	0	0	0	0
100217-small_set_for_testing-out	TAG [44:1]	0	0	0	0	0	0	324629	335651	0	0	0	47076.8	48195.7	115671	106440	49388.2	44668.4	0	0	0	0	17032.6	18626.4	121526	94339.6	22934	16597.6	24274.2	18527.2	0	0	0	0	0	3310.9	0	216372	210951	2658.8	2236.4	0	0	0	0	0	0	0	0
100217-small_set_for_testing-reversed-out	TAG [45:0]	0	0	2519.3	18866.9	0	0	42458.2	41774.8	0	0	0	13957.9	11814.1	2971.1	8574.8	10835.5	5154.3	0	3245.8	0	0	12505.3	17657.6	25043.3	19486.4	8508.5	3406.4	8782.9	3883.7	15746	0	0	0	2143.9	6523.7	33014.8	37990.4	36609.5	3106.2	4480.6	0	0	2289.4	0	8767.9	0	0	0
100217-small_set_for_testing-out	TAG [45:0]	0	0	2519.3	18866.9	0	0	42458.2	41774.8	0	0	0	13957.9	12409.8	3226.4	8461.5	10461.5	5154.3	0	3245.8	0	0	12505.3	17749.1	25043.3	20831.7	7861.7	3406.4	8782.9	3883.7	15746	0	0	0	2143.9	6523.7	33014.8	37990.4	36609.5	3106.2	4480.6	0	0	2289.4	0	7841.5	0	0	0
100217-small_set_for_testing-reversed-out	TAG [45:3]	9364.2	5284.9	9202	0	5377.3	3735.8	6341.4	3228.9	14438.2	8487.1	0	9666.1	9163.9	7647.4	0	2214.2	0	0	0	5085	8413.9	4666.9	2964.5	5865.9	4898	0	8901.1	2137.6	0	0	4857.3	0	4121.7	7491.1	9280.7	0	5808.9	8826	10368.4	7269.4	0	0	7687	4205.9	0	8825	3821.1	4300.9
100217-small_set_for_testing-out	TAG [45:3]	9364.2	5284.9	9202	0	5377.3	3735.8	6341.4	3228.9	14438.2	8487.1	4839.2	9666.1	9163.9	7647.4	5162.5	2214.2	0	5836.8	4757.5	5085	8413.9	4666.9	2964.5	5865.9	4898	5551.9	8901.1	2604.4	0	7419.8	4857.3	7215	4121.7	7491.1	9280.7	6301.5	5808.9	8826	10368.4	7269.4	0	0	7687	4205.9	3088	8825	3821.1	4300.9
100217-small_set_for_testing-reversed-out	TAG [46:0]	13927.8	0	21693.4	36508.9	21639.9	7462.3	680762	695288	14555.3	11658.9	10935.7	208660	210346	0	6908.5	335966	304379	16751	21028.4	7529.7	6951.6	107707	132617	466169	371873	64156.9	55412.5	403170	368296	35318.1	47638.2	16327.5	31205	32144.9	46704.8	78968.3	316501	309797	74704.3	69831.6	40987.7	30452.8	30052.2	22544.1	10913.9	11225.4	42476.9	47653.9
100217-small_set_for_testing-out	TAG [46:0]	3605.2	0	15777.5	31267.7	11790.3	7462.3	366950	381671	9887.3	7733.7	8532.5	133472	133200	0	6908.5	226517	201397	12122.1	17051	7529.7	6951.6	59796.1	68800.7	324298	249022	26904.9	22598.1	298235	272804	26533.6	27794	7903.5	17129.2	17534.5	18944.2	54232.4	223567	216501	38937.7	38962.7	21872.2	19252.5	20844	13680.2	10913.9	7863.6	16513.5	24040.8
100217-small_set_for_testing-reversed-out	TAG [46:1]	59960.1	46461.4	34363.4	30444.1	57212.8	51454.7	1822818	1821682	27115	20287.3	13959.3	436742	448113	483432	472013	635745	598185	26887.7	23103.2	34747.7	39719.6	278296	370687	824075	713595	216383	190607	609529	554684	51025.9	115268	48931.7	81761.2	84866.5	161251	143682	539821	541924	207755	179306	130414	95545	65720.3	51487.1	28075.8	19527.2	180454	202356
100217-small_set_for_testing-out	TAG [46:1]	59960.1	46461.4	34363.4	30444.1	57212.8	51454.7	1822818	1821682	27115	22800	13959.3	436742	448113	483432	472013	635745	598185	26887.7	23103.2	34747.7	39719.6	278296	370687	824075	713595	216383	190607	609529	554684	51025.9	115268	48931.7	81761.2	84866.5	161251	143682	539821	541924	207755	179306	130414	95545	65720.3	51487.1	28075.8	19527.2	180454	202356
100217-small_set_for_testing-reversed-out	TAG [46:2]	54141.7	43927.4	28909.4	21378.4	35053.6	31333.6	822755	809120	16331.4	14610.6	11095	161551	168746	282931	274085	197237	192332	12035.5	9442.3	35345.4	38000	126387	157845	299007	238082	149908	131031	174468	155583	31019.9	56009.5	28407.8	49535	51658.2	85854.2	76025.4	227963	235455	103466	97899.6	70528	53012.6	32172.6	27856.5	16110.9	10930.8	90320.3	102886
100217-small_set_for_testing-out	TAG [46:2]	54141.7	43927.4	28909.4	21378.4	35053.6	31333.6	822755	809120	16771.9	14610.6	11095	161551	168746	282931	274085	197237	192332	12035.5	9442.3	35345.4	38000	126387	157845	299007	238082	149908	131031	174468	155583	31019.9	56009.5	28407.8	49535	51658.2	85854.2	76025.4	227963	235455	103466	97899.6	70528	53012.6	32172.6	27856.5	16110.9	10930.8	90320.3	102886
100217-small_set_for_testing-reversed-out	TAG [46:3]	18816.5	12406.2	12676.6	6075.6	7145.4	2168.2	183786	184459	2564.2	0	0	33320.1	38446.3	55767.2	55135.3	25174.6	24905.5	0	0	11576.9	11313.6	24025.9	30097.7	62979.6	51456.9	41276.2	37001.3	25855.5	24350.2	4808.7	0	4709.5	13090.9	13771.8	24356.2	22626.5	67905.9	65695.8	20246.3	21700.4	11573.1	9429.9	0	2883.7	0	0	21954	21170.6
100217-small_set_for_testing-out	TAG [46:3]	18816.5	12406.2	12676.6	6075.6	7145.4	2168.2	183786	184459	2564.2	0	0	33320.1	38446.3	55767.2	55135.3	25174.6	24905.5	0	0	11576.9	11313.6	24025.9	30097.7	62979.6	51456.9	41276.2	37001.3	25855.5	24350.2	4808.7	17342.3	4709.5	13090.9	13771.8	24356.2	22626.5	67905.9	65695.8	20246.3	21700.4	11573.1	9429.9	0	2883.7	0	0	21954	21170.6
100217-small_set_for_testing-reversed-out	TAG [47:0]	0	0	7450.3	22777.7	2588.3	0	88810.6	88479.8	0	0	5870.9	24214	23702.6	6289.6	8974.9	17771	18513.2	5224.5	10542.2	3881	0	14183.8	33586.8	52521.1	41116.8	10863.7	5754.4	45049.1	41640.6	21292.3	4192	2494.1	0	4258.4	14627.2	41947.6	56028.5	56290.2	14811.1	12625.7	0	0	9558.9	4430.5	5838	4790.5	4938.3	7338.7
100217-small_set_for_testing-out	TAG [47:0]	0	0	7450.3	21834.3	0	0	57602.9	56968.8	0	0	5870.9	24214	23702.6	6289.6	8974.9	17771	10316.5	3723.6	9888.2	2505.1	0	14183.8	19688.7	34761.6	27000.9	10863.7	5754.4	31650.3	29617.1	19660	0	2494.1	0	4258.4	10741.8	37889	41692.7	41319	9359.9	7194.7	0	0	6041.2	0	5838	3170.5	0	0
100217-small_set_for_testing-reversed-out	TAG [47:1]	13421.2	13274.5	3065.5	5277	14765.7	14621.2	174580	176277	2779.5	0	2408	62618.5	67300.7	31194.9	32516.1	48289.5	45853.3	8396.4	3658.8	6573	7009.8	66552	77748	99349.3	78966.3	44501.2	41091.9	74955.4	67261.1	9131.5	19329	0	15869.7	16720.2	21735.4	22704.7	80196.5	83750.9	30494.8	30381.8	19469.8	13004.9	19678.9	15221.9	16528.8	9062.5	34203.3	36481.1
100217-small_set_for_testing-out	TAG [47:1]	13421.2	13274.5	3065.5	5277	14765.7	14621.2	174580	176277	2779.5	0	2408	62618.5	67300.7	31194.9	32516.1	48289.5	45853.3	8396.4	3658.8	7696.7	8350.7	66552	77748	99349.3	78966.3	44501.2	41091.9	74955.4	67261.1	9131.5	19329	0	15869.7	16720.2	21735.4	22704.7	80196.5	83750.9	30494.8	30381.8	19469.8	13004.9	19678.9	15221.9	16528.8	9062.5	34203.3	36481.1
100217-small_set_for_testing-reversed-out	TAG [47:2]	13743.7	11546.5	0	0	7528.9	4695.1	101087	96819.8	0	0	0	29952.1	31809.7	20881.5	19891.5	26228.5	23334.8	0	0	6292.6	7508.5	31797.5	38930.2	46086.8	34136	28868.1	25289.4	25429.5	23531.8	0	7056.3	0	9403.8	10979.3	12170.5	10539.5	35973	33974	18450.9	17378.6	10454.5	6187.8	9518.3	5198.4	9915.1	4871.6	18466.1	21633.3
100217-small_set_for_testing-out	TAG [47:2]	13743.7	11546.5	0	0	7528.9	4695.1	101087	96819.8	0	0	0	31890.4	33644.1	20881.5	20611.3	26228.5	23334.8	0	0	6292.6	7508.5	33055.1	40778.4	48389.5	36284.2	28868.1	26499.5	25429.5	23531.8	0	7056.3	0	9403.8	10979.3	12170.5	10539.5	37514.8	36212.6	18450.9	17378.6	10454.5	6187.8	9518.3	5198.4	9915.1	4871.6	18466.1	21633.3
100217-small_set_for_testing-reversed-out	TAG [48:0]	19173.7	14953.7	23044	42903.7	0	0	1.26586e+06	1.31845e+06	28342.4	23830.9	11239.9	149555	174861	0	49313.1	996189	933276	15254.5	18761.5	6312.4	0	45285.4	142986	317104	218275	56612.3	54233.9	1798273	1.70594e+06	18340.4	162511	12802.9	0	24689.9	0	20087.5	170680	192485	16735.3	5287.2	0	69875.1	0	40836.5	12630.2	8355.1	71778.1	68129.5
100217-small_set_for_testing-out	TAG [48:0]	14718.5	10032.8	27579.2	33166.3	11819.2	8592.1	207821	309594	14000.8	13478.8	11004.5	147518	172743	42263	47064.9	410887	390530	15254.5	18761.5	13301.1	15340.2	43366.7	140403	317083	215110	53934	51835.1	893564	827562	18340.4	0	12802.9	22962.9	23638.6	0	18968.8	168398	190215	15159.8	3863.3	13007.7	4997.4	8183.2	15253	12630.2	10383	0	0
100217-small_set_for_testing-reversed-out	TAG [48:1]	318078	251163	145689	96389.1	546967	555193	6.75863e+06	6.4295e+06	139577	124055	66874.5	1.90677e+06	1.83273e+06	793315	768726	3.5537e+06	3.29379e+06	154067	123922	146547	119150	1.41658e+06	2.02564e+06	2.73439e+06	2461603	795486	741465	5.39539e+06	5.2342e+06	167794	1.05154e+06	161028	665920	526928	539870	479549	1.58124e+06	1559812	958498	915926	1220543	903113	537382	390997	103309	85408.1	1.21808e+06	1.35172e+06
100217-small_set_for_testing-out	TAG [48:1]	216906	168808	121239	81266.5	465222	474796	5.70395e+06	5.43878e+06	139577	109009	68143.5	1.91775e+06	1.84415e+06	805952	780846	3.1554e+06	2.92597e+06	154067	123922	108871	119150	1.42692e+06	2.03956e+06	2.7345e+06	2.47866e+06	809925	754398	4877343	4.73537e+06	167794	939469	161028	555819	532596	539870	485580	1.59354e+06	1.57205e+06	966992	923602	994339	734891	458086	335933	103309	74475.9	1.01738e+06	1.12826e+06
100217-small_set_for_testing-reversed-out	TAG [48:2]	587671	479061	144173	89405.4	457918	451028	6.12438e+06	5.75613e+06	106239	86036	98014.9	1.39857e+06	1.3561e+06	1.00567e+06	981211	2.20326e+06	2.0367e+06	99550.3	82891	203318	230193	1.28086e+06	1.91482e+06	1.92836e+06	1.8308e+06	1.05079e+06	981757	2.88836e+06	2.77685e+06	198702	625523	193842	624209	607332	544017	519759	1187009	1.16374e+06	998771	923680	1.25797e+06	935189	443168	297145	81847.6	58994.9	1123185	1.25164e+06
100217-small_set_for_testing-out	TAG [48:2]	545968	444423	131941	81608.7	441130	433861	5.69154e+06	5.34635e+06	106239	81191.2	91167	1.33928e+06	1.29448e+06	937483	915805	2.14938e+06	1.98489e+06	99550.3	82891	203318	230193	1.22504e+06	1839675	1.92776e+06	1.73874e+06	972875	911968	2795596	2.69187e+06	198702	604772	193842	594155	576748	544017	487213	1.12061e+06	1.0977e+06	952935	882255	1220699	907803	427912	297145	81847.6	58994.9	1.08304e+06	1.20586e+06
100217-small_set_for_testing-reversed-out	TAG [48:3]	225277	187111	66072.6	42116.2	90689	92733	2.33814e+06	2.21354e+06	31981.6	26170.8	36991.1	320251	332872	368360	353310	291031	279845	22469.6	19665.6	113121	127869	301542	405909	605362	495469	419074	376178	501104	459068	66784.2	112094	69625.3	162349	165212	201912	175809	358703	356737	247600	223771	201349	147931	82412.3	66421.6	25108.8	19376.1	216862	247315
100217-small_set_for_testing-out	TAG [48:3]	225277	187111	66072.6	42116.2	90689	92733	2.33814e+06	2.21354e+06	31981.6	26170.8	36991.1	320251	332872	368360	353310	291031	279845	22469.6	19665.6	113121	127869	301542	405909	608605	497289	420909	376986	501104	459068	66784.2	112094	69625.3	162349	165212	201912	175809	358703	356737	247600	223771	201349	147931	82412.3	66421.6	25108.8	19376.1	216862	247315
100217-small_set_for_testing-reversed-out	TAG [49:1]	53660.1	41006.4	23313.6	19504.1	78966.8	74088.4	627477	651496	22550.7	20428.2	15795.2	228630	233951	64419	62902.6	138810	132438	28567.6	25953.4	19481.1	20808.2	235061	285597	306558	237372	145990	126695	538218	478328	19052.1	104740	16942.7	60377.1	49647.1	77304.1	73875	235059	236078	107776	95805.3	77147.4	48880.9	72839	52903.9	27328.9	20751.6	116211	124879
100217-small_set_for_testing-out	TAG [49:1]	38551.2	28678	18607.7	15906.8	65435.7	61765.4	523709	545723	22550.7	20525.9	15795.2	228632	233951	64419	62902.6	115637	110872	28567.6	25953.4	19481.1	20808.2	235077	285660	306682	237456	146046	126749	475801	420042	19052.1	91290.9	16942.7	47314.4	49647.1	77308	73875	235121	236112	107776	95805.3	59196	48880.9	60545.4	53419.3	27328.9	20751.6	95443.4	103461
100217-small_set_for_testing-reversed-out	TAG [49:2]	86604.8	70970.2	24487.7	20224.7	70411.8	64125.4	578922	588399	21302.7	18412	21262.8	159395	172108	70324.9	71595.3	126347	118246	21947.7	18381.9	31947.9	38700.5	214037	270297	228441	179147	152652	137405	336946	314904	25810.5	73337.5	22608.4	72957.9	68196.3	66068	57866.7	152482	161129	119462	105299	98740.9	65128.6	63972.1	55113.9	23707.2	17573.9	114711	118693
100217-small_set_for_testing-out	TAG [49:2]	78621.9	64153.1	24487.7	18719.6	70411.8	64125.4	539975	550411	21302.7	17903.3	21262.8	159382	172108	70324.9	71595.3	120582	112223	21947.7	18381.9	31947.9	38700.5	213954	269971	227798	178706	152360	137120	324801	303299	25810.5	69987.1	22608.4	67974.1	68196.3	66047.8	57866.7	152157	160952	119462	105299	93414	65128.6	63972.1	52431.5	23707.2	17573.9	108068	111450
100217-small_set_for_testing-reversed-out	TAG [49:3]	41581	35508.9	13822.3	7840	20732.2	18800.6	202869	188519	6005.8	2649.7	6654.4	47994.3	52874.6	25979.2	25426.2	30028	31430.9	4679.1	2612.3	18545.1	20299.1	60265.6	67667	70591.2	56432	63705.5	51973.7	63261.1	60449.1	8736	17452	9008.2	25959.7	26715.5	23919.2	20957.4	54797	56529	35996	33306.7	27746.8	22283.5	20011.8	13971.9	7736.1	4366.7	34602.1	37734.4
100217-small_set_for_testing-out	TAG [49:3]	41581	35508.9	13822.3	7840	20732.2	18800.6	202869	197871	6005.8	2649.7	6654.4	48065.2	52874.6	25979.2	25426.2	30028	31373.7	4679.1	2612.3	18545.1	20299.1	60701	69364.8	73938.1	58726.1	65227.2	53455.4	63261.1	60449.1	8736	17452	9008.2	25959.7	26715.5	24024.2	20957.4	56488.9	57451.5	35996	33306.7	27746.8	22283.5	20011.8	13971.9	7736.1	4366.7	34602.1	37727.3
100217-small_set_for_testing-reversed-out	TAG [50:1]	1.11738e+06	926785	662135	351785	1.87309e+06	2.13376e+06	1.24584e+07	11846837	615507	504244	255873	5.15678e+06	4.92904e+06	1.13069e+06	1.12201e+06	7.39517e+06	6.95711e+06	645591	530579	163475	205673	3.86239e+06	5.63605e+06	5.74851e+06	5.18982e+06	1.13967e+06	1.06256e+06	1.98361e+07	1.92147e+07	427970	3.21439e+06	400978	2.09331e+06	1.17977e+06	1.34621e+06	1.21774e+06	3.4278e+06	3.47153e+06	1.88052e+06	1.77459e+06	2482989	1.94033e+06	1.62369e+06	883559	386795	260760	2.97891e+06	3.36724e+06
100217-small_set_for_testing-out	TAG [50:1]	454599	340600	694158	372307	1.87153e+06	2.13231e+06	1.24598e+07	1.18482e+07	615507	504244	255873	5.15678e+06	4.92904e+06	1.13069e+06	1.12201e+06	7391876	6.95395e+06	645591	530579	163475	205673	3.86239e+06	5.63605e+06	5.74851e+06	5.18982e+06	1.13967e+06	1.06256e+06	1.98363e+07	1.92149e+07	427970	3.21255e+06	400990	1.30089e+06	1.17977e+06	1346204	1.21774e+06	3.4278e+06	3.47153e+06	1.88052e+06	1.77459e+06	2.47898e+06	1.93753e+06	1.07524e+06	930908	386795	260760	1900703	2.14695e+06
100217-small_set_for_testing-reversed-out	TAG [50:2]	3.2989e+06	2.91953e+06	1.8565e+06	1.28634e+06	4.33344e+06	5.03326e+06	2.00696e+07	1.89475e+07	998099	842274	987897	6.10907e+06	5910246	2.68625e+06	2.60715e+06	9.96424e+06	9245330	956340	797509	1.03586e+06	1.05279e+06	6072411	8.95323e+06	7.06341e+06	6.40186e+06	3.36849e+06	3165135	2.20809e+07	2.13858e+07	1205778	4.93394e+06	1.10445e+06	3.95789e+06	3.64073e+06	2.32157e+06	2.13878e+06	4.84951e+06	4.78083e+06	4.43883e+06	4.14472e+06	9.01518e+06	7697085	2.74816e+06	3.0696e+06	863820	671854	5.39755e+06	6.11011e+06
100217-small_set_for_testing-out	TAG [50:2]	3.32773e+06	2.94317e+06	1.69572e+06	1.1833e+06	4.34131e+06	5.04056e+06	2.00626e+07	1.89404e+07	998099	842274	987897	6.10907e+06	5910246	2.68625e+06	2.60715e+06	9.98076e+06	9.26119e+06	956340	797509	1.03586e+06	1.05279e+06	6.07242e+06	8.95324e+06	7.06341e+06	6.40186e+06	3.36849e+06	3165135	2.208e+07	2.13849e+07	1205778	4.94318e+06	1.10439e+06	3.97866e+06	3.64073e+06	2.32158e+06	2.13879e+06	4.84953e+06	4.78083e+06	4.43884e+06	4.14472e+06	9.0353e+06	7.71116e+06	2.75372e+06	2.83186e+06	863820	671854	5.41354e+06	6.12694e+06
100217-small_set_for_testing-reversed-out	TAG [50:3]	3.18792e+06	2.83181e+06	842437	517860	1.91815e+06	2.16934e+06	1.2464e+07	1.16612e+07	357512	264217	540940	2476144	2.39197e+06	1.46914e+06	1456543	2.71397e+06	2.52381e+06	280485	227497	1.02111e+06	1.03696e+06	2.64756e+06	3906830	3.17692e+06	2.88232e+06	2287308	2.14809e+06	7.30528e+06	7135638	675507	1.95594e+06	632353	2528042	2.18821e+06	1.30878e+06	1.21795e+06	2.30658e+06	2289471	2262700	2.10435e+06	3.97928e+06	3.33501e+06	1.40451e+06	1.21571e+06	299469	217221	2.84262e+06	3.21138e+06
100217-small_set_for_testing-out	TAG [50:3]	3.043e+06	2.71298e+06	808046	517833	1.87859e+06	2.13267e+06	1.24994e+07	1.16965e+07	357512	264217	540940	2476144	2.39197e+06	1.46914e+06	1456543	2.63094e+06	2.44409e+06	280485	227497	1.02111e+06	1.03696e+06	2.64754e+06	3906740	3.17692e+06	2.88231e+06	2.2873e+06	2.14809e+06	7.30972e+06	7.13979e+06	675507	1.90948e+06	632667	2.42363e+06	2.18821e+06	1.30871e+06	1.21788e+06	2.30649e+06	2.28947e+06	2.26264e+06	2.10435e+06	3.87819e+06	3.26428e+06	1.37658e+06	1.19481e+06	299469	217221	2.76225e+06	3126795
100217-small_set_for_testing-reversed-out	TAG [50:4]	745404	609713	180052	110508	203813	192827	4.96965e+06	4.64427e+06	58796.8	48415	102854	579190	606426	382101	370426	434545	399861	39494.7	36630.5	311082	352188	514683	693350	1.01034e+06	860931	830039	773475	1.2711e+06	1.20154e+06	132442	239191	131875	538500	520024	378352	334596	782270	776272	462792	406329	508573	363353	143643	107738	50946.1	37812	405839	425505
100217-small_set_for_testing-out	TAG [50:4]	729047	597785	173011	110642	199024	184483	4.7914e+06	4.46682e+06	58796.8	48415	102854	579190	606426	382101	370426	417703	401034	39494.7	36630.5	311082	352188	514797	693804	1.01034e+06	860956	830066	773475	1.24879e+06	1.18065e+06	132442	233698	130296	525244	520024	378713	334936	782726	776285	463107	406329	508570	355790	140524	105149	50946.1	37812	404274	425505
100217-small_set_for_testing-reversed-out	TAG [50:5]	76223.2	61896.3	36864.4	34772.2	24114.3	25866	931215	926162	11183	8004.6	19306.7	90642.1	96780.2	75137.2	76522.9	90157.6	83804.6	6625.5	4830.5	53447.2	59210	61261.3	70472.4	205560	159500	172325	148096	114077	107304	23104.7	28304.9	22979.4	70843.2	66850.3	58008.4	54083.2	134105	133835	56056.4	49105.6	52091.7	38647.1	15708	13036.2	10932.7	6778.6	51926.1	54829.8
100217-small_set_for_testing-out	TAG [50:5]	70570.2	60059.4	35456.9	34095.7	24114.3	25866	897585	893550	11183	8004.6	19306.7	90642.1	96780.2	75137.2	76522.9	84806.1	77901.5	6625.5	4830.5	53447.2	59210	60687.7	68191.2	205560	159377	172190	148096	112344	105203	23104.7	27659.7	22979.4	66751	66850.3	56191.9	52369.9	131807	133772	54470.8	49105.6	52105.1	38080.9	15708	13036.2	10932.7	6778.6	49984	54829.8
100217-small_set_for_testing-reversed-out	TAG [50:6]	13255.1	9258.6	8265.7	2122.5	0	0	137346	141100	0	0	0	20907.2	22495.1	26326.4	26629.9	22055.5	18573.2	0	0	11945	13136	13516	15490.1	59208.2	44444	35915.7	32334	8734.6	10587.6	0	3252.1	0	9695.7	10603.5	9155.7	8635.5	30606.6	29834.9	7992.1	4641.9	2193.5	2854	0	0	0	0	6696.6	6159.6
100217-small_set_for_testing-out	TAG [50:6]	13255.1	9258.6	9685.8	3410.1	0	0	137346	143265	0	0	0	20907.2	22495.1	26326.4	26629.9	22055.5	19774.3	0	0	11945	13136	13516	15490.1	59208.2	45065.4	36596.3	32334	8734.6	10587.6	0	3252.1	0	9695.7	10603.5	9155.7	8635.5	31020.9	29834.9	7992.1	4641.9	2193.5	2854	0	0	0	0	6696.6	6159.6
100217-small_set_for_testing-reversed-out	TAG [51:1]	27516.1	0	10531.1	0	0	47776	361128	361815	14272.2	11843.8	9811.3	107770	115784	23513.1	25694.7	111106	51657.1	19979.4	15764.6	12674	14272.1	60690.5	46415.3	121456	90193.1	26571.4	24449.5	166565	128204	10778.1	41360.8	10302.5	23557.9	20726.3	25665.5	25278.9	88319.5	94160.5	28427.4	27199.3	66202.8	52293.2	40129.3	36850.9	11704.2	7298.3	62363	67479.4
100217-small_set_for_testing-out	TAG [51:1]	22532	14329.2	12851.9	2393.2	27738.2	33218.9	122310	127690	14266.5	11843.8	9806.7	107770	115784	23513.1	25694.7	50735.7	51657.1	19979.4	15764.6	12655.3	14244.6	60690.5	46415.3	121456	90193.1	26516.6	24449.5	166565	128204	10778.1	41071.7	10302.5	23537.7	20695.1	25665.5	25255	88263.6	94160.5	28427.4	27199.3	30235.5	23705.7	21619.8	25513.4	11699.3	7298.3	34040.4	39135.2
100217-small_set_for_testing-reversed-out	TAG [51:2]	209481	137436	59850	49848.2	230684	223726	1.1566e+06	1.13393e+06	56358.8	40613.7	61748.4	513706	531751	156518	156728	292634	284110	77427.6	66402.2	63903.7	81649.2	501242	662423	492800	389299	411550	374077	1.12632e+06	1.06976e+06	66611.1	315284	63368	197945	198250	234161	201215	461922	471535	300404	265427	424247	293344	153011	110880	57925.7	46190.8	285507	302954
100217-small_set_for_testing-out	TAG [51:2]	160435	137634	48600.5	40753	230684	223726	1157635	1.13489e+06	56386.4	40613.7	61771	513706	531751	156518	156728	292634	284110	77427.6	66402.2	63994.4	81782.6	501242	662423	492800	389299	411816	374077	1.12632e+06	1.06976e+06	66611.1	316685	63368	198043	198402	234161	201331	462193	471535	300404	265427	424247	293344	153011	110880	57949.3	46190.8	285507	303031
100217-small_set_for_testing-reversed-out	TAG [51:3]	239058	192444	55170	44129.5	122912	123705	1.04109e+06	1.06684e+06	38853.3	31134.6	56404.5	239428	247043	104937	105866	96870.2	94190.1	35023.1	30331.5	86877.4	100034	284085	354288	267793	208995	345671	305509	541074	486241	49091.1	148387	49026.9	163941	177916	161470	142820	235762	241330	202557	174432	192581	133328	100053	83080.3	39667.5	30916.6	173906	181360
100217-small_set_for_testing-out	TAG [51:3]	237968	191482	54582.3	44129.5	122912	123705	1.03607e+06	1.0622e+06	38719.4	31134.6	56294.8	239428	247043	104937	105866	96870.2	94190.1	35023.1	30331.5	86437.3	99386.4	284085	354288	267793	208995	344381	305509	541074	486241	49091.1	141587	49026.9	163466	177182	161470	142258	234448	241330	202557	174432	192581	133328	100053	83080.3	39553.1	30916.6	173906	180987
100217-small_set_for_testing-reversed-out	TAG [51:4]	90610	74487.9	35928.8	29132.3	29717	35044.4	409904	411913	14135.4	11526.8	22389.1	67625.1	71749.6	33913.6	35099.3	26342.9	26845.6	9386.4	6660.1	37651.1	45834.3	67988.3	77855.9	92513.8	72851	117628	110005	104024	92107	16634.2	33023.2	16545.1	53640.6	51363.6	55639.5	48938.5	87704.8	99864.9	53470.6	49882.6	45230.4	33613.1	27167	23755.8	15079.3	10636	46506.6	53363.4
100217-small_set_for_testing-out	TAG [51:4]	95906.1	79158.4	38783.2	29132.3	29717	35044.4	434277	434453	14785.6	11526.8	22921.8	67625.1	71749.6	33913.6	35099.3	26342.9	26845.6	9386.4	6660.1	39788.6	48977.5	67988.3	77855.9	92513.8	72851	123895	110005	104024	92107	16634.2	33023.2	16545.1	55947	54928.4	55639.5	51671.3	94084.6	99864.9	53470.6	49882.6	45230.4	33613.1	27167	23755.8	15634.9	10636	46506.6	55173
100217-small_set_for_testing-reversed-out	TAG [52:2]	8.35304e+06	7.4793e+06	3.16665e+06	2.30572e+06	1.08159e+07	1.26982e+07	3.40208e+07	3.257e+07	2.57282e+06	2.2848e+06	3.05715e+06	1.38877e+07	1.33e+07	4.90598e+06	4.80472e+06	1.60661e+07	1.49805e+07	3.01211e+06	2.4825e+06	1.67566e+06	1.62661e+06	1.02884e+07	1.48989e+07	1.18079e+07	1.07461e+07	8.79967e+06	8.28171e+06	4.62026e+07	4.47378e+07	3.02513e+06	1.67117e+07	2.76374e+06	9.7215e+06	8.75704e+06	7.81088e+06	7.23316e+06	1.2283e+07	1.21268e+07	8.17359e+06	7.7654e+06	2.38667e+07	2.02766e+07	5.85143e+06	5.96706e+06	2.87775e+06	2.47633e+06	1.12053e+07	1.27276e+07
100217-small_set_for_testing-out	TAG [52:2]	8.35304e+06	7.4793e+06	3.16665e+06	2.30572e+06	1.08159e+07	1.26982e+07	3.40208e+07	3.257e+07	2.57282e+06	2.2848e+06	3.05715e+06	1.38877e+07	1.33e+07	4.90598e+06	4804720	1.60661e+07	1.49805e+07	3.01211e+06	2.4825e+06	1.67566e+06	1.69904e+06	1.02884e+07	1.48989e+07	1.18079e+07	1.07461e+07	8.79967e+06	8.28171e+06	4.62026e+07	4.47378e+07	3.02513e+06	1.67117e+07	2.76374e+06	9.7215e+06	8.75704e+06	7.81088e+06	7.23316e+06	1.2283e+07	1.21268e+07	8.17359e+06	7.7654e+06	2.38667e+07	2.02766e+07	5.85143e+06	5.96547e+06	2.87775e+06	2.47633e+06	1.12053e+07	1.27276e+07
100217-small_set_for_testing-reversed-out	TAG [52:3]	1.46215e+07	1.30824e+07	7.0745e+06	5.64216e+06	1.03183e+07	1.21116e+07	5.42405e+07	51163091	3.24778e+06	2.87638e+06	4.23742e+06	10845872	1.04342e+07	5.22372e+06	5.1527e+06	7.56517e+06	7.08603e+06	2.28829e+06	1987340	4.3361e+06	4.43415e+06	9.60133e+06	1.39546e+07	1.06616e+07	9626025	1.06487e+07	9.99143e+06	3.6423e+07	3.55444e+07	3.39977e+06	1.29056e+07	3084581	1.24659e+07	1.1257e+07	8.07329e+06	7.49303e+06	10432524	1.0389e+07	9.07691e+06	8.57903e+06	19116105	1.62751e+07	6.20613e+06	6.42469e+06	2.99282e+06	2.65374e+06	11460899	1.30443e+07
100217-small_set_for_testing-out	TAG [52:3]	1.46215e+07	1.30824e+07	7.0745e+06	5.64219e+06	1.03183e+07	1.21116e+07	54240537	5.11631e+07	3.24778e+06	2.87638e+06	4.23742e+06	10845872	1.04342e+07	5.22372e+06	5.1527e+06	7.56517e+06	7.08603e+06	2.28829e+06	1987340	4.3361e+06	4.43415e+06	9.60133e+06	1.39546e+07	1.06616e+07	9.62603e+06	10648734	9.99144e+06	3.6423e+07	3.55444e+07	3.39977e+06	1.29056e+07	3084581	1.24659e+07	1.1257e+07	8.07329e+06	7.49303e+06	10432524	1.0389e+07	9.07691e+06	8.57903e+06	1.91161e+07	1.62751e+07	6.20613e+06	6.43211e+06	2.99282e+06	2.65374e+06	11460899	1.30443e+07
100217-small_set_for_testing-reversed-out	TAG [52:4]	8.23288e+06	7.34122e+06	4.48444e+06	3.71318e+06	3.57155e+06	4.16323e+06	3.85762e+07	3.61676e+07	1.27147e+06	1.08352e+06	1.93027e+06	4.12468e+06	4024903	2.26851e+06	2.20468e+06	2.18136e+06	2.01939e+06	694538	580521	2.82897e+06	2.84054e+06	3.38578e+06	4.92831e+06	4866495	4.37542e+06	5.29929e+06	4.98068e+06	1.18263e+07	1.15708e+07	1.3953e+06	4.01453e+06	1.292e+06	5.66573e+06	5.11676e+06	3.60945e+06	3.3228e+06	5.39387e+06	5.36831e+06	3697747	3.48069e+06	6.22951e+06	5.32962e+06	2.25659e+06	2.31953e+06	1.11542e+06	917628	4.52148e+06	5.08592e+06
100217-small_set_for_testing-out	TAG [52:4]	8.23288e+06	7.34122e+06	4.48444e+06	3.71307e+06	3.57152e+06	4.16323e+06	3.85762e+07	3.61675e+07	1.27147e+06	1.08352e+06	1.93027e+06	4.12468e+06	4024903	2.2685e+06	2.20467e+06	2.18136e+06	2.01939e+06	694538	580521	2.82897e+06	2.84054e+06	3.38578e+06	4.92831e+06	4.86648e+06	4.37541e+06	5.29927e+06	4980670	1.18261e+07	1.15708e+07	1.3953e+06	4.01446e+06	1.292e+06	5.66573e+06	5.11676e+06	3.60945e+06	3.3228e+06	5.39387e+06	5.36831e+06	3697747	3.48069e+06	6.22942e+06	5.32962e+06	2.25659e+06	2.28469e+06	1.11542e+06	917628	4.52148e+06	5.08579e+06
100217-small_set_for_testing-reversed-out	TAG [52:5]	1.75353e+06	1.48468e+06	1022155	656540	422644	410465	1.21146e+07	11265651	142412	109071	347050	1.08827e+06	1.08871e+06	626469	609473	682408	654948	90313.6	77356.3	819130	871813	717155	968327	1.58092e+06	1.41871e+06	1.57317e+06	1.47561e+06	2.21204e+06	2.15966e+06	286305	587984	267013	1.3436e+06	1.20338e+06	896282	832486	1.75264e+06	1.7458e+06	791516	706805	1.08837e+06	763466	212180	165490	149551	108733	769246	841296
100217-small_set_for_testing-out	TAG [52:5]	1.75353e+06	1.48468e+06	1022155	657091	422792	410465	1.21149e+07	1.12659e+07	142412	109071	347050	1.08827e+06	1.08871e+06	626508	609516	682408	654948	90313.6	77356.3	819130	871813	717155	968327	1.581e+06	1.41877e+06	1.57323e+06	1.47566e+06	2.21299e+06	2.15966e+06	286305	588321	267013	1.3436e+06	1.20338e+06	896282	832486	1.75264e+06	1.7458e+06	791516	706805	1.08878e+06	763466	212180	163579	149551	108733	769246	841925
100217-small_set_for_testing-reversed-out	TAG [52:6]	171276	135867	106887	84605.4	44228.5	47088.3	2.27231e+06	2.1276e+06	24957.9	20934.7	43811.4	204645	207109	128891	129964	223926	217170	13743.9	10781.2	120105	136894	131956	147412	531167	417582	365407	314115	242864	213908	42583.6	66021.1	41226.4	172696	173865	104693	96488.9	370166	366110	104403	90354.2	98126.3	74323.1	24773.4	0	27002	22520.6	82506.8	95453.6
100217-small_set_for_testing-out	TAG [52:6]	171276	135867	106887	82012.3	43531.6	47088.3	2.27127e+06	2.12649e+06	24957.9	20934.7	43811.4	204645	207109	128708	129764	223926	217170	13743.9	10781.2	120105	136894	131956	147412	530754	417289	365119	313893	238371	213908	42583.6	64438.2	41226.4	172696	173865	104693	96488.9	370166	366110	104403	90354.2	96169.2	74323.1	24773.4	8982	27002	22520.6	82506.8	92497.9
100217-small_set_for_testing-reversed-out	TAG [52:7]	33578.6	27052.2	19602.2	12198.6	3278.8	0	213684	200652	0	0	6299.3	36306.5	34754.7	31155.9	30679.1	42979.9	42156.3	0	0	22497.1	28280	25223.3	27374.2	92080.3	67763.8	66613.6	55224.8	21135.8	18229.2	7589.7	7446.8	7253.4	23769.4	23796.7	12802.9	12246.8	49677.2	49194.9	16412.3	13919.5	9207	0	0	0	2533.6	0	15574.3	13905.1
100217-small_set_for_testing-out	TAG [52:7]	33578.6	27052.2	19602.2	12198.6	3278.8	0	218564	205873	0	0	6299.3	36306.5	34754.7	32021.1	31622.7	42979.9	42156.3	0	0	22497.1	28280	25223.3	27374.2	94020.8	69143	67967.7	56269.3	21135.8	18229.2	7589.7	7446.8	7253.4	23769.4	23796.7	12802.9	12246.8	49677.2	49194.9	16412.3	13919.5	9207	0	0	0	2533.6	0	15574.3	13905.1
100217-small_set_for_testing-reversed-out	TAG [53:2]	50435.6	69366.3	30116.7	20806.7	77009.4	80476.3	254392	271018	28489.4	23054.6	32918	203631	229907	58641.7	56679.7	100811	99886.9	39915.2	35202.3	31330.4	37464.6	161879	183220	157281	113161	174257	157286	417279	366031	31660.2	148663	30762.1	66075.2	72121.7	109256	102154	177967	204143	105882	83050.5	166481	117961	50252.7	44348.5	32041.1	23191.4	74234.7	78680.3
100217-small_set_for_testing-out	TAG [53:2]	58815.3	48969.1	30116.7	20806.7	77009.4	80476.3	254392	271018	28489.4	23054.6	32918	203631	229907	58641.7	56679.7	100811	99886.9	39915.2	35202.3	31306.6	37464.6	161879	183220	157281	113161	174257	157286	417279	366031	31660.2	148663	30762.1	66075.2	72121.7	109256	102154	177967	204143	105882	83050.5	166481	117961	50120.8	44254.9	32041.1	23191.4	79203.8	78680.3
100217-small_set_for_testing-reversed-out	TAG [53:3]	161176	141120	54026.8	45625.5	120151	121800	694184	676739	42722	37247.9	68817.5	225519	249190	88614.3	85779.7	83470.7	83511.4	40645.6	34796.8	81631.6	97672.9	201669	246744	179495	138730	322256	277092	474263	415732	49594.6	171303	49819.2	131123	146911	172036	155475	205329	219779	171179	137071	291507	194996	73588	67887.3	44514.3	32461.1	115135	125876
100217-small_set_for_testing-out	TAG [53:3]	161176	141120	54026.8	45625.5	120151	121800	694184	676739	42722	37247.9	68817.5	225519	249190	88614.3	85779.7	83470.7	83511.4	40645.6	34796.8	81739.4	97672.9	201669	246744	179495	138730	322256	277092	474263	415732	49594.6	171303	49819.2	131123	146911	172036	155475	205329	219779	171179	137071	291507	194996	74185.8	68311.5	44514.3	32461.1	115135	125876
100217-small_set_for_testing-reversed-out	TAG [53:4]	121136	101928	46262	40932.8	51088	55037.8	580436	563244	23500.2	18922.6	38202.4	102332	109852	50782.6	53773.4	40390.3	36847.6	18749.7	15483.7	69769	76883.6	93957.4	106097	103845	73542.6	179248	156074	181059	168405	27604.2	63091.1	27635.9	87191	94751.8	86042.7	77408.6	116556	124526	86185.3	75227.7	97216.3	72429.9	37397.6	34853.9	21286.8	17551	62865.7	71988.1
100217-small_set_for_testing-out	TAG [53:4]	121136	101928	46262	40932.8	51088	55037.8	580436	563244	23500.2	18922.6	38202.4	102332	109852	50782.6	53773.4	40390.3	36847.6	18749.7	15483.7	69280.5	76883.6	93957.4	106097	103845	73542.6	179248	156074	181059	168405	27604.2	63091.1	27635.9	87191	94751.8	86042.7	77408.6	116556	124526	86185.3	75227.7	97216.3	72429.9	34687	32930.7	21286.8	17551	62865.7	71988.1
100217-small_set_for_testing-reversed-out	TAG [53:5]	51750	44430.6	29202.4	22891.7	17500.6	20561.5	276586	268751	10092.3	7438.6	15041.6	43260.4	44389.5	25264.2	24735.9	21428.3	22652.9	0	0	27240.2	35868.9	31978	39055.5	55171.2	44370.9	77299	68808.6	65538	53971.1	11601.7	23377.8	11896.4	35973.3	37053.3	27430.2	27011.2	57162.7	59918	30795.9	25843.5	33824.8	25742.8	12301.4	8728.1	9239.5	6810.4	30415.9	29560.9
100217-small_set_for_testing-out	TAG [53:5]	51750	44430.6	29202.4	22891.7	17500.6	20561.5	276586	268751	10092.3	7438.6	15041.6	43260.4	44389.5	25264.2	24735.9	21428.3	22652.9	0	0	29456.9	35868.9	31978	39055.5	55171.2	44370.9	77299	68808.6	65538	53971.1	11601.7	23377.8	11896.4	35973.3	37053.3	27430.2	27011.2	57162.7	59918	30795.9	25843.5	33824.8	25742.8	12301.4	8728.1	9239.5	6810.4	30415.9	29560.9
100217-small_set_for_testing-reversed-out	TAG [54:2]	101509	0	137107	0	29544.9	0	2.85757e+06	10089.3	53058.9	42575.8	76837	872489	888833	103970	110032	536973	515520	41082	46305.4	54509.7	88022.6	209913	325119	329306	227940	528952	432167	964708	1.06393e+06	94149	610797	113171	237824	311178	564854	508491	423180	462052	329295	272832	0	0	20450.2	0	41573.9	75955.6	0	0
100217-small_set_for_testing-out	TAG [54:2]	101509	35320.5	22795.8	21628.5	29544.9	0	0	10089.3	53058.9	42576.5	76837	872489	888833	103970	110032	536973	515520	41082	46305.4	54509.7	88022.6	209913	325119	329306	227940	528952	432167	964708	1.06393e+06	94149	610797	113171	237824	311178	564854	508491	423180	462052	329295	272832	0	0	20450.2	11707.6	41573.9	31832.6	0	0
100217-small_set_for_testing-reversed-out	TAG [54:3]	2.19794e+06	1.94567e+06	1.09672e+06	669798	2.19267e+06	2.52761e+06	1.32297e+07	1.26016e+07	577870	452872	1.06364e+06	3692416	3679537	1.08984e+06	1.06095e+06	2.60888e+06	2.40603e+06	758557	639336	690645	718229	1.48765e+06	2.13938e+06	1.65429e+06	1.49015e+06	1.89205e+06	1804100	7.12516e+06	6.84828e+06	762696	3.91096e+06	704494	1.85849e+06	1.72111e+06	2.75739e+06	2.50177e+06	2.58777e+06	2.60704e+06	1.68326e+06	1.59325e+06	7891061	6.49812e+06	949804	748660	623287	429422	2.03142e+06	2.28914e+06
100217-small_set_for_testing-out	TAG [54:3]	2.19794e+06	1.94567e+06	1.09672e+06	669798	2.19267e+06	2.5276e+06	1.32297e+07	1.26016e+07	577870	452869	1.06364e+06	3692416	3679537	1.08984e+06	1.06095e+06	2.60888e+06	2.40603e+06	758557	639336	690645	718229	1.48765e+06	2.13938e+06	1.65429e+06	1.49015e+06	1.89205e+06	1804100	7.12516e+06	6.84828e+06	762696	3.91096e+06	704494	1.85849e+06	1.72111e+06	2.75739e+06	2.50177e+06	2.58777e+06	2.60704e+06	1.68326e+06	1.59325e+06	7891061	6.49811e+06	949804	747101	623287	429422	2.03142e+06	2.28914e+06
100217-small_set_for_testing-reversed-out	TAG [54:4]	4083261	3.61817e+06	2.23991e+06	1.74412e+06	2.29248e+06	2.68937e+06	2.39171e+07	2.26389e+07	747494	587909	1.2591e+06	2.90329e+06	2.81288e+06	1.21093e+06	1.19803e+06	1.38943e+06	1.2797e+06	530748	434125	1.38409e+06	1.41914e+06	1.44662e+06	2.02205e+06	1706634	1519342	2.66582e+06	2.46592e+06	6.14656e+06	5.77562e+06	906642	2.92335e+06	843116	2.67928e+06	2.43548e+06	2.73758e+06	2.54021e+06	2.21571e+06	2.2157e+06	1.93256e+06	1.8122e+06	5.09931e+06	4.26649e+06	1.09995e+06	881934	703562	493606	2.21947e+06	2.48467e+06
100217-small_set_for_testing-out	TAG [54:4]	4083261	3.61817e+06	2.23991e+06	1.74412e+06	2.29248e+06	2.68938e+06	2.39171e+07	2.26389e+07	747494	587922	1.2591e+06	2.90329e+06	2.81288e+06	1.21093e+06	1.19803e+06	1.38943e+06	1.2797e+06	530748	434125	1.38409e+06	1.41914e+06	1.44662e+06	2.02205e+06	1706634	1519342	2.66582e+06	2.46592e+06	6.14656e+06	5.77562e+06	906642	2.92335e+06	843116	2.67928e+06	2.43548e+06	2.73758e+06	2.54021e+06	2.21571e+06	2.2157e+06	1.93256e+06	1.8122e+06	5.09931e+06	4.26653e+06	1.09995e+06	888772	703562	493606	2.21947e+06	2.48467e+06
100217-small_set_for_testing-reversed-out	TAG [54:5]	3.04651e+06	2.69312e+06	2076477	1.57891e+06	1.32853e+06	1.47393e+06	2.62637e+07	2.46572e+07	513479	385830	923286	2.00917e+06	1.94899e+06	1.06658e+06	1.04324e+06	1.21583e+06	1.12732e+06	298814	245092	1.29046e+06	1310595	1.00919e+06	1.41514e+06	1.60199e+06	1.40815e+06	2.17389e+06	2.04701e+06	4.21458e+06	4.09012e+06	668756	1759276	628172	2.04888e+06	1.85572e+06	1.74241e+06	1.60816e+06	2.05697e+06	2.0717e+06	1.40079e+06	1.31057e+06	2.656e+06	2.2211e+06	513448	386805	504429	339068	1.53747e+06	1.72747e+06
100217-small_set_for_testing-out	TAG [54:5]	3.04651e+06	2.69312e+06	2076477	1.57891e+06	1.32853e+06	1.47384e+06	2.62637e+07	2.46572e+07	513479	385772	923286	2.00917e+06	1.94899e+06	1.06658e+06	1.04324e+06	1.21583e+06	1.12732e+06	298814	245092	1.29046e+06	1310595	1.00919e+06	1.41514e+06	1.60199e+06	1.40815e+06	2.17389e+06	2.04701e+06	4.21458e+06	4.09012e+06	668756	1759276	628172	2.04888e+06	1.85572e+06	1.74241e+06	1.60816e+06	2.05697e+06	2.0717e+06	1.40079e+06	1.31057e+06	2.656e+06	2.22093e+06	513448	356795	504429	339068	1.53747e+06	1.72747e+06
100217-small_set_for_testing-reversed-out	TAG [54:6]	1533795	1.31473e+06	1.36322e+06	867175	426023	420915	1.81261e+07	1.69061e+07	186997	137122	375359	1.16873e+06	1.17366e+06	676144	656005	1.13423e+06	1.06726e+06	108690	93806	816561	868535	675574	884931	1.60729e+06	1.44531e+06	1.44886e+06	1.36994e+06	2.0467e+06	1979850	287226	650806	276829	1.13696e+06	1.05057e+06	808674	738529	1.38859e+06	1.39069e+06	683627	585495	855414	598728	138634	134585	242546	161114	601559	654156
100217-small_set_for_testing-out	TAG [54:6]	1533795	1.31473e+06	1.36322e+06	867175	426023	421277	1.81261e+07	1.69061e+07	186997	137375	375359	1.16873e+06	1.17366e+06	676144	656005	1.13423e+06	1.06726e+06	108690	93806	816561	868535	675574	884931	1.60729e+06	1.44531e+06	1.44886e+06	1.36994e+06	2.0467e+06	1979850	287226	650806	276829	1.13696e+06	1.05057e+06	808674	738529	1.38859e+06	1.39069e+06	683627	585495	855414	599447	138634	131819	242546	161114	601559	654156
100217-small_set_for_testing-reversed-out	TAG [54:7]	443725	357782	349672	210241	78328.3	83938.5	6.61221e+06	6.16832e+06	42027.8	36348.7	96501.6	334483	359641	227051	217918	489970	472072	23327.6	21909.2	279911	315644	281700	320205	834070	663682	632811	569362	414191	379396	77599.9	157514	77781.3	326375	332923	190174	176359	550832	570044	189974	169179	143699	101037	25543.1	0	74787.3	48461.9	137542	151065
100217-small_set_for_testing-out	TAG [54:7]	443725	357782	349672	210241	78328.3	82347.3	6.61221e+06	6.16832e+06	42027.8	35236.4	96501.6	334483	359641	227051	217918	489970	472072	23327.6	21909.2	279911	315644	281700	320205	834070	663682	632811	569362	414191	379396	77599.9	157514	77781.3	326375	332923	190174	176359	550832	570044	189974	169179	143699	97879	25543.1	12160.7	74787.3	48461.9	137542	151065
100217-small_set_for_testing-reversed-out	TAG [54:8]	73450.3	59334.3	56490.2	48126.2	4801.5	7002.2	731812	724101	7036.9	4894.7	15819.3	49658.6	52775.7	42504.2	41150.9	54741	49494.4	0	0	53954.2	60518.1	41374.8	42348.7	122354	90519.8	111116	97046.6	39325.2	34255.3	14186.6	19508.2	14339.4	45254.7	45274.2	29943.1	28105	94903	96840.8	27131.1	24781.8	22167.6	13897.6	2450	0	13808.2	9424.2	24566	26415.1
100217-small_set_for_testing-out	TAG [54:8]	73450.3	59334.3	56490.2	48126.2	4801.5	7002.2	731812	724101	7036.9	4894.7	15819.3	49658.6	52775.7	42504.2	41150.9	54741	49494.4	0	0	53954.2	60518.1	41374.8	42348.7	122354	90519.8	111116	97046.6	39325.2	34255.3	14186.6	19508.2	14339.4	45254.7	45274.2	29943.1	28105	94903	96840.8	27131.1	24781.8	22167.6	13897.6	2450	0	13808.2	9424.2	24566	26415.1
100217-small_set_for_testing-reversed-out	TAG [55:3]	10152.4	7402.3	3941.1	2630.7	8106.1	9119.2	48562	35377.1	2579.5	0	3374.7	20423.7	20598.5	8015.8	6832.6	8596.5	9236.1	2375.3	0	3303.3	4138.2	12486.3	15751.3	8829.2	5801.9	15918	13989.1	27811.5	24345.2	3392.2	15715.2	4283	5879.8	8902.1	13841.4	13305.5	16211.3	18510.5	13587.2	11191.4	21197.8	15587	5626.3	2669.7	0	0	5893.3	6985
100217-small_set_for_testing-out	TAG [55:3]	10152.4	7489.8	3941.1	2630.7	7999.5	6754.7	34565.3	35377.1	2338.4	0	3374.7	20504.6	20684.4	8015.8	6832.6	9047.6	9236.1	2375.3	0	3303.3	4138.2	12486.3	15751.3	8829.2	5801.9	15918	13989.1	27976.7	24466.5	3392.2	15783.9	4283	5879.8	8902.1	13923.9	13362.2	16211.3	18510.5	13633.5	11191.4	21080.6	15473.1	4783.5	2669.7	0	0	5672.1	5478.6
100217-small_set_for_testing-reversed-out	TAG [55:4]	10307	7402	5726.7	0	8592.2	10144.8	59375.2	50390.3	0	0	4667.8	17343.4	18389.3	7715.5	8947.1	5590.5	6240.2	0	0	8908.3	9457.6	10223.4	10058.4	9847.3	8184.2	19106.7	16168.5	25057.5	21495.1	3945	8381.2	4037.6	9723.5	11190.7	11334.3	11355.8	12768.1	14562	15142.7	10938.1	12197.2	9750.5	3575.4	0	0	0	5512.9	5296
100217-small_set_for_testing-out	TAG [55:4]	10307	7030.7	5726.7	0	9044.4	10030.5	59375.2	50390.3	0	0	4667.8	17000.4	18025	7715.5	8947.1	3676.8	6240.2	0	0	8908.3	9457.6	10223.4	10058.4	9847.3	8184.2	19106.7	16168.5	24356.5	20980.3	3945	8089.5	4037.6	9723.5	11190.7	10984.3	11115.1	12768.1	14562	14946.5	10938.1	12694	10233.7	3575.4	0	0	0	6451.6	6390.4
100217-small_set_for_testing-reversed-out	TAG [55:5]	9270.3	5347.6	2513.1	2691.3	13578.4	7633.9	63956.1	64178.9	5764	3852.9	7566.1	17463.8	20938.8	13842.1	12752.4	8125.3	8653.3	3775.3	0	11524.2	13298.3	13060.6	15069.1	14676.3	12869.1	25845.1	19664.9	31312.2	28054.5	8202.2	12948.7	4900.7	8821.1	13526.3	9762.1	8709.3	15303	20104.4	14275.4	14059.9	17727.4	14731.7	0	0	5291.4	0	13796	9960.2
100217-small_set_for_testing-out	TAG [55:5]	9270.3	6923.9	2513.1	3260.4	11658.5	8119.2	63956.1	64178.9	5764	3852.9	7566.1	18920.2	22485.8	13842.1	12752.4	8125.3	8653.3	3775.3	0	11524.2	13298.3	13060.6	15069.1	14676.3	12869.1	25845.1	19664.9	34288.8	30240.4	8202.2	14187.4	4900.7	8821.1	13526.3	11248.4	9731.1	15303	20104.4	15108.5	14059.9	15617.8	12680.2	0	0	5291.4	0	9810.2	5313.5
100217-small_set_for_testing-reversed-out	TAG [55:6]	18248.6	23299.4	8562.9	8103.2	9332.9	12304.5	73555.6	70077.4	6074.9	4005	6571	25475.9	28817.7	14508.6	13161.2	19211.5	21160.7	0	0	11154.8	13624.1	18842.9	21672.7	35957.8	25287.1	30706.6	24907.7	32048.3	26136.2	0	15617.6	6796	17712.6	17077.5	5459.7	7588	23592.9	21706.2	15956.7	10330.8	16502.8	13118.9	0	0	8075.9	3525.1	18492.1	19747.1
100217-small_set_for_testing-out	TAG [55:6]	18248.6	16600.6	8562.9	5684.6	8158.9	10242.2	73555.6	70077.4	6074.9	4005	6571	19286.7	22243.5	14508.6	13161.2	19211.5	21160.7	0	0	11154.8	13624.1	18842.9	21672.7	35957.8	25287.1	30706.6	24907.7	19399	16846.9	0	10353.6	6796	17712.6	17077.5	0	3245.7	23592.9	21706.2	12416.3	10330.8	8965.1	8718	0	0	8075.9	3525.1	16938.1	19747.1
100217-small_set_for_testing-reversed-out	TAG [55:7]	29743.6	28493.1	16875.5	0	0	0	88818.9	88574.4	0	0	3190.3	0	0	9760	9136	16448.5	14900.8	0	0	10723	11703.6	24759.9	25091.3	43176.4	28866.1	32726.9	28713.2	0	0	0	0	0	21402.6	20869.2	0	0	26237.7	31455.1	0	8665.2	0	0	0	0	0	2840.3	0	11809
100217-small_set_for_testing-out	TAG [55:7]	29743.6	28493.1	16875.5	10287.4	4993.5	8771.8	88818.9	88574.4	0	0	3190.3	26325.1	27963.1	9760	9136	16448.5	14900.8	0	0	10723	11703.6	24759.9	25091.3	43176.4	28866.1	32726.9	28713.2	53803	39511.6	0	22389.9	0	21402.6	20869.2	26864.6	18470.1	26237.7	31455.1	15058.8	8665.2	32061.3	18719.1	0	2679	0	2840.3	6609.9	11809
100217-small_set_for_testing-reversed-out	TAG [56:2]	0	0	0	0	0	0	104683	123152	7190.5	0	0	21538.3	22000.5	13490.2	4686.1	16243.9	22788.7	0	0	9147.8	0	17382.7	20750.9	17064.6	14461	11580.6	10578.3	32655.5	36439.8	0	20069	0	7741	0	12834.6	14795.9	17360.1	21755.9	7641	9358.3	0	0	0	0	0	0	0	14097.8
100217-small_set_for_testing-out	TAG [56:2]	19765.5	16404.7	5730.3	11047.5	6790.1	7033.6	85205	86937.4	5860.2	0	0	21538.3	22000.5	9910.3	4686.1	15572.4	22788.7	0	0	6843.9	0	17382.7	20030.6	17064.6	14461	11580.6	10578.3	32655.5	35408.6	0	16940.3	0	7741	0	9026.7	11483.3	16774.4	21755.9	7641	5861.8	8968.1	0	0	8351.4	0	2773	0	10540.1
100217-small_set_for_testing-reversed-out	TAG [56:3]	19360.4	17094.2	12416.9	15268.5	0	24261.8	205575	198016	5457.8	0	14630.5	74563.5	76043.4	17454	29598.1	44660.5	47744.9	11135.7	6641.4	12280.5	13709.5	41237.2	51554.5	36746.5	27957.3	48159.1	45067.1	145862	130288	20823.4	36647.7	19293.3	28452.7	21385.6	52062.1	44969.3	59840.1	61558	49728.3	31918.9	55667.2	0	9802.8	0	7961.4	4962.2	16806.1	14596.4
100217-small_set_for_testing-out	TAG [56:3]	34707.4	28556	24436.3	15268.5	26874.3	24261.8	285490	267160	5457.8	9370.2	22608.5	74563.5	76043.4	32141.6	29598.1	47415.6	47744.9	11135.7	8113.1	21732.9	24999.8	41237.2	54509.9	36746.5	27957.3	48159.1	45067.1	145862	134518	20823.4	49484.3	19293.3	28452.7	38311.7	67685.2	58560.2	62242.9	61558	49728.3	46264.3	73392.3	68404.4	9802.8	2835.4	7961.4	4962.2	16806.1	14596.4
100217-small_set_for_testing-reversed-out	TAG [56:4]	63020.8	47066.6	49356.5	0	0	0	328164	283933	0	0	32760.8	86419.6	93479.5	60313.1	50306.7	64703.1	63300.4	0	6043.3	38815.2	46362.7	52801.8	12136	70596.9	45778	89491.7	81394	145129	126375	31412.5	52712.1	31743	59034.1	69505.2	64154.7	55810.1	68467.5	77256.1	71938.4	58908.3	72786.5	60104.5	0	0	0	0	0	0
100217-small_set_for_testing-reversed-out	TAG [56:5]	185394	164635	92828.3	91324.7	76820.5	120275	614824	621075	79451.9	62653.7	127352	209713	223630	135911	141277	203572	194319	38261.1	37243.4	97728.7	111617	166242	171739	173386	154042	208613	173230	1.00102e+06	903435	92257.5	311830	87898.8	188538	187852	110571	101088	240931	243851	184585	165498	228661	165412	64191.4	68223.5	74055.9	54170.9	93678.4	149903
100217-small_set_for_testing-out	TAG [56:5]	185394	164635	117116	91324.7	100710	120275	614824	621075	82584.4	69930.2	127352	209713	223630	135911	141277	203572	194319	38261.1	37243.4	97728.7	111617	166242	171739	173386	154042	208613	173230	1.00102e+06	903435	92257.5	311830	87898.8	188538	187852	110571	101088	240931	243851	184585	165498	228661	165412	64191.4	60533	74055.9	54170.9	131389	149903
100217-small_set_for_testing-reversed-out	TAG [56:6]	352590	289925	103712	69036.2	432222	436155	2.08377e+06	1.99198e+06	176290	127835	243976	629185	663775	393153	385434	489602	481164	123866	112452	248768	291265	316629	353098	623302	470696	722004	659496	1.58294e+06	1.47842e+06	181690	413070	179683	545994	575674	279610	242716	483921	529815	336460	286530	1.05425e+06	738874	2735.7	0	175117	121216	416121	444731
100217-small_set_for_testing-out	TAG [56:6]	352590	289925	103712	69036.2	432222	436155	2.08377e+06	1.99198e+06	176290	127835	243976	629185	663775	393153	385434	489602	481164	123866	112452	248768	291265	316629	353098	623302	470696	722004	659496	1.58294e+06	1.47842e+06	181690	413070	179683	545994	575674	279610	242716	483921	529815	336460	286530	1.05425e+06	738874	2735.7	31635.8	175117	121216	416121	444731
100217-small_set_for_testing-reversed-out	TAG [56:7]	1.28428e+06	1.06774e+06	742616	455801	317159	317831	4.43118e+06	4122155	173441	136666	357689	1.08918e+06	1.09993e+06	591524	571267	1.36517e+06	1.29377e+06	89821.6	79612	454237	506600	885092	1.19218e+06	1.7745e+06	1.57125e+06	1.14346e+06	1.06933e+06	1698096	1.65667e+06	240888	1.18386e+06	234202	903915	862096	356518	323967	1.26089e+06	1.27977e+06	618373	533573	619126	422450	0	0	313282	210984	468808	513921
100217-small_set_for_testing-out	TAG [56:7]	1.28428e+06	1.06774e+06	742616	455801	317159	317831	4.43118e+06	4122155	173441	136666	357689	1.08918e+06	1.09993e+06	591524	571267	1.36517e+06	1.29377e+06	89821.6	79612	454237	506600	885092	1.19218e+06	1.7745e+06	1.57125e+06	1.14346e+06	1.06933e+06	1698096	1.65667e+06	240888	1.18386e+06	234202	903915	862096	356518	323967	1.26089e+06	1.27977e+06	618373	533573	619126	422450	0	27200.7	313282	210984	468808	513921
100217-small_set_for_testing-reversed-out	TAG [56:8]	899176	731268	610498	367405	91415.5	92470.9	3.55551e+06	3.38661e+06	67682.4	58345.6	174600	394662	425046	295430	283387	332727	319980	29728	25575.1	317607	366635	384860	440154	914038	726065	644631	577413	609390	548085	117802	310091	119644	399394	390556	166394	138764	568649	588855	265534	233720	142195	97871.1	16282.3	0	134022	94264.1	155893	164178
100217-small_set_for_testing-out	TAG [56:8]	899176	731268	610498	367405	91415.5	92470.9	3.55551e+06	3.38661e+06	67682.4	58345.6	174600	394662	425046	295430	283387	332727	319980	29728	25575.1	317607	366635	384860	440154	914038	726065	644631	577413	609390	548085	117802	310091	119644	399394	390556	166394	138764	568649	588855	265534	233720	142195	97871.1	16282.3	18858.1	134022	94264.1	155893	164178
100217-small_set_for_testing-reversed-out	TAG [57:7]	13203.2	9858.2	0	0	0	0	29000.4	26042.9	0	0	0	9337.5	11890.4	6681.7	5562.5	7480.3	8037.8	0	0	5057.9	6798.3	11187	14313.4	18622.3	13471.1	16165.6	13046.4	6777.2	7387.7	0	7920.7	0	6346	10186	0	0	13941.6	14271	7484.6	6207.6	0	0	0	0	3684.1	0	0	4101.4
100217-small_set_for_testing-out	TAG [57:7]	16167.3	12040.8	3169.7	3271.8	0	0	36915.9	32024.8	0	0	0	10550.7	13179	6681.7	5562.5	8204.9	8037.8	0	0	5727.8	8139.3	12986	16179.4	21598.3	15286.3	19011.5	15696.4	6777.2	7387.7	0	7920.7	0	7262.3	11367.1	0	0	15920.2	17210.1	8245.1	6207.6	2619.7	0	0	0	3684.1	0	0	4101.4
100217-small_set_for_testing-reversed-out	TAG [58:6]	0	21594.5	19671.6	15528.9	23649.1	0	100172	90814.5	11425.9	15935.3	0	36000.2	34588.7	30654.5	23818.8	34169.9	41794.8	0	4399.4	13660.3	18875.3	48002.8	50073.6	39802.7	33298.5	30056.3	26590.2	85013.4	82635	11920	33512.6	15479.2	25344.1	33886.8	15680.4	0	37160.4	39800.7	37033	26673	47095.2	30473.4	20467.6	0	11823.2	14467.7	28993.6	33090.4
100217-small_set_for_testing-out	TAG [58:6]	29771.7	21594.5	19671.6	6703.5	10216.2	26127.1	100172	90814.5	14712.9	11659.9	27816.9	36000.2	34588.7	30654.5	23818.8	34169.9	41794.8	11792.6	4399.4	18162.9	18875.3	48002.8	50073.6	39802.7	33298.5	30056.3	26590.2	85013.4	82635	11920	25169.4	15479.2	36091.4	33886.8	15680.4	14382.9	37160.4	39800.7	37033	26673	26715.7	31856.4	18609.8	11040.6	14332.4	14467.7	14248.5	31074.7
100217-small_set_for_testing-reversed-out	TAG [58:7]	50296	47036.1	42447.4	34095.9	51896.6	0	111916	110064	14454.5	0	21199.1	65113.8	73230.4	43723.9	41028.4	76043	75951.9	6505.8	10558.6	22081.5	26351.3	72323	76443	84781	64003.2	59759.7	53119.4	138080	116302	24371	54252.5	25079.3	51927.4	53617.6	23524.6	21413.2	57855.7	59804.1	51750.2	43997.6	78734	39300.2	0	0	18123.4	7743.7	56966.1	0
100217-small_set_for_testing-out	TAG [58:7]	50296	47036.1	42447.4	34095.9	51896.6	9575.5	111916	110064	14454.5	16517.5	21199.1	65113.8	73230.4	43723.9	41028.4	76043	75951.9	6505.8	10558.6	22081.5	26351.3	72323	76443	84781	64003.2	59759.7	53119.4	138080	116302	24371	54252.5	25079.3	51927.4	53617.6	23524.6	21413.2	57855.7	59804.1	51750.2	43997.6	78734	33956.9	7177.3	3748.3	18123.4	7743.7	56966.1	7787.7
100217-small_set_for_testing-reversed-out	TAG [58:8]	188421	148031	146700	134567	0	0	434039	425378	32748.7	0	87937.7	151389	166499	101473	102751	169162	165800	17096.9	14691.1	94690.1	107396	139432	136726	200509	146180	185752	165049	199158	179336	62272.3	124286	65812.8	123697	127468	69522.3	61257.2	186785	188888	115551	100750	70026.6	0	0	0	67479.7	54342.5	49341.5	89536.1
100217-small_set_for_testing-out	TAG [58:8]	188421	148031	146700	134567	0	35619.8	434039	425378	32748.7	3871	87937.7	151389	166499	101473	102751	169162	165800	17096.9	14691.1	94690.1	107396	139432	136726	200509	146180	185752	165049	199158	179336	62272.3	124286	65812.8	123697	127468	69522.3	61257.2	186785	188888	115551	100750	70026.6	20661.1	11781.5	13623	67479.7	54342.5	49341.5	89536.1
100217-small_set_for_testing-out	DAG [32:1]	0	0	0	0	0	0	35984.4	35944	0	0	0	12370.7	13052.7	4688.5	3125.8	19821.7	17254.9	0	0	0	0	18464.4	12852	15636.4	11239.6	5857.7	2997.9	43053.7	39765.7	0	0	0	0	0	0	0	5220.4	6378.7	5137.8	7303.3	0	0	0	0	0	0	0	0
100217-small_set_for_testing-out	PC-O [36:1]	6180.7	9455.5	0	2149.1	7774.1	8026.6	0	0	4239.6	0	11516.8	2731.8	4937.4	3331.8	0	0	4857.8	13629.3	13153.9	8119.8	12940.3	6501.6	3413.9	4187.5	0	4275.8	0	2068.9	0	0	3304.6	0	0	3519.1	0	0	5258.1	5084.1	5149.4	3230.8	2828.9	0	0	0	0	4961.3	7018.1	6418
100217-small_set_for_testing-out	PC [42:0]	17606.6	4066.9	0	0	4705.5	4317	151192	222610	0	0	0	6308.7	14155.3	0	0	0	0	0	0	0	0	8269.1	33232.9	5742.9	3253.9	15657.6	22894.4	45762.9	87506	0	22817.7	0	12597.3	7681.4	6273.6	3288.6	7598.2	7884.7	11128.4	0	42033.4	30822.8	0	0	0	0	3534.5	6461
100217-small_set_for_testing-out	PE-O [38:0]	8686.7	13999.7	12102	6771.6	7795	5900.7	0	0	12267.6	8854	7980	4546.2	2716.2	0	0	0	0	4366.2	4450.8	4416.3	0	0	3064.9	3260.4	0	8787.9	0	0	0	8654.7	2414.9	13833.3	0	0	12696.7	9388.1	3322.3	0	0	3872.1	0	3442.1	33418.5	13453	4843.8	5807.2	2199.4	2062.5
100217-small_set_for_testing-out	TAG [48:4]	94602.9	94079.3	107510	63915.5	58800.6	65533.3	359926	347359	49153.8	44218.2	69052	58588.8	52643.6	48331.1	47050.1	94648.4	93596.8	50625.5	47259.2	44074.1	43104.2	57840.2	76694.8	85870.1	68539.6	68569.3	60129.9	74030.9	71171.8	33185.5	63684.9	30648.1	48257.7	40571.9	38674.1	39952.8	86945.8	81523.5	50417.4	52312.6	98352.7	66595.8	28844.1	29757.7	42976.4	44504.9	78575.3	82852
100217-small_set_for_testing-out	TAG [49:4]	13314.9	6456.1	2662.4	0	0	0	49584.1	47912.6	0	0	0	4254.8	5354.2	0	0	0	3406	0	0	0	0	2270.2	12467.8	12219.7	8899.2	11138.1	7725.1	0	0	0	0	0	0	0	0	0	8961.8	9492.3	0	0	4330.1	0	0	0	0	0	4874.5	2845.5
[truncated: 75 more columns]

## Sheet: correlation btw. lipids
Note! The lipid identifications have been taken directly from the output of LipidXplorer and have not been validated!
Source: the identified lipid comes from the reversed and the normal run
Lipid: the name of the lipid species
Pearson Correlation: the Pearson Correlation Factor was calculated from the intensities of the 'Reversed' and 'LipidXplorer' entries.
Maximum Intensity: is the maximum intensity of the entry
Minimum Intensity: is the minimum intensity >0 of the entry
PRECURINT:… : this is the sample name where the lipid was detected. The column consists of the itensity of the lipid species of the particular sample.
Source	Lipid	Pearson Correlation	Maximum Intensity	Minimum Intensity	AVG differences	AVG diff in percentage	PRECURINTENS:071010_plate1_01.mzXML	PRECURINTENS:071010_plate1_02.mzXML	PRECURINTENS:071010_plate1_03.mzXML	PRECURINTENS:071010_plate1_04.mzXML	PRECURINTENS:071010_plate1_05.mzXML	PRECURINTENS:071010_plate1_06.mzXML	PRECURINTENS:071010_plate1_07.mzXML	PRECURINTENS:071010_plate1_08.mzXML	PRECURINTENS:071010_plate1_09.mzXML	PRECURINTENS:071010_plate1_10.mzXML	PRECURINTENS:071010_plate1_100.mzXML	PRECURINTENS:071010_plate1_101.mzXML	PRECURINTENS:071010_plate1_102.mzXML	PRECURINTENS:071010_plate1_103.mzXML	PRECURINTENS:071010_plate1_104.mzXML	PRECURINTENS:071010_plate1_105.mzXML	PRECURINTENS:071010_plate1_106.mzXML	PRECURINTENS:071010_plate1_107.mzXML	PRECURINTENS:071010_plate1_108.mzXML	PRECURINTENS:071010_plate1_109.mzXML	PRECURINTENS:071010_plate1_110.mzXML	PRECURINTENS:071010_plate1_111.mzXML	PRECURINTENS:071010_plate1_112.mzXML	PRECURINTENS:071010_plate1_113.mzXML	PRECURINTENS:071010_plate1_114.mzXML	PRECURINTENS:071010_plate1_115.mzXML	PRECURINTENS:071010_plate1_116.mzXML	PRECURINTENS:071010_plate1_117.mzXML	PRECURINTENS:071010_plate1_118.mzXML	PRECURINTENS:071010_plate1_119.mzXML	PRECURINTENS:071010_plate1_12.mzXML	PRECURINTENS:071010_plate1_120.mzXML	PRECURINTENS:071010_plate1_121.mzXML	PRECURINTENS:071010_plate1_122.mzXML	PRECURINTENS:071010_plate1_123.mzXML	PRECURINTENS:071010_plate1_124.mzXML	PRECURINTENS:071010_plate1_125.mzXML	PRECURINTENS:071010_plate1_126.mzXML	PRECURINTENS:071010_plate1_127.mzXML	PRECURINTENS:071010_plate1_128.mzXML	PRECURINTENS:071010_plate1_13.mzXML	PRECURINTENS:071010_plate1_14.mzXML	PRECURINTENS:071010_plate1_15.mzXML
Reversed	Chol [12:3]	1	58273.8	2392.5	0	0	39041.4	37847.9	43060.9	33045.1	24252.4	26384.2	4669.4	4626.1	54582.4	39995.5	5664.3	2392.5	3830.6	11742.3	8879	4305.3	5697.1	9071.2	7444.1	9189.6	7938.1	0	0	6278.5	2610.1	10843.5	8369	3622.5	0	0	32280.7	0	0	5646.6	4104.6	6785.8	8777.2	9949	5323.9	4207.9	10654.6	7189.6	58273.8
LipidXplorer	Chol [12:3]	1	58273.8	2392.5	0	0	39041.4	37847.9	43060.9	33045.1	24252.4	26384.2	4669.4	4626.1	54582.4	39995.5	5664.3	2392.5	3830.6	11742.3	8879	4305.3	5697.1	9071.2	7444.1	9189.6	7938.1	0	0	6278.5	2610.1	10843.5	8369	3622.5	0	0	32280.7	0	0	5646.6	4104.6	6785.8	8777.2	9949	5323.9	4207.9	10654.6	7189.6	58273.8
Reversed	Chol [14:0]	1	342769	9427.8	0	0	80260	62416.5	48446.9	17753.4	74746.6	57498.9	137733	156830	35209.1	29114.4	49718.5	76405	89379.7	123004	133507	342769	330960	112759	95161.6	94588.5	120218	208082	166393	179454	142379	91489.9	78876.3	74544.5	79374.5	51484.2	59134.3	56860.2	67574	72784.8	72602.4	66693.7	148443	155667	148532	139326	99552.8	66320	28532.6
LipidXplorer	Chol [14:0]	1	342769	9427.8	0	0	80260	62416.5	48446.9	17753.4	74746.6	57498.9	137733	156830	35209.1	29114.4	49718.5	76405	89379.7	123004	133507	342769	330960	112759	95161.6	94588.5	120218	208082	166393	179454	142379	91489.9	78876.3	74544.5	79374.5	51484.2	59134.3	56860.2	67574	72784.8	72602.4	66693.7	148443	155667	148532	139326	99552.8	66320	28532.6
Reversed	Chol [16:0]	1	3886000	259574	0	0	2.91158e+06	2.52011e+06	1.79493e+06	778676	1.63505e+06	1.65826e+06	2.79911e+06	2.73326e+06	1.14956e+06	981018	1.42985e+06	1.66015e+06	1.6452e+06	1.8693e+06	1.95608e+06	3886000	3.68867e+06	1.75783e+06	1.54323e+06	1.789e+06	1.98488e+06	2.24885e+06	2.28566e+06	2.42884e+06	2.129e+06	1.67837e+06	1.56516e+06	2.02888e+06	2.11055e+06	1.05217e+06	1983645	1.03676e+06	1.82467e+06	1.73402e+06	1.23318e+06	1.12601e+06	2.94524e+06	2.92965e+06	1.81424e+06	1.73951e+06	2.38623e+06	1.76874e+06	737546
LipidXplorer	Chol [16:0]	1	3886000	259574	0	0	2.91158e+06	2.52011e+06	1.79493e+06	778676	1.63505e+06	1.65826e+06	2.79911e+06	2.73326e+06	1.14956e+06	981018	1.42985e+06	1.66015e+06	1.6452e+06	1.8693e+06	1.95608e+06	3886000	3.68867e+06	1.75783e+06	1.54323e+06	1.789e+06	1.98488e+06	2.24885e+06	2.28566e+06	2.42884e+06	2.129e+06	1.67837e+06	1.56516e+06	2.02888e+06	2.11055e+06	1.05217e+06	1983645	1.03676e+06	1.82467e+06	1.73402e+06	1.23318e+06	1.12601e+06	2.94524e+06	2.92965e+06	1.81424e+06	1.73951e+06	2.38623e+06	1.76874e+06	737546
Reversed	Chol [16:1]	1	4.35107e+06	164453	0	0	919137	798958	606603	230239	1058846	1.13502e+06	1.50404e+06	1.4391e+06	288829	226466	619378	866772	847682	1.1866e+06	1.24239e+06	4.35107e+06	4.11286e+06	803530	698804	625683	683529	1202247	1.28968e+06	1.32153e+06	1.15823e+06	439078	398920	1.10185e+06	1.13943e+06	345895	738271	339447	838694	792680	273753	234981	1.2182e+06	1.19268e+06	1.23884e+06	1.18274e+06	2.67078e+06	2.07367e+06	406565
LipidXplorer	Chol [16:1]	1	4.35107e+06	164453	0	0	919137	798958	606603	230239	1058846	1.13502e+06	1.50404e+06	1.4391e+06	288829	226466	619378	866772	847682	1.1866e+06	1.24239e+06	4.35107e+06	4.11286e+06	803530	698804	625683	683529	1202247	1.28968e+06	1.32153e+06	1.15823e+06	439078	398920	1.10185e+06	1.13943e+06	345895	738271	339447	838694	792680	273753	234981	1.2182e+06	1.19268e+06	1.23884e+06	1.18274e+06	2.67078e+06	2.07367e+06	406565
Reversed	Chol [18:2]	1	3.56402e+07	7.32746e+06	0	0	3.56402e+07	3.21075e+07	2.72831e+07	1.82987e+07	1.83114e+07	2.05426e+07	2.53266e+07	2.34958e+07	1.45688e+07	1.29735e+07	15768394	1.29169e+07	1.2534e+07	1.74517e+07	17979260	1.8145e+07	1.71596e+07	1.35983e+07	1.19932e+07	2.11509e+07	2.2143e+07	12971367	1.50134e+07	1.77246e+07	1.59324e+07	1.42104e+07	1.34023e+07	1.02244e+07	1.06515e+07	9010785	1.94712e+07	8.43129e+06	1.8354e+07	1.65587e+07	1.35921e+07	1.27021e+07	2.46604e+07	2.43198e+07	1.50039e+07	1.44281e+07	1.8351e+07	1.49282e+07	9.10884e+06
LipidXplorer	Chol [18:2]	1	3.56402e+07	7.32746e+06	0	0	3.56402e+07	3.21075e+07	2.72831e+07	1.82987e+07	1.83114e+07	2.05426e+07	2.53266e+07	2.34958e+07	1.45688e+07	1.29735e+07	15768394	1.29169e+07	1.2534e+07	1.74517e+07	17979260	1.8145e+07	1.71596e+07	1.35983e+07	1.19932e+07	2.11509e+07	2.2143e+07	12971367	1.50134e+07	1.77246e+07	1.59324e+07	1.42104e+07	1.34023e+07	1.02244e+07	1.06515e+07	9010785	1.94712e+07	8.43129e+06	1.8354e+07	1.65587e+07	1.35921e+07	1.27021e+07	2.46604e+07	2.43198e+07	1.50039e+07	1.44281e+07	1.8351e+07	1.49282e+07	9.10884e+06
Reversed	Chol [18:3]	1	1.15291e+06	74657.7	0	0	431938	354797	879364	454335	618152	608502	902624	883783	390041	319374	362120	574666	573747	736907	755938	1.08222e+06	1.02583e+06	441470	385284	622794	664081	338289	355968	1.15291e+06	998809	660921	611000	271838	254646	206464	352284	200273	626996	581709	456708	415475	1.02215e+06	1.01445e+06	405870	371154	810959	547549	139407
LipidXplorer	Chol [18:3]	1	1.15291e+06	74657.7	0	0	431938	354797	879364	454335	618152	608502	902624	883783	390041	319374	362120	574666	573747	736907	755938	1.08222e+06	1.02583e+06	441470	385284	622794	664081	338289	355968	1.15291e+06	998809	660921	611000	271838	254646	206464	352284	200273	626996	581709	456708	415475	1.02215e+06	1.01445e+06	405870	371154	810959	547549	139407
Reversed	Chol [20:2]	1	36830	2510.4	0	0	31336.9	28743.5	30776.8	16703.4	18268.9	14524.4	10562.4	6264.9	11750.3	11674.1	17398.3	8938.5	8620.5	21775.9	22752.4	6343.9	8526.5	16897	14831.9	32689.3	36830	15618.9	12929.3	17167.1	8095.5	28385.5	24457.5	3648.4	4772.4	6507.9	18249.6	7228.9	22502.7	25110.1	19198.7	20675.3	23116.3	26625.1	19089.5	16617.9	14034.8	10202.4	6066.2
LipidXplorer	Chol [20:2]	1	36830	2510.4	0	0	31336.9	28743.5	30776.8	16703.4	18268.9	14524.4	10562.4	6264.9	11750.3	11674.1	17398.3	8938.5	8620.5	21775.9	22752.4	6343.9	8526.5	16897	14831.9	32689.3	36830	15618.9	12929.3	17167.1	8095.5	28385.5	24457.5	3648.4	4772.4	6507.9	18249.6	7228.9	22502.7	25110.1	19198.7	20675.3	23116.3	26625.1	19089.5	16617.9	14034.8	10202.4	6066.2
Reversed	Chol [20:3]	1	425522	35198	0	0	67556.2	35198	126041	59508	140323	110778	129341	131341	157382	124266	125733	125800	133334	301775	310270	425522	416506	161512	138878	150995	181231	168226	108852	263704	203494	165004	147161	222121	200945	101468	178412	105916	251385	258378	126573	114225	308546	317893	170549	159285	66853.7	37814.9	73045.4
LipidXplorer	Chol [20:3]	1	425522	35198	0	0	67556.2	35198	126041	59508	140323	110778	129341	131341	157382	124266	125733	125800	133334	301775	310270	425522	416506	161512	138878	150995	181231	168226	108852	263704	203494	165004	147161	222121	200945	101468	178412	105916	251385	258378	126573	114225	308546	317893	170549	159285	66853.7	37814.9	73045.4
Reversed	Chol [22:2]	1	28777.5	2923.9	0	0	25730.3	21086.6	15022.3	7340.9	18454.6	12666.5	6733.2	4988.5	13312.3	8959.3	18819.4	11278.5	13713	20640.3	21038.3	14930.3	20623.4	13144.8	10160	20723	25919	6058.4	13334.3	13981.7	12596.7	16911.4	16060.3	6395.1	2923.9	7287.5	19264.6	7929.5	19421.5	18978.4	5528.6	12371.6	16932.4	28777.5	18556	11030.8	11998.3	7710.2	8429.4
LipidXplorer	Chol [22:2]	1	28777.5	2923.9	0	0	25730.3	21086.6	15022.3	7340.9	18454.6	12666.5	6733.2	4988.5	13312.3	8959.3	18819.4	11278.5	13713	20640.3	21038.3	14930.3	20623.4	13144.8	10160	20723	25919	6058.4	13334.3	13981.7	12596.7	16911.4	16060.3	6395.1	2923.9	7287.5	19264.6	7929.5	19421.5	18978.4	5528.6	12371.6	16932.4	28777.5	18556	11030.8	11998.3	7710.2	8429.4
Reversed	Chol [24:3]	1	12745.1	2081.9	0	0	11417.1	8088.1	5090.5	0	4709	0	2237.2	0	0	0	6836.8	0	2865.4	8445.5	10498.4	0	3883.2	4806	2316.1	7183	10368.8	0	2577.1	2535.1	0	5843.3	5891	0	0	0	3892.6	0	2772.4	4919.4	0	0	12602.3	12745.1	6378.2	3108.4	0	0	0
LipidXplorer	Chol [24:3]	1	12745.1	2081.9	0	0	11417.1	8088.1	5090.5	0	4709	0	2237.2	0	0	0	6836.8	0	2865.4	8445.5	10498.4	0	3883.2	4806	2316.1	7183	10368.8	0	2577.1	2535.1	0	5843.3	5891	0	0	0	3892.6	0	2772.4	4919.4	0	0	12602.3	12745.1	6378.2	3108.4	0	0	0
Reversed	DAG [32:3]	1	36693.3	0	0	0	0	0	0	0	0	0	9857.1	7369.7	5533.5	0	0	28521.3	2784.3	0	0	7040.6	0	10144.9	4627.9	15925.2	5789.6	9242.9	6271.3	7533.8	13409.8	2464.7	4434.8	3182.3	6856.9	3358.5	0	0	2142	0	0	0	7187	0	0	15646.6	0	0	7497.4
LipidXplorer	DAG [32:3]	1	36693.3	0	0	0	0	0	0	0	0	0	9857.1	7369.7	5533.5	0	0	28521.3	2784.3	0	0	7040.6	0	10144.9	4627.9	15925.2	5789.6	9242.9	6271.3	7533.8	13409.8	2464.7	4434.8	3182.3	6856.9	3358.5	0	0	2142	0	0	0	7187	0	0	15646.6	0	0	7497.4
Reversed	DAG [33:3]	1	116600	3939.5	0	0	39130.3	24625.7	36411.9	0	17107	28386.9	21453.4	12161.7	13717.8	19909.9	36422.3	47103.9	13542.1	43186.5	0	33966.1	8689.1	37536.6	27934.6	50050.4	10969.8	12787.2	30175.3	12202	39957.7	22872.1	39339.3	35001.2	49222.4	37005.4	55602.4	21565.9	13824.2	33323.4	4546	11418	53238	31843.8	17072.5	43362.1	9742.8	29613.2	19343.4
LipidXplorer	DAG [33:3]	1	116600	3939.5	0	0	39130.3	24625.7	36411.9	0	17107	28386.9	21453.4	12161.7	13717.8	19909.9	36422.3	47103.9	13542.1	43186.5	0	33966.1	8689.1	37536.6	27934.6	50050.4	10969.8	12787.2	30175.3	12202	39957.7	22872.1	39339.3	35001.2	49222.4	37005.4	55602.4	21565.9	13824.2	33323.4	4546	11418	53238	31843.8	17072.5	43362.1	9742.8	29613.2	19343.4
Reversed	DAG [34:1]	1	326889	2506.2	0	0	20159.7	14268.5	9314.6	4301.1	20056.3	21353.3	137564	141178	3065.8	2506.2	8202.4	62668.1	62602.8	17378.2	19053.4	72682.4	68761.5	11908.8	15406.4	6481.1	9106.5	85305.2	53907.6	50681.3	40134.9	28058	22355.4	326889	297693	17874.6	27137	12655.8	25804	28177.1	24603.3	27186.8	43816	40978.4	33368.2	31140.2	30802.5	26705.9	12839.3
LipidXplorer	DAG [34:1]	1	326889	2506.2	0	0	20159.7	14268.5	9314.6	4301.1	20056.3	21353.3	137564	141178	3065.8	2506.2	8202.4	62668.1	62602.8	17378.2	19053.4	72682.4	68761.5	11908.8	15406.4	6481.1	9106.5	85305.2	53907.6	50681.3	40134.9	28058	22355.4	326889	297693	17874.6	27137	12655.8	25804	28177.1	24603.3	27186.8	43816	40978.4	33368.2	31140.2	30802.5	26705.9	12839.3
Reversed	DAG [34:2]	1	211657	3783.9	0	0	22546.8	19314.3	8667.2	3783.9	18955.8	18313.8	177832	186428	0	0	4103.7	39029.5	41640.5	15858.7	15614.9	51713.1	46067.6	5204.6	0	8088.3	9834.4	54153.3	50638.1	42022.4	31688.4	25820.7	22310.5	211657	202198	11504.2	19988.9	10106.5	28624.9	27486.6	15106.8	14672.7	26727.1	27674.1	29445.9	25089.3	31266.8	24316.7	12956.2
LipidXplorer	DAG [34:2]	1	211657	3783.9	0	0	22546.8	19314.3	8667.2	3783.9	18955.8	18313.8	177832	186428	0	0	4103.7	39029.5	41640.5	15858.7	15614.9	51713.1	46067.6	5204.6	0	8088.3	9834.4	54153.3	50638.1	42022.4	31688.4	25820.7	22310.5	211657	202198	11504.2	19988.9	10106.5	28624.9	27486.6	15106.8	14672.7	26727.1	27674.1	29445.9	25089.3	31266.8	24316.7	12956.2
Reversed	DAG [34:3]	1	48672.6	2403.7	0	0	7417.2	6592.8	6454.5	0	4028.1	7713.2	48672.6	47693.2	0	0	0	15432.7	12501.2	8259.8	3722.9	8585.8	5143.5	0	0	5187.4	0	12952.7	14443.5	12596.8	12064.1	9485.2	11444.9	38302	36492.1	0	9223.5	0	10300.5	10882.4	2594.8	0	14114.9	10757.4	9173.9	8963.2	5454.7	6135.8	5145.5
LipidXplorer	DAG [34:3]	1	48672.6	2403.7	0	0	7417.2	6592.8	6454.5	0	4028.1	7713.2	48672.6	47693.2	0	0	0	15432.7	12501.2	8259.8	3722.9	8585.8	5143.5	0	0	5187.4	0	12952.7	14443.5	12596.8	12064.1	9485.2	11444.9	38302	36492.1	0	9223.5	0	10300.5	10882.4	2594.8	0	14114.9	10757.4	9173.9	8963.2	5454.7	6135.8	5145.5
Reversed	DAG [34:4]	1	31447.7	5261.8	0	0	22091.8	20500.7	11592.1	5261.8	10835.8	14446.1	8110.3	5629.5	15198.4	13882.5	21805.4	16258.8	19457.7	25477.3	23967.5	19097.8	17675.2	23706.4	19969.7	23423.4	28411.3	16228.3	15310.3	24761.2	18144.2	26086.7	24173.9	13703.9	14535.7	31447.7	7698.9	31445.7	20055	21320.2	24580.5	23376.1	28632.9	27234.9	21857.4	20380	5763.3	5659.2	11794.9
LipidXplorer	DAG [34:4]	1	31447.7	5261.8	0	0	22091.8	20500.7	11592.1	5261.8	10835.8	14446.1	8110.3	5629.5	15198.4	13882.5	21805.4	16258.8	19457.7	25477.3	23967.5	19097.8	17675.2	23706.4	19969.7	23423.4	28411.3	16228.3	15310.3	24761.2	18144.2	26086.7	24173.9	13703.9	14535.7	31447.7	7698.9	31445.7	20055	21320.2	24580.5	23376.1	28632.9	27234.9	21857.4	20380	5763.3	5659.2	11794.9
Reversed	DAG [36:0]	0.16	17674.9	0	3623.43	0.205	0	5976.2	0	0	0	0	0	0	0	0	0	0	2484.6	7881.4	8733.7	9430.2	17674.9	8769.8	7932.3	5779.8	0	0	7804.7	11923.1	8848.8	5211	0	7728.8	5373.8	6844.9	3328	4906.6	0	5373.7	0	0	0	16613.1	7294.3	6977.8	16130.9	8007.6	0
LipidXplorer	DAG [36:0]	0.16	89788.3	0	3623.43	0.0404	0	5982.3	0	0	0	0	0	0	0	0	4872.4	0	2500.7	7898.8	8754.3	14747.4	20807.2	8769.8	7932.3	5786.7	0	29150	7840.4	11947.2	8864.1	5211	0	7728.8	5373.8	6844.9	3328	4906.6	0	5373.7	0	0	28469.2	18800.6	7306.2	6983.9	16146.5	8007.6	0
Reversed	DAG [36:1]	1	1184050	2416.8	354.437	0.0003	31313.6	28487.3	27162.7	25985	17565.3	8561.1	38870.1	35351.1	0	0	18078.5	17508.6	18311.9	0	19004.6	47164.6	37820.9	29053.9	47095.2	6945.1	3717.8	170081	22789.3	23140.3	13441.1	8561.3	7828	43220.4	35374.2	47591.9	10570.8	8095.1	7710.1	15880.2	12599.2	30639.8	39661.3	12108.4	10080.5	17158.9	14056.4	14476.9	2416.8
LipidXplorer	DAG [36:1]	1	1184050	2363.5	354.437	0.0003	31682.2	28487.3	27162.7	25985	17565.3	8561.1	38870.1	35351.1	0	0	18078.5	17508.6	18311.9	2363.5	19947	49934.8	40532.8	29053.9	47095.2	7258.7	3717.8	171851	24419.1	24240.4	14140.7	8561.3	7828	43220.4	35374.2	47591.9	10570.8	8095.1	7710.1	15880.2	12599.2	30639.8	40868	13568.9	10623.4	17438.3	20566.7	14476.9	2416.8
Reversed	DAG [36:2]	1	458032	6353.2	0	0	48023.9	41141.8	19771.2	7691	48419.7	46726.2	255829	267868	10418	8169.3	18032.7	89714.1	96998.6	25676.3	28622.2	89521.7	81023.8	18291.9	15822.9	17164.3	21116	92858.4	84559.9	70587	56150.6	63942.1	56311.7	458032	422130	24513.1	72138.3	24530	54606.5	53375.5	57119.5	51347.2	68111.2	69535.5	53441.2	48970	111274	78270.3	28293.1
LipidXplorer	DAG [36:2]	1	458032	6353.2	0	0	48023.9	41141.8	19771.2	7691	48419.7	46726.2	255829	267868	10418	8169.3	18032.7	89714.1	96998.6	25676.3	28622.2	89521.7	81023.8	18291.9	15822.9	17164.3	21116	92858.4	84559.9	70587	56150.6	63942.1	56311.7	458032	422130	24513.1	72138.3	24530	54606.5	53375.5	57119.5	51347.2	68111.2	69535.5	53441.2	48970	111274	78270.3	28293.1
Reversed	DAG [36:3]	1	565096	4972.5	0	0	70234.9	56711.5	28549.7	17439.8	37692.8	42135.6	555897	565096	9829.8	9309.4	20780.4	59668.4	61447.4	27176.1	26159.7	29594.8	26804.4	10532.7	9318.2	31491.3	32934.7	68650.4	62954	60053.9	44874.7	68333.9	61324.3	307696	297786	21770.4	48772.9	22281.6	57574.4	61082.2	51069.7	45689	55878.5	56647	49961	47514.1	54774.6	43084.4	25591.8
LipidXplorer	DAG [36:3]	1	565096	4972.5	0	0	70234.9	56711.5	28549.7	17439.8	37692.8	42135.6	555897	565096	9829.8	9309.4	20780.4	59668.4	61447.4	27176.1	26159.7	29594.8	26804.4	10532.7	9318.2	31491.3	32934.7	68650.4	62954	60053.9	44874.7	68333.9	61324.3	307696	297786	21770.4	48772.9	22281.6	57574.4	61082.2	51069.7	45689	55878.5	56647	49961	47514.1	54774.6	43084.4	25591.8
Reversed	DAG [36:4]	1	341484	2625.4	0	0	28818.9	24980.9	13709	4877.7	10649.8	7195.1	341484	333790	0	0	9591.5	19219.5	23282.2	11875.9	12026.4	10437.2	12254.5	0	0	15149	17068.3	19454.7	18358.8	24984.2	20057.3	28444.7	23862.6	74780.8	68678.1	9607.2	13531.4	9193.9	24660.1	26295.6	19534.7	19840.3	26052.5	25794.4	15615.3	15818.4	11837.2	7295.1	6880.6
LipidXplorer	DAG [36:4]	1	341484	2625.4	0	0	28818.9	24980.9	13709	4877.7	10649.8	7195.1	341484	333790	0	0	9591.5	19219.5	23282.2	11875.9	12026.4	10437.2	12254.5	0	0	15149	17068.3	19454.7	18358.8	24984.2	20057.3	28444.7	23862.6	74780.8	68678.1	9607.2	13531.4	9193.9	24660.1	26295.6	19534.7	19840.3	26052.5	25794.4	15615.3	15818.4	11837.2	7295.1	6880.6
Reversed	DAG [37:5]	0.99	18473	2081.9	65.391	0.0035	4668.6	4221.6	0	0	0	0	0	0	4506.1	0	7124.6	3310	5605.1	10644	8780	2768.2	2081.9	7497.8	6975.2	10141.5	12102.3	0	0	6780.9	0	9233.7	8683.1	2826.5	0	11119.5	0	11570.5	5892	8032.6	9534.4	7892.9	18473	10974.3	8803.4	5321.3	0	0	0
LipidXplorer	DAG [37:5]	0.99	18473	2081.9	65.391	0.0035	4668.6	4221.6	0	0	0	0	0	0	4506.1	0	7124.6	3310	5605.1	10644	8780	2768.2	2081.9	7497.8	6975.2	10141.5	12102.3	0	0	6780.9	0	9233.7	8683.1	2826.5	0	11119.5	0	11570.5	5892	8032.6	9534.4	7892.9	18473	10974.3	8803.4	5321.3	0	0	0
Reversed	DAG [38:2]	0.08	166883	3614.2	54809.7	0.3284	111040	145649	164276	37098.9	139626	12393.3	0	50716.1	63324.8	115610	0	102187	85147.4	0	0	147267	120824	85349.3	51245.9	0	0	59789.8	114314	0	121870	81662.9	102275	61526.1	38277	18240.5	113965	48516.3	0	112721	103826	0	0	0	114026	0	0	0	55155.4
LipidXplorer	DAG [38:2]	0.08	411458	39224.1	54809.7	0.1332	411458	145649	164276	99557.7	139626	151606	225696	172212	116945	115610	152273	102187	85147.4	116381	130849	147784	120824	85349.3	51245.9	191134	116073	59789.8	114314	123964	121870	81662.9	102275	61526.1	73284	46623.6	209658	48516.3	152098	112721	103826	130242	222975	215833	114026	138925	176997	100371	55155.4
Reversed	DAG [38:5]	1	35048.5	0	0	0	0	0	0	0	0	0	35048.5	33121.9	0	0	0	7702.1	10724.5	4813.9	0	7888.5	8432.9	0	0	0	4361.2	7257.6	3822.6	7310.9	4169.2	5251.2	5419.8	30947.5	27983	0	2435.6	0	4138.1	4707.1	0	0	5074.2	6484.6	5687.4	4096	2294.1	0	0
LipidXplorer	DAG [38:5]	1	35048.5	0	0	0	0	0	0	0	0	0	35048.5	33121.9	0	0	0	7702.1	10724.5	4813.9	0	7888.5	8432.9	0	0	0	4361.2	7257.6	3822.6	7310.9	4169.2	5251.2	5419.8	30947.5	27983	0	2435.6	0	4138.1	4707.1	0	0	5074.2	6484.6	5687.4	4096	2294.1	0	0
Reversed	DAG [40:5]	1	28433.4	2057.8	0	0	12547.9	9437.6	11506.6	3013.8	14147.5	10919.9	0	2057.8	12077.1	9068	2625.6	2295.3	2289.1	13157.3	14366.2	26404.1	28433.4	15688.9	16072.5	4590.1	9269.4	7454.9	3430.7	8535.7	3595.3	2820.6	0	3198.5	2245.5	9964.4	5754.7	11205.9	0	0	0	0	5287.1	9586.5	6922	6859.1	8262.1	8308.5	11745.2
LipidXplorer	DAG [40:5]	1	28433.4	2057.8	0	0	12547.9	9437.6	11506.6	3013.8	14147.5	10919.9	0	2057.8	12077.1	9068	2625.6	2295.3	2289.1	13157.3	14366.2	26404.1	28433.4	15688.9	16072.5	4590.1	9269.4	7454.9	3430.7	8535.7	3595.3	2820.6	0	3198.5	2245.5	9964.4	5754.7	11205.9	0	0	0	0	5287.1	9586.5	6922	6859.1	8262.1	8308.5	11745.2
Reversed	DAG [41:2]	1	26352.1	2474.5	21.14	0.0008	11977	11254.2	5887.9	0	6802.6	0	0	0	10988.5	4550.7	14194.2	9189.7	14228.1	23690.5	26352.1	6985.2	8329.8	11154.1	7966.3	16070.7	24097.2	0	9141.1	15334.4	7089.5	15192.7	14511.4	5148.5	3436	10072.3	13072.3	10496.7	15880.2	21204.4	0	13488.4	20603.7	25230	20945.8	9297	3575.4	0	0
LipidXplorer	DAG [41:2]	1	26352.1	2474.5	21.14	0.0008	11977	11254.2	5887.9	0	6802.6	2579.1	0	0	10988.5	4550.7	14194.2	9189.7	14228.1	23690.5	26352.1	6985.2	8329.8	11154.1	7966.3	16070.7	24097.2	0	9141.1	15334.4	7089.5	15192.7	14511.4	5148.5	3436	10072.3	13072.3	10496.7	15880.2	21204.4	0	13488.4	20603.7	25230	20945.8	9297	3575.4	0	0
Reversed	DAG [42:5]	0.86	93305.1	4738.4	2160.65	0.0232	93305.1	84293.2	0	24420.3	58213.5	58764.7	0	10540.3	93284.3	78876.3	23892.7	19678.8	23454.5	45468.8	48972.2	0	0	89352.1	84147.3	0	38230.5	0	12132.6	0	22599.7	29998.9	27391.1	9465.6	4738.4	64430.4	47335.4	71416.1	0	12158	17967.5	19299.1	29498.3	30063.9	21550.1	20373	30956.9	31817.9	67394.2
LipidXplorer	DAG [42:5]	0.86	93305.1	2598.3	2160.65	0.0232	93305.1	84293.2	92878.8	24420.3	58213.5	58764.7	2598.3	10540.3	93284.3	78876.3	23892.7	19678.8	23454.5	45468.8	48972.2	0	0	89352.1	84147.3	51413.9	38230.5	0	12132.6	0	22599.7	29998.9	27391.1	9465.6	4738.4	64430.4	47335.4	71416.1	13185.5	12158	17967.5	19299.1	29498.3	30063.9	21550.1	20373	30956.9	31817.9	67394.2
Reversed	DAG [42:6]	1	1.08342e+06	39919.6	0	0	1.08342e+06	1.00911e+06	906715	409001	366730	369108	52606.9	61826.9	984830	934376	210377	94829.3	111010	332602	372916	104470	106450	455811	429621	369239	475641	65635.9	68552.5	161575	123014	197294	176712	40754	39919.6	472984	354731	474483	88687	105523	157460	146403	185880	201688	143591	127827	99584.6	97749.2	483923
LipidXplorer	DAG [42:6]	1	1.08342e+06	39919.6	0	0	1.08342e+06	1.00911e+06	906715	409001	366730	369108	52606.9	61826.9	984830	934376	210377	94829.3	111010	332602	372916	104470	106450	455811	429621	369239	475641	65635.9	68552.5	161575	123014	197294	176712	40754	39919.6	472984	354731	474483	88687	105523	157460	146403	185880	201688	143591	127827	99584.6	97749.2	483923
Reversed	DAG [42:7]	1	27574.5	2110.6	0	0	9313.7	7506.6	27574.5	15487.7	14958.7	11020.5	0	0	24733.8	19394.9	2683.4	3113.1	3052.6	14934.3	15272.5	5361.4	6571.4	14320.9	12887.1	11896.9	14797.3	0	0	15629	10918.5	9087.5	10812.5	0	0	11507.3	7433.5	11107.5	0	0	0	4199.1	8860.8	9105.1	0	2979.3	2518	0	7350
LipidXplorer	DAG [42:7]	1	27574.5	2110.6	0	0	9313.7	7506.6	27574.5	15487.7	14958.7	11020.5	0	0	24733.8	19394.9	2683.4	3113.1	3052.6	14934.3	15272.5	5361.4	6571.4	14320.9	12887.1	11896.9	14797.3	0	0	15629	10918.5	9087.5	10812.5	0	0	11507.3	7433.5	11107.5	0	0	0	4199.1	8860.8	9105.1	0	2979.3	2518	0	7350
Reversed	Diether [44:0]	1	1.14206e+07	4.24421e+06	19.887	0	1.07857e+07	1.03596e+07	1.13104e+07	9.60941e+06	8.31196e+06	9699340	9826736	8.94446e+06	8.78692e+06	8.19144e+06	6.43876e+06	5.70363e+06	5.69401e+06	5076976	5.30908e+06	5.2174e+06	5.36941e+06	6108259	5.6668e+06	6.58761e+06	6.70669e+06	4.71755e+06	6.06113e+06	5.72888e+06	5.5061e+06	6.49507e+06	6.25729e+06	5846434	6.47748e+06	6.96781e+06	6.97286e+06	6.70593e+06	5.89911e+06	5202787	6.79966e+06	6.56375e+06	6.32409e+06	6.44922e+06	7.18106e+06	6.63221e+06	8.58265e+06	7.27597e+06	8.97481e+06
LipidXplorer	Diether [44:0]	1	1.14206e+07	4.24421e+06	19.887	0	1.07857e+07	1.03596e+07	1.13104e+07	9.60941e+06	8.31196e+06	9699340	9826736	8.94446e+06	8.78692e+06	8.19144e+06	6.43876e+06	5.70363e+06	5.69401e+06	5076976	5.30908e+06	5.2174e+06	5.36941e+06	6108259	5.6668e+06	6.58761e+06	6.70669e+06	4.71755e+06	6.06113e+06	5.72888e+06	5.5061e+06	6.49507e+06	6.25729e+06	5846434	6.47748e+06	6.96781e+06	6.97286e+06	6.70593e+06	5.89911e+06	5202787	6.79966e+06	6.56375e+06	6.32409e+06	6.44922e+06	7.18106e+06	6.63221e+06	8.58265e+06	7.27597e+06	8.97481e+06
Reversed	Diether [45:0]	1	4.16081e+06	1.83336e+06	0	0	4.00264e+06	4.16081e+06	4115024	3.20147e+06	2.71659e+06	3.52376e+06	3.69837e+06	3.62012e+06	3.30501e+06	3.23725e+06	2723918	2.56901e+06	2.52669e+06	2.46257e+06	2.62309e+06	2147608	2.12523e+06	2.25157e+06	2.21411e+06	2.56256e+06	2.64752e+06	2.35521e+06	2.41874e+06	2.39494e+06	2.26725e+06	2.69708e+06	2.64193e+06	2.55334e+06	2.70427e+06	2.93538e+06	2.59736e+06	2.87056e+06	2.60989e+06	2316029	2.75505e+06	2.68474e+06	2887571	2.90234e+06	2.77578e+06	2.68479e+06	3.01787e+06	2523174	3.11245e+06
LipidXplorer	Diether [45:0]	1	4.16081e+06	1.83336e+06	0	0	4.00264e+06	4.16081e+06	4115024	3.20147e+06	2.71659e+06	3.52376e+06	3.69837e+06	3.62012e+06	3.30501e+06	3.23725e+06	2723918	2.56901e+06	2.52669e+06	2.46257e+06	2.62309e+06	2147608	2.12523e+06	2.25157e+06	2.21411e+06	2.56256e+06	2.64752e+06	2.35521e+06	2.41874e+06	2.39494e+06	2.26725e+06	2.69708e+06	2.64193e+06	2.55334e+06	2.70427e+06	2.93538e+06	2.59736e+06	2.87056e+06	2.60989e+06	2316029	2.75505e+06	2.68474e+06	2887571	2.90234e+06	2.77578e+06	2.68479e+06	3.01787e+06	2523174	3.11245e+06
Reversed	LPC [14:0]	1	59245.2	3919	0	0	25557	22607.7	23221.5	13711.9	15733	19585.8	58049.7	57504.7	10685	6483.9	7989.4	23531.1	24817.8	27519	27193.4	47457.9	55169.2	9708.3	6323.7	16584.5	20421.2	17072	20681.9	24178.1	19203	20590.3	18641.9	21248.7	19852.1	8434.3	14339.1	9751.7	16355.6	18560.5	13438.5	12244.6	20735.9	21132	30674.9	23970.9	25461.9	18730.3	6829
LipidXplorer	LPC [14:0]	1	59245.2	3919	0	0	25557	22607.7	23221.5	13711.9	15733	19585.8	58049.7	57504.7	10685	6483.9	7989.4	23531.1	24817.8	27519	27193.4	47457.9	55169.2	9708.3	6323.7	16584.5	20421.2	17072	20681.9	24178.1	19203	20590.3	18641.9	21248.7	19852.1	8434.3	14339.1	9751.7	16355.6	18560.5	13438.5	12244.6	20735.9	21132	30674.9	23970.9	25461.9	18730.3	6829
Reversed	LPC [16:0]	1	8348425	718862	0	0	5810067	5.72913e+06	4.75739e+06	3.85272e+06	3.71758e+06	4.68672e+06	8348425	7.85768e+06	1.66462e+06	1.63533e+06	1.42647e+06	2.53086e+06	2.49354e+06	1.59384e+06	1.58829e+06	4.0494e+06	4.28217e+06	1.20502e+06	1064524	1.76747e+06	1.85299e+06	1.17651e+06	1.76691e+06	2.2198e+06	2.12344e+06	2.11383e+06	2.07611e+06	3.10116e+06	3.27748e+06	718862	2926013	738592	2.69601e+06	2.5033e+06	1.45174e+06	1.44855e+06	2297433	2.35085e+06	2.58832e+06	2.32992e+06	5.47151e+06	4.93494e+06	1.14874e+06
LipidXplorer	LPC [16:0]	1	8348425	718862	0	0	5810067	5.72913e+06	4.75739e+06	3.85272e+06	3.71758e+06	4.68672e+06	8348425	7.85768e+06	1.66462e+06	1.63533e+06	1.42647e+06	2.53086e+06	2.49354e+06	1.59384e+06	1.58829e+06	4.0494e+06	4.28217e+06	1.20502e+06	1064524	1.76747e+06	1.85299e+06	1.17651e+06	1.76691e+06	2.2198e+06	2.12344e+06	2.11383e+06	2.07611e+06	3.10116e+06	3.27748e+06	718862	2926013	738592	2.69601e+06	2.5033e+06	1.45174e+06	1.44855e+06	2297433	2.35085e+06	2.58832e+06	2.32992e+06	5.47151e+06	4.93494e+06	1.14874e+06
Reversed	LPC [16:1]	1	161671	11426.9	0	0	69626.1	56509.4	43343.3	30312.5	53186.8	54623.1	102392	101960	14415.6	11531	24244.1	45802.8	48877.1	31611.5	31159.3	141902	161671	23398.8	21361.7	25781.6	34800.3	25240.9	30712.2	33942.7	26787.8	29688.3	30028.9	52800.3	50784.7	12594.3	30459.9	14560.4	42014.7	43652.7	16122.9	15169.2	32389.1	33043	54249.6	48990.9	111292	78585.2	12672.3
LipidXplorer	LPC [16:1]	1	161671	11426.9	0	0	69626.1	56509.4	43343.3	30312.5	53186.8	54623.1	102392	101960	14415.6	11531	24244.1	45802.8	48877.1	31611.5	31159.3	141902	161671	23398.8	21361.7	25781.6	34800.3	25240.9	30712.2	33942.7	26787.8	29688.3	30028.9	52800.3	50784.7	12594.3	30459.9	14560.4	42014.7	43652.7	16122.9	15169.2	32389.1	33043	54249.6	48990.9	111292	78585.2	12672.3
Reversed	LPC [18:0]	1	2.10193e+06	139392	0	0	1.58708e+06	1.53941e+06	1.49543e+06	1.13704e+06	1.02402e+06	1.26457e+06	2.10193e+06	2.00945e+06	513964	477084	448202	688035	681765	434666	434055	1.02524e+06	1.07791e+06	342737	309364	514350	546794	217408	251866	673023	620779	654774	628284	400432	413306	141162	784336	159712	714907	675746	494026	482653	577285	597290	495126	432522	1.75391e+06	1.54342e+06	148946
LipidXplorer	LPC [18:0]	1	2.10193e+06	139392	0	0	1.58708e+06	1.53941e+06	1.49543e+06	1.13704e+06	1.02402e+06	1.26457e+06	2.10193e+06	2.00945e+06	513964	477084	448202	688035	681765	434666	434055	1.02524e+06	1.07791e+06	342737	309364	514350	546794	217408	251866	673023	620779	654774	628284	400432	413306	141162	784336	159712	714907	675746	494026	482653	577285	597290	495126	432522	1.75391e+06	1.54342e+06	148946
Reversed	LPC [18:1]	1	1.70378e+06	92733.8	0	0	1.11853e+06	1.09079e+06	885131	530371	974834	1.20536e+06	1.70378e+06	1.63903e+06	211315	184454	327685	490094	502707	249313	250859	833356	879226	304665	262555	342556	383766	163101	197741	371182	325667	415582	409713	324280	328890	92733.8	588209	109142	420121	411791	356554	346529	353082	376423	433532	376034	1574451	1.38109e+06	122554
LipidXplorer	LPC [18:1]	1	1.70378e+06	92733.8	0	0	1.11853e+06	1.09079e+06	885131	530371	974834	1.20536e+06	1.70378e+06	1.63903e+06	211315	184454	327685	490094	502707	249313	250859	833356	879226	304665	262555	342556	383766	163101	197741	371182	325667	415582	409713	324280	328890	92733.8	588209	109142	420121	411791	356554	346529	353082	376423	433532	376034	1574451	1.38109e+06	122554
Reversed	LPC [18:2]	0.81	3046693	17718.7	52101.6	0.0171	1.66195e+06	1.64349e+06	2.0962e+06	1510052	1.16601e+06	1.36877e+06	0	3046693	508581	0	594353	0	494947	325262	284434	402880	405559	398317	347031	810842	879069	176541	0	482552	0	601548	581552	375266	0	99488.4	819218	139512	580023	588900	569463	564827	492273	513712	647179	543167	1.14765e+06	0	26558.4
LipidXplorer	LPC [18:2]	0.81	3.19101e+06	17718.7	52101.6	0.0163	1.66195e+06	1.64349e+06	2.0962e+06	1510052	1.16601e+06	1.36877e+06	3.19101e+06	3046693	508581	222509	594353	249530	494947	325262	284434	402880	405559	398317	347031	810842	879069	176541	27253	482552	293761	601548	581552	375266	142606	99488.4	819218	139512	580023	588900	569463	564827	492273	513712	647179	543167	1.14765e+06	460935	26558.4
Reversed	LPC [20:2]	1	18955.1	2254.9	0	0	3020.5	4544.9	5728.4	4049.9	5286.2	5924.7	6140.6	7566.1	2816.3	2987	4569.8	8804.6	0	5870	2735.1	5360.1	6384	0	0	7922	6053.6	0	2710	0	4721	3305	0	0	5371.7	0	2579.2	0	3553.2	4773.7	0	0	0	2254.9	4239.1	11308.5	4957.7	9805.5	3893.1
LipidXplorer	LPC [20:2]	1	18955.1	2254.9	0	0	3020.5	4544.9	5728.4	4049.9	5286.2	5924.7	6140.6	7566.1	2816.3	2987	4569.8	8804.6	0	5870	2735.1	5360.1	6384	0	0	7922	6053.6	0	2710	0	4721	3305	0	0	5371.7	0	2579.2	0	3553.2	4773.7	0	0	0	2254.9	4239.1	11308.5	4957.7	9805.5	3893.1
Reversed	LPC [20:3]	0.84	96941	5250.2	3080.95	0.0318	46608.1	0	48168.9	36589.1	47517.5	66049.3	95140.7	96941	29784.9	26859.5	25173.8	35988.7	41617.4	36335.4	34682.7	57814.8	56894.8	23697.1	23821.9	24472.1	36389.2	19319.4	13065.1	0	37682.1	37432.4	35880.3	53406.2	44365.9	5250.2	36753.8	6898	47278.1	48939.8	0	30897.9	29503.1	34135.2	38620.8	23296.9	61229.9	54615	0
LipidXplorer	LPC [20:3]	0.84	96941	5250.2	3080.95	0.0318	46608.1	54761.1	48168.9	36589.1	51077.1	66049.3	95140.7	96941	29784.9	26859.5	25173.8	35988.7	41617.4	36335.4	34682.7	57814.8	56894.8	23697.1	23821.9	30896.6	36389.2	19319.4	13065.1	46930.7	37682.1	37432.4	35880.3	53406.2	44365.9	5250.2	36753.8	6898	47278.1	48939.8	47604.8	30897.9	29503.1	34135.2	38620.8	33687.4	61229.9	54615	9082
Reversed	LPC [20:4]	1	269018	15535.8	0	0	148473	140008	82412.6	55775.7	155731	174270	226018	229177	52673.4	45586.1	70021.8	83963	100034	58627.2	62178.3	144022	176345	72269.8	64050.8	75352.6	89635.7	49503.1	56194	79969.7	66134.9	107347	104819	224114	218279	28190.1	85543.5	31078.8	99547.1	101635	49254.2	35076.5	71419	70101.1	73051.6	68011.7	236443	166790	15535.8
LipidXplorer	LPC [20:4]	1	269018	15535.8	0	0	148473	140008	82412.6	55775.7	155731	174270	226018	229177	52673.4	45586.1	70021.8	83963	100034	58627.2	62178.3	144022	176345	72269.8	64050.8	75352.6	89635.7	49503.1	56194	79969.7	66134.9	107347	104819	224114	218279	28190.1	85543.5	31078.8	99547.1	101635	49254.2	35076.5	71419	70101.1	73051.6	68011.7	236443	166790	15535.8
Reversed	LPC [22:6]	1	108297	2436.5	0	0	46074.3	42609.6	34814.1	28691.7	13317.1	19931.5	106960	108297	4495.9	5164.4	13972.7	20482.3	25537.2	11167.9	12796.3	71990.8	81938.8	6350.9	0	13625.6	18332.1	20216.7	22713	34837.2	29217	30672.6	27940	18400.1	18716.4	0	22417.3	0	15115.6	17384.1	14905.9	14346.9	21238.2	23294.3	17777.1	14616.4	26062	20371.6	0
LipidXplorer	LPC [22:6]	1	108297	2436.5	0	0	46074.3	42609.6	34814.1	28691.7	13317.1	19931.5	106960	108297	4495.9	5164.4	13972.7	20482.3	25537.2	11167.9	12796.3	71990.8	81938.8	6350.9	0	13625.6	18332.1	20216.7	22713	34837.2	29217	30672.6	27940	18400.1	18716.4	0	22417.3	0	15115.6	17384.1	14905.9	14346.9	21238.2	23294.3	17777.1	14616.4	26062	20371.6	0
Reversed	PC [30:0]	1	183403	19657.5	0	0	46142.4	42319.2	71328.7	48680.9	56644.8	56462.2	87474	97570.6	34576.6	27542.3	31239.3	57252.2	60329.5	91299.3	91465.3	152569	161526	38327.7	36943	47122.1	57653.3	119447	117784	86037.9	66788.7	38310.4	35645.7	58976.5	63003.6	37560.1	42402.7	39056.8	45667.6	44239.9	37685.4	32056	56214.4	60050.9	104377	86543.1	47081	37386.8	37238.7
LipidXplorer	PC [30:0]	1	183403	19657.5	0	0	46142.4	42319.2	71328.7	48680.9	56644.8	56462.2	87474	97570.6	34576.6	27542.3	31239.3	57252.2	60329.5	91299.3	91465.3	152569	161526	38327.7	36943	47122.1	57653.3	119447	117784	86037.9	66788.7	38310.4	35645.7	58976.5	63003.6	37560.1	42402.7	39056.8	45667.6	44239.9	37685.4	32056	56214.4	60050.9	104377	86543.1	47081	37386.8	37238.7
Reversed	PC [30:1]	1	44101.4	0	0	0	0	0	3327.5	0	4123.9	4101.5	6006.5	10360.1	0	0	0	7571.8	8603.3	17839.5	18878.9	25056.5	26466.4	0	0	4396.9	6703.8	13084.5	15120.9	5297.3	3694.5	0	0	2802.4	2262.3	0	0	5736.8	0	2175.7	0	0	0	3484.5	13195.9	12262.8	4547.8	0	0
LipidXplorer	PC [30:1]	1	44101.4	0	0	0	0	0	3327.5	0	4123.9	4101.5	6006.5	10360.1	0	0	0	7571.8	8603.3	17839.5	18878.9	25056.5	26466.4	0	0	4396.9	6703.8	13084.5	15120.9	5297.3	3694.5	0	0	2802.4	2262.3	0	0	5736.8	0	2175.7	0	0	0	3484.5	13195.9	12262.8	4547.8	0	0
Reversed	PC [32:0]	1	492998	113734	0	0	356211	320502	479754	286022	317261	309128	323106	315437	204981	179033	220169	251509	285599	235366	244495	448979	492998	224647	212297	242557	284195	388659	405498	306762	258741	201406	178885	373120	395213	144712	275246	155609	266050	262704	176427	164042	369717	386341	343988	306359	348493	239015	113734
LipidXplorer	PC [32:0]	1	492998	113734	0	0	356211	320502	479754	286022	317261	309128	323106	315437	204981	179033	220169	251509	285599	235366	244495	448979	492998	224647	212297	242557	284195	388659	405498	306762	258741	201406	178885	373120	395213	144712	275246	155609	266050	262704	176427	164042	369717	386341	343988	306359	348493	239015	113734
Reversed	PC [32:1]	1	1.90937e+06	126269	0	0	304430	287469	387444	224457	755298	851695	951750	942765	147208	126269	270143	545812	593558	578142	592106	1.87735e+06	1.90937e+06	322348	303819	270306	302819	716329	866819	468816	396704	171579	155570	725515	759443	216848	306708	230794	439682	431933	148956	137774	405173	430377	869997	784568	1.20322e+06	907911	294424
LipidXplorer	PC [32:1]	1	1.90937e+06	126269	0	0	304430	287469	387444	224457	755298	851695	951750	942765	147208	126269	270143	545812	593558	578142	592106	1.87735e+06	1.90937e+06	322348	303819	270306	302819	716329	866819	468816	396704	171579	155570	725515	759443	216848	306708	230794	439682	431933	148956	137774	405173	430377	869997	784568	1.20322e+06	907911	294424
Reversed	PC [32:2]	1	190783	34926	88.578	0.0005	81920.5	75313.6	98957.1	62597.4	66084.5	66204.8	138562	142580	55545.1	44824.3	65203.3	65030.1	74327.2	107951	115127	96301.2	99236.5	40843.3	36006.2	122028	144946	132901	134335	78106.6	62807.9	49036.9	45252.8	66007.3	63766.4	65087.8	40279	68237.8	83282.2	83794.1	55953.1	51506.1	69851.3	77909.8	143128	128313	74554.1	51508.8	56948.4
LipidXplorer	PC [32:2]	1	190783	34926	88.578	0.0005	81920.5	75313.6	98957.1	62597.4	66084.5	66204.8	138562	142580	55545.1	44824.3	65203.3	65030.1	74327.2	107951	115127	96301.2	99236.5	40843.3	36006.2	122028	144946	132901	134335	78106.6	62807.9	49036.9	45252.8	66007.3	63766.4	65087.8	40279	68237.8	83282.2	83794.1	55953.1	51506.1	69851.3	77909.8	143128	128313	74554.1	55776.3	56948.4
Reversed	PC [34:1]	0.93	1.49113e+07	2.40504e+06	373457	0.025	7.68215e+06	7.50892e+06	0	0	1.05489e+07	1.27598e+07	1.31712e+07	1.20866e+07	3.37466e+06	2.75947e+06	4.13287e+06	6.35708e+06	6.43683e+06	4.36757e+06	4.57276e+06	1.40161e+07	1.41009e+07	4.73095e+06	4.43934e+06	2.84157e+06	3.28469e+06	5.47911e+06	7.03269e+06	5278985	4.78022e+06	4.12528e+06	3.88843e+06	6.41568e+06	7.07234e+06	3.13678e+06	7.17813e+06	3.11034e+06	5.43663e+06	4.87704e+06	3.22307e+06	3.16984e+06	6.12064e+06	6.23481e+06	6.52561e+06	6.10365e+06	1.49113e+07	1.48438e+07	4.77591e+06
LipidXplorer	PC [34:1]	0.93	1.49113e+07	1.58522e+06	373457	0.025	7.68215e+06	7.50892e+06	6665327	5.59633e+06	1.05489e+07	1.27598e+07	1.31712e+07	1.20866e+07	3.37466e+06	2.75947e+06	4.12323e+06	6.35708e+06	6.43683e+06	4.36757e+06	4.57276e+06	1.25387e+07	1.26145e+07	4.72603e+06	4.43479e+06	2.83103e+06	3.27283e+06	5.47118e+06	7.03269e+06	5278985	4.78022e+06	2.73645e+06	2.54111e+06	6.41568e+06	7.07234e+06	2.05267e+06	7.17813e+06	2.0622e+06	5.43663e+06	4.86908e+06	3.21621e+06	3.16337e+06	6.10513e+06	6.21854e+06	6.5146e+06	6.09407e+06	1.49113e+07	1.2629e+07	4.77591e+06
Reversed	PC [34:2]	1	34685460	7.56318e+06	22283.4	0.0006	2.60059e+07	2.55537e+07	3.04892e+07	2.58733e+07	20688312	2.50864e+07	34685460	3.23928e+07	1.38772e+07	1.31226e+07	1.69425e+07	1.20642e+07	1.22515e+07	1.12911e+07	1.17372e+07	1.10272e+07	1.10939e+07	1.15746e+07	1.08543e+07	1.76187e+07	1.8204e+07	1.29859e+07	1.64779e+07	1.22622e+07	1.15227e+07	1.03656e+07	1.00558e+07	16830404	1.82755e+07	8.0913e+06	1.69267e+07	7.82285e+06	16131436	1.44351e+07	1.25696e+07	1.21786e+07	1.60376e+07	1.64249e+07	18844237	1.73285e+07	1.92338e+07	1.65302e+07	1.27768e+07
LipidXplorer	PC [34:2]	1	34685460	7.56318e+06	22283.4	0.0006	2.60059e+07	2.55537e+07	3.04892e+07	2.58733e+07	20688312	2.50864e+07	34685460	3.23928e+07	1.38772e+07	1.31226e+07	17014380	1.20642e+07	1.22515e+07	1.12911e+07	1.17372e+07	1.10272e+07	1.10939e+07	1.16112e+07	1.08882e+07	1.76974e+07	1.82925e+07	1.30452e+07	1.64779e+07	1.22622e+07	1.15227e+07	1.03656e+07	1.00558e+07	16830404	1.82755e+07	8.0913e+06	1.69267e+07	7.82285e+06	16131436	1.44946e+07	1.26208e+07	1.22268e+07	1.61533e+07	16546346	1.89264e+07	1.74e+07	1.92338e+07	1.65302e+07	1.27768e+07
Reversed	PC [34:3]	1	1.16878e+06	174084	0	0	507768	493342	1.16878e+06	798108	518113	571479	1.00338e+06	1.00809e+06	209597	174084	537188	408432	455636	347845	362943	493228	505555	273872	253694	587624	661416	442725	484508	441722	359031	321385	298549	336418	341421	237089	264012	247835	438300	444190	382849	360605	864748	907284	614232	534359	624638	439046	265454
LipidXplorer	PC [34:3]	1	1.16878e+06	174084	0	0	507768	493342	1.16878e+06	798108	518113	571479	1.00338e+06	1.00809e+06	209597	174084	537188	408432	455636	347845	362943	493228	505555	273872	253694	587624	661416	442725	484508	441722	359031	321385	298549	336418	341421	237089	264012	247835	438300	444190	382849	360605	864748	907284	614232	534359	624638	439046	265454
Reversed	PC [34:4]	0.98	91416.9	11718.3	1916.7	0.021	22610.6	20420	31742.7	21202.7	25790	36816.8	55987.8	52012.2	21845.4	17284.8	22321	29430.3	35684.5	41781.9	44772	76513.2	72375.4	19994.5	19182.5	37118.7	42552.7	68733.3	62390.4	35190.1	35232.1	23228.8	23939.1	56246.7	47567.9	28625.3	19527.4	30281.2	37120.9	33131.9	16916.6	18156.7	29997.5	35170.2	49069.9	41756.7	42640.2	37309.5	14511
LipidXplorer	PC [34:4]	0.98	91416.9	13698	1916.7	0.021	22610.6	20420	31742.7	21202.7	25790	36816.8	55987.8	52012.2	21845.4	20612.7	28891.9	36362.4	37761.1	41781.9	44772	76513.2	72375.4	19994.5	19182.5	37118.7	42552.7	68733.3	62390.4	35190.1	35232.1	23228.8	23939.1	56246.7	53831.7	28625.3	19527.4	32620.6	37120.9	33131.9	16916.6	18156.7	37918.9	35170.2	49069.9	51654.9	42640.2	37309.5	19087.2
Reversed	PC [36:1]	0.48	2.69395e+06	0	362368	0.1345	0	0	0	0	360829	614817	169328	289915	8349.8	0	0	1.15113e+06	1.20315e+06	843444	935991	2.0526e+06	2.08629e+06	257347	142538	0	0	730459	788390	977870	838049	0	0	15462.5	0	78313.9	0	30566.2	0	0	0	0	247538	523298	0	0	2.69395e+06	2.2023e+06	0
LipidXplorer	PC [36:1]	0.48	1275412	0	362368	0.2841	0	0	0	0	360829	614817	169328	289915	0	0	0	178430	195738	0	56881.9	1.16116e+06	1.17714e+06	257347	142538	0	0	91555.6	0	13456.6	0	231885	302146	15462.5	101119	78313.9	534891	30566.2	0	0	0	0	247538	523298	384635	430485	846882	621465	0
Reversed	PC [36:2]	1	1.63603e+07	3.13194e+06	18066.1	0.0011	1.18654e+07	1.16248e+07	1.58964e+07	1.35379e+07	1.0404e+07	1.24645e+07	1.63603e+07	1.51515e+07	7.06113e+06	6.59637e+06	9.27579e+06	6.68674e+06	6.92536e+06	5.81266e+06	6.04338e+06	6.12812e+06	6.24988e+06	6.28113e+06	5.92459e+06	8.28324e+06	8.53575e+06	4.3921e+06	5471454	6629793	6.18844e+06	5.42961e+06	5.28675e+06	4.19602e+06	4571862	3.23615e+06	8.84409e+06	3.13194e+06	7.43853e+06	6.66577e+06	6.66061e+06	7.0187e+06	7.80452e+06	7.98576e+06	7.15009e+06	6.61609e+06	1.26976e+07	10867311	4.62965e+06
LipidXplorer	PC [36:2]	1	1.63603e+07	3.13194e+06	18066.1	0.0011	1.18654e+07	1.16248e+07	1.58964e+07	1.35379e+07	1.0404e+07	1.24645e+07	1.63603e+07	1.51515e+07	7.06113e+06	6.59637e+06	9.27579e+06	6.68674e+06	6.92536e+06	5.81266e+06	6.04338e+06	6.12812e+06	6.24988e+06	6.28113e+06	5.92459e+06	8.28324e+06	8.53575e+06	4.3921e+06	5471454	6629793	6.18844e+06	5.42961e+06	5.28675e+06	4.19602e+06	4571862	3.23615e+06	8.84409e+06	3.13194e+06	7.43853e+06	6.66577e+06	7187387	7.0187e+06	7.80452e+06	7.98576e+06	7.15009e+06	6.61609e+06	1.26976e+07	10867311	4.62965e+06
Reversed	PC [36:3]	0.96	8.66453e+06	1.83865e+06	118376	0.0137	5.11368e+06	5.12077e+06	7864915	6.43157e+06	7.05726e+06	8.66453e+06	8.01181e+06	7.50208e+06	3.69677e+06	3.47155e+06	4.28646e+06	3.64616e+06	3.7831e+06	3.78222e+06	3.9436e+06	4.19948e+06	4.35156e+06	3.0018e+06	2.85231e+06	4.15593e+06	4.19899e+06	3.04527e+06	3.77131e+06	3.45773e+06	3.20941e+06	2.92403e+06	2.82191e+06	6.41296e+06	4.99884e+06	2.38527e+06	4.13024e+06	2.30025e+06	5.37544e+06	4.69437e+06	3.62531e+06	3.58167e+06	4.0087e+06	4.07698e+06	4.08987e+06	3.80249e+06	7.24333e+06	5.92616e+06	3.48924e+06
LipidXplorer	PC [36:3]	0.96	8.66453e+06	1.83865e+06	118376	0.0137	5.11368e+06	5.12077e+06	7864915	6.43157e+06	7.05726e+06	8.66453e+06	8.01181e+06	7.50208e+06	3.69677e+06	3.47155e+06	4.28646e+06	3.64616e+06	3.7831e+06	3.78222e+06	3.9436e+06	4.19948e+06	4.35156e+06	3.0018e+06	2.85231e+06	4.15593e+06	4.19899e+06	3056621	3.77131e+06	3.45773e+06	3.20941e+06	2.92403e+06	2.82191e+06	6.41296e+06	7.32001e+06	2.38527e+06	4.13024e+06	2.30025e+06	5.37544e+06	4.69437e+06	3.62531e+06	3.58167e+06	4.0087e+06	4.07698e+06	5.17893e+06	4.80501e+06	7.24333e+06	5.92616e+06	3.48924e+06
Reversed	PC [36:4]	1	1.59919e+07	2.64725e+06	4203.15	0.0003	8.47632e+06	8.4073e+06	8.3233e+06	7.07904e+06	9.67995e+06	1.18262e+07	1.1472e+07	1.07878e+07	6.35516e+06	6.01476e+06	6.40826e+06	5.9019e+06	6048061	5.01224e+06	5.21113e+06	1.00572e+07	9980594	5.68628e+06	5.352e+06	5.92777e+06	6136507	8.13219e+06	1.01587e+07	5.79454e+06	5.44726e+06	5.14961e+06	4.95052e+06	1.48345e+07	1.59919e+07	4.44178e+06	7.50911e+06	4.28675e+06	7.63704e+06	6.83766e+06	3.63225e+06	3.43728e+06	6.10858e+06	6.35724e+06	7.50318e+06	6.90697e+06	1.19721e+07	1.02392e+07	3.79231e+06
LipidXplorer	PC [36:4]	1	1.59919e+07	2.64725e+06	4203.15	0.0003	8.47632e+06	8.4073e+06	8.3233e+06	7.07904e+06	9.67995e+06	1.18262e+07	1.1472e+07	1.07878e+07	6.35516e+06	6.01476e+06	6.40826e+06	5.9019e+06	6048061	5.01224e+06	5.21113e+06	1.00572e+07	9980594	5.68628e+06	5.352e+06	5.92777e+06	6136507	8.13219e+06	1.01587e+07	5.79454e+06	5.44726e+06	5.14961e+06	4.95052e+06	1.48345e+07	1.59919e+07	4.44178e+06	7.50911e+06	4.28675e+06	7.63704e+06	6.83766e+06	3.63225e+06	3.43728e+06	6.10858e+06	6.35724e+06	7.50318e+06	6.90697e+06	1.19721e+07	1.02392e+07	3.79231e+06
Reversed	PC [36:5]	1	4.23806e+06	435708	334.424	0.0001	2.2421e+06	2.43059e+06	3.76162e+06	3.09442e+06	1.89767e+06	2.43743e+06	3.56873e+06	3.53092e+06	794699	779643	1.03811e+06	1.26035e+06	1.39705e+06	1.10054e+06	1.14029e+06	4.23806e+06	4.13568e+06	823966	830811	1467579	1.65221e+06	2.76544e+06	3.13207e+06	2.57326e+06	2.36413e+06	1.7924e+06	1.72503e+06	1.43934e+06	1.34974e+06	435708	1.10397e+06	466321	1.56353e+06	1.51095e+06	1.60004e+06	1.19475e+06	1.94529e+06	2.1428e+06	1.45024e+06	1.13431e+06	1.79103e+06	1.27692e+06	457168
LipidXplorer	PC [36:5]	1	4.23806e+06	437167	334.424	0.0001	2.2421e+06	2.43059e+06	3.76162e+06	3.09442e+06	1.89767e+06	2.43743e+06	3.56873e+06	3.53092e+06	794699	779643	1.03811e+06	1.26035e+06	1.39705e+06	1.1037e+06	1.14029e+06	4.23806e+06	4.13568e+06	823966	830811	1467579	1.65221e+06	2.77362e+06	3.13207e+06	2.57326e+06	2.36413e+06	1.7924e+06	1.72503e+06	1.43934e+06	1.34974e+06	437167	1.10397e+06	468139	1.56353e+06	1.51095e+06	1.60004e+06	1.19475e+06	1.94529e+06	2.1428e+06	1.45024e+06	1138167	1.79103e+06	1.27692e+06	457168
Reversed	PC [36:6]	1	69949.1	6939.7	0	0	26132.2	28193.2	40529.8	30941.8	19633.3	23097.1	46886.8	50933.6	8186.3	6939.7	19518.3	20324.9	25087	21781.6	22743.4	69949.1	69773.6	9918.8	8842.9	22416.2	28525.4	56443.8	51799.4	34563	26844.6	25689	23143.4	19249.7	16066.3	10074.2	16602.3	12551.3	20841.9	22394	23908.8	16440.3	29154.4	36964.9	33027.4	26658.6	23676.3	16322.1	13342.7
LipidXplorer	PC [36:6]	1	69949.1	6939.7	0	0	26132.2	28193.2	40529.8	30941.8	19633.3	23097.1	46886.8	50933.6	8186.3	6939.7	19518.3	20324.9	25087	21781.6	22743.4	69949.1	69773.6	9918.8	8842.9	22416.2	28525.4	56443.8	51799.4	34563	26844.6	25689	23143.4	19249.7	16066.3	10074.2	16602.3	12551.3	20841.9	22394	23908.8	16440.3	29154.4	36964.9	33027.4	26658.6	23676.3	16322.1	13342.7
Reversed	PC [38:1]	0.25	31698.4	2217	5101.53	0.1609	15885.3	13563.5	11124.2	2921.1	6285.7	2757.1	14597.1	18578.4	4855.8	0	0	9196.9	14048.2	0	14439.6	27672.1	31698.4	5613.1	4229	0	11678	26681.6	25794.8	13131	0	9805.4	6163	0	0	0	0	0	0	0	0	0	17652.6	20059.1	11667.1	8995.2	0	2583.6	0
LipidXplorer	PC [38:1]	0.25	141586	2217	5101.53	0.036	15885.3	13563.5	19302.3	7432.5	9273.9	7606.9	17177.2	18578.4	4855.8	3691.7	11450.5	9196.9	14048.2	12168.2	14439.6	27672.1	31698.4	5613.1	4229	10972	11097.1	26681.6	25794.8	13131	10473.8	9805.4	6163	0	0	0	9096.5	0	6760.2	9230.4	12069.1	12513.5	17652.6	20059.1	11667.1	8995.2	15004	5351.1	0
Reversed	PC [38:3]	0.96	1.95512e+06	3154	45387.9	0.0232	671065	622789	1.41574e+06	970398	1.37995e+06	1518649	1.6305e+06	1.55859e+06	1.06014e+06	939799	998969	1.10871e+06	1.17281e+06	1.35008e+06	1.41733e+06	1755993	1.79875e+06	856725	813271	770953	846664	604121	88444	1.16883e+06	1.06411e+06	714141	674989	962781	1.0341e+06	438785	1.00495e+06	450128	1.37977e+06	1.25362e+06	832783	804556	1.03e+06	1.08103e+06	927570	831708	1.8104e+06	1.36228e+06	473059
LipidXplorer	PC [38:3]	0.96	1.95512e+06	396227	45387.9	0.0232	671065	622789	1.41574e+06	970398	1.37995e+06	1518649	1.6305e+06	1.55859e+06	1.06014e+06	939799	998969	1.10871e+06	1.17281e+06	1.35008e+06	1.41733e+06	1755993	1.79875e+06	856725	813271	770953	846664	604121	617719	1.16883e+06	1.06411e+06	714141	674989	962781	1.0341e+06	438785	1.00495e+06	450128	1.37977e+06	1.25362e+06	832783	804556	1.03e+06	1.08103e+06	927570	831708	1.8104e+06	1.36228e+06	473059
Reversed	PC [38:4]	1	7.82462e+06	1.19798e+06	0	0	3.74305e+06	3.7142e+06	3.8728e+06	3.21702e+06	4.7761e+06	5.73621e+06	4.6743e+06	4.3624e+06	3419037	3.1834e+06	3.56617e+06	3.11387e+06	3.23603e+06	2.65737e+06	2781692	5.09207e+06	5.16594e+06	3.12675e+06	2.94666e+06	2.65762e+06	2.766e+06	2.70137e+06	3.36802e+06	3026884	2842124	2.70572e+06	2.62288e+06	3.95253e+06	4.34069e+06	1.71894e+06	3.82808e+06	1.65181e+06	3.74422e+06	3.35034e+06	1.89453e+06	1.82532e+06	2.93023e+06	3.04241e+06	2.5035e+06	2.30957e+06	7.82462e+06	6.58867e+06	1.40307e+06
LipidXplorer	PC [38:4]	1	7.82462e+06	1.19798e+06	0	0	3.74305e+06	3.7142e+06	3.8728e+06	3.21702e+06	4.7761e+06	5.73621e+06	4.6743e+06	4.3624e+06	3419037	3.1834e+06	3.56617e+06	3.11387e+06	3.23603e+06	2.65737e+06	2781692	5.09207e+06	5.16594e+06	3.12675e+06	2.94666e+06	2.65762e+06	2.766e+06	2.70137e+06	3.36802e+06	3026884	2842124	2.70572e+06	2.62288e+06	3.95253e+06	4.34069e+06	1.71894e+06	3.82808e+06	1.65181e+06	3.74422e+06	3.35034e+06	1.89453e+06	1.82532e+06	2.93023e+06	3.04241e+06	2.5035e+06	2.30957e+06	7.82462e+06	6.58867e+06	1.40307e+06
Reversed	PC [38:5]	0.93	4.5139e+06	497024	277207	0.0614	2.56902e+06	2.56124e+06	3.18634e+06	2.58568e+06	3.16261e+06	3.88351e+06	3.53646e+06	3.39935e+06	1.18542e+06	1.07087e+06	1.1638e+06	1441701	1.5412e+06	1107800	1.46668e+06	4.07662e+06	4.09501e+06	1.47124e+06	1.3884e+06	1.3367e+06	1.42834e+06	2.15106e+06	2.55956e+06	1.87429e+06	1.7475e+06	1.55231e+06	1.49273e+06	1.75112e+06	1.88215e+06	745344	1.7736e+06	749268	2.12814e+06	1.5193e+06	1.24801e+06	1.05053e+06	1.34906e+06	1.43117e+06	1.02302e+06	897753	4.5139e+06	3.77708e+06	568364
LipidXplorer	PC [38:5]	0.93	3.85452e+06	211920	277207	0.0719	1.61043e+06	1.59734e+06	2.15373e+06	1.70754e+06	2.67178e+06	3.28366e+06	2.24412e+06	2.1747e+06	1.18542e+06	1.07087e+06	1.1638e+06	1441701	1.5412e+06	1107800	1.12709e+06	2.78848e+06	2.8197e+06	1.47124e+06	1.3884e+06	1.3367e+06	1.42834e+06	1.36729e+06	1.57711e+06	1.87429e+06	1.7475e+06	1.55231e+06	1.49273e+06	1.24636e+06	1.34064e+06	547455	1.09549e+06	557227	1.66211e+06	1.5193e+06	1.24801e+06	1.05053e+06	1.34906e+06	1.43117e+06	1.02302e+06	897753	3.85452e+06	3.22594e+06	260623
Reversed	PC [38:6]	1	8.24126e+06	1.08014e+06	0	0	6.11294e+06	6.14683e+06	6.58499e+06	5.59991e+06	3.13002e+06	3.82522e+06	8.24126e+06	7.80963e+06	1.69932e+06	1.56974e+06	2.83843e+06	3.26005e+06	3.3858e+06	2.10861e+06	2.16557e+06	8.21448e+06	8.13272e+06	1.52209e+06	1.44567e+06	2276472	2.39136e+06	4.99812e+06	6.26509e+06	4.52874e+06	4.22002e+06	3.14496e+06	3.04507e+06	3.21882e+06	3453195	1.26194e+06	4.32434e+06	1.22465e+06	2.97184e+06	2.72083e+06	2.44134e+06	2.2628e+06	3.77043e+06	3.9256e+06	3.53344e+06	3.2169e+06	4.20487e+06	3.51463e+06	1.96247e+06
LipidXplorer	PC [38:6]	1	8.24126e+06	1.08014e+06	0	0	6.11294e+06	6.14683e+06	6.58499e+06	5.59991e+06	3.13002e+06	3.82522e+06	8.24126e+06	7.80963e+06	1.69932e+06	1.56974e+06	2.83843e+06	3.26005e+06	3.3858e+06	2.10861e+06	2.16557e+06	8.21448e+06	8.13272e+06	1.52209e+06	1.44567e+06	2276472	2.39136e+06	4.99812e+06	6.26509e+06	4.52874e+06	4.22002e+06	3.14496e+06	3.04507e+06	3.21882e+06	3453195	1.26194e+06	4.32434e+06	1.22465e+06	2.97184e+06	2.72083e+06	2.44134e+06	2.2628e+06	3.77043e+06	3.9256e+06	3.53344e+06	3.2169e+06	4.20487e+06	3.51463e+06	1.96247e+06
Reversed	PC [38:7]	1	621737	60657.2	9.261	0	153917	177072	175577	111890	172340	233497	170818	201336	134601	127317	156852	131427	167836	156460	156720	286953	206143	142592	155470	133055	171806	377630	229044	239870	178676	150511	134229	621737	502345	110351	162337	126171	208328	226226	190271	106368	140930	184693	253119	178853	216480	140946	63769.8
LipidXplorer	PC [38:7]	1	621737	60657.2	9.261	0	153917	177072	175577	111890	172340	233497	170818	201336	134601	128447	156852	131427	167836	156460	156720	286953	206143	142592	155470	133055	171806	377630	229044	239870	178676	150511	134229	621737	502345	110351	162337	126171	208328	226226	190271	106368	140930	184693	253119	178853	216480	140946	63769.8
Reversed	PC [38:8]	1	84796.5	2674.1	0	0	20864.2	26401.7	38345.5	26820.9	17923.7	23763.4	34122.5	40539.3	7466	7220.6	11102.4	19776.8	23593.3	19276	18954.8	84796.5	58616.6	9786.3	11562	17921.4	24000.4	83389.4	47995.4	67830.5	52265.4	35203.5	29792.4	24581.9	19057.1	0	11622.6	5721	22883.2	25328.2	32277.3	19885.3	27628.4	38783	17558.8	11898.9	18288.7	11489.1	0
LipidXplorer	PC [38:8]	1	84796.5	2674.1	0	0	20864.2	26401.7	38345.5	26820.9	17923.7	23763.4	34122.5	40539.3	7466	7220.6	11102.4	19776.8	23593.3	19276	18954.8	84796.5	58616.6	9786.3	11562	17921.4	24000.4	83389.4	47995.4	67830.5	52265.4	35203.5	29792.4	24581.9	19057.1	0	11622.6	5721	22883.2	25328.2	32277.3	19885.3	27628.4	38783	17558.8	11898.9	18288.7	11489.1	0
Reversed	PC [40:4]	0.45	126636	3169.6	8286.78	0.0654	14228.2	35364.7	30285.9	8115.1	19803.1	51458	25980.9	26332.6	33126.5	16200.8	42870.3	46457.1	42233.6	36463.7	37932.3	3169.6	0	27381.4	29049.7	26688.4	32095	39988.1	47917.6	55046.5	50552.1	29267.7	32386.8	42711.9	18186.1	17016.7	22855.8	17322.5	18325.3	38559.4	25580.2	27060	43195	37728.2	41065.5	34851	126636	84318.8	17728.4
LipidXplorer	PC [40:4]	0.45	96215.5	11879.8	8286.78	0.0861	49815.2	55445.4	55886.1	39440.4	35225.7	45922.6	87366.1	86511.6	26679.9	23474.8	42870.3	46457.1	42233.6	36463.7	37932.3	96215.5	91458.6	27381.4	29049.7	30300.8	32095	39988.1	47917.6	55046.5	50552.1	29267.7	32386.8	34477.6	32687.5	17016.7	62028.1	17322.5	38901.1	38559.4	25580.2	27060	43195	37728.2	41065.5	34851	59277.9	59670.4	17869.1
Reversed	PC [40:5]	0.67	646859	4366.6	47745	0.0738	164270	146255	0	92270.8	215232	206649	267784	249160	105339	84669.1	0	38365.9	65029.1	45222.1	49025.4	564688	612812	163581	155444	40473.2	50542.8	23359.8	0	67766.4	18840	30012.5	19922.9	132123	139395	16310	167311	19111.2	226394	111011	5379.2	4530.3	0	0	22333.3	12857.8	646859	433047	38698.1
LipidXplorer	PC [40:5]	0.67	397378	0	47745	0.1202	0	0	0	0	124247	108689	0	0	52779.6	41756.1	0	38365.9	65029.1	45222.1	49025.4	15766.4	59457.8	163581	155444	40473.2	50542.8	23359.8	0	67766.4	18840	30012.5	19922.9	48577.7	53844.8	16310	0	19111.2	105008	111011	5379.2	4530.3	0	0	22333.3	12857.8	397378	255076	0
Reversed	PC [40:6]	1	3.26785e+06	175255	1549.38	0.0005	1.23983e+06	1.23738e+06	1.98056e+06	1.45843e+06	537312	578504	2.13863e+06	2.0966e+06	310390	253424	810391	1.07332e+06	1.14928e+06	715668	742031	3.24167e+06	3.26785e+06	409258	378991	525743	611895	1.04149e+06	1.24296e+06	1.57945e+06	1.45829e+06	929372	900350	493380	505220	175255	1.36474e+06	191259	716849	698439	724724	684156	1.09981e+06	1.15646e+06	749347	663561	1.47332e+06	1.05102e+06	249508
LipidXplorer	PC [40:6]	1	3.26785e+06	175255	1549.38	0.0005	1.23983e+06	1.23738e+06	1.98056e+06	1.45843e+06	537312	578504	2.13863e+06	2.0966e+06	310390	253424	810391	1.07332e+06	1.14928e+06	715668	742031	3.24167e+06	3.26785e+06	409258	378991	525743	611895	1.04149e+06	1.24296e+06	1.57945e+06	1.45829e+06	929372	900350	493380	505220	175255	1.36474e+06	191259	716849	698439	724724	684156	1.09981e+06	1.15646e+06	749347	663561	1.47332e+06	1.05102e+06	249508
Reversed	PC [40:7]	1	290744	42484.9	117.09	0.0004	159000	165438	206734	127893	131048	152177	163149	178698	72322.6	66349	133866	137394	157281	94153.5	97508.1	290744	280367	88413.8	87988.5	104018	120974	211144	189940	175707	144132	153136	137963	170518	155090	59607.5	134078	66176.2	134619	141418	150719	114107	126024	142520	144758	117732	258687	181587	52263.8
LipidXplorer	PC [40:7]	1	290744	42484.9	117.09	0.0004	159000	165438	206734	133194	131048	152177	163149	178698	72322.6	67365.8	133866	137394	157281	94153.5	97508.1	290744	280367	88413.8	87988.5	104018	120974	211144	189940	175707	144132	153136	137963	170518	155090	59607.5	134078	66176.2	134619	141418	150719	114107	126024	142520	144758	117732	258687	181587	52263.8
Reversed	PC [40:8]	1	93655.1	5235.7	52.776	0.0006	40021.3	38304.6	44893.5	31372.1	29380.4	37562.6	64729.5	61430.5	6777.3	6016.8	35983.1	41647.7	49028.6	34476	34540.8	93655.1	68215.4	36343.6	35648.7	32708.3	44205.6	77627.7	49809.1	86849.7	61806.8	50432.5	46174.8	58927.9	50379	18381.9	13069.9	20286.2	47518.9	51232.2	57575.9	35763.7	39131.9	51105.1	44551.7	34887.7	70905.7	44160.2	5235.7
LipidXplorer	PC [40:8]	1	93655.1	5235.7	52.776	0.0006	40021.3	38304.6	44893.5	31372.1	29380.4	37562.6	64729.5	61430.5	6777.3	6016.8	35983.1	41647.7	49028.6	34476	34540.8	93655.1	68215.4	36343.6	35648.7	32708.3	44205.6	77627.7	49809.1	86849.7	61806.8	50432.5	46174.8	58927.9	50379	18381.9	13069.9	20286.2	47518.9	51232.2	57575.9	35763.7	39131.9	51105.1	44551.7	34887.7	70905.7	44160.2	5235.7
Reversed	PC-O [30:6]	0.68	27196.7	2638.2	847.219	0.0312	17121.2	17497.6	9688.2	4204.8	11090.1	16836.7	13221.5	27196.7	13952.1	9959	7291.9	12118.5	12819.2	6244.3	13506.1	13269.6	10390.8	0	7847.1	8227.6	16096.1	8038.9	11073.8	0	7244	0	0	9610.9	2638.2	5688.9	12315.1	9406.2	9761.9	6976.3	18631.5	3744.8	12941.6	10326.1	13058.4	8670.1	7418	10768.3	16560.3
LipidXplorer	PC-O [30:6]	0.68	27196.7	2638.2	847.219	0.0312	17121.2	17497.6	9688.2	4204.8	11090.1	16836.7	13221.5	27196.7	13952.1	9959	7291.9	12118.5	12819.2	6244.3	13506.1	13269.6	10390.8	0	7847.1	8227.6	16096.1	8038.9	11073.8	5857	7244	12703.7	22808.6	9610.9	2638.2	5688.9	12315.1	9406.2	9761.9	6976.3	18631.5	3744.8	12941.6	10326.1	13058.4	8670.1	7418	10768.3	16560.3
Reversed	PC-O [32:0]	1	45058.9	10963.9	0	0	34507.6	31798.4	28820	19062.4	28977	27351.2	24948.7	27025.6	23161.1	21686.8	33006.3	23640.2	27589.7	25002.1	26309.6	23788.9	24248.5	45058.9	42458.6	34176.2	37817.4	23552	23683.3	22412.8	16568.3	22126.4	19691.6	22994.2	24937.7	20031.8	30374.9	21772.7	22987.2	21572.6	18739	15161.1	27309.1	29884.9	26988.6	23852.1	26634	16371.4	11582.9
LipidXplorer	PC-O [32:0]	1	45058.9	10963.9	0	0	34507.6	31798.4	28820	19062.4	28977	27351.2	24948.7	27025.6	23161.1	21686.8	33006.3	23640.2	27589.7	25002.1	26309.6	23788.9	24248.5	45058.9	42458.6	34176.2	37817.4	23552	23683.3	22412.8	16568.3	22126.4	19691.6	22994.2	24937.7	20031.8	30374.9	21772.7	22987.2	21572.6	18739	15161.1	27309.1	29884.9	26988.6	23852.1	26634	16371.4	11582.9
Reversed	PC-O [32:1]	1	38551.8	13227.2	2.813	0.0001	34607	32240.5	36168.2	26811	30109.9	30075.9	28729.6	26495.7	25472.1	22709.9	34183.6	26542.6	28981	24571.9	25605.8	28441.5	28237.2	35662.6	35520.1	32472.5	38551.8	24482	26391.4	24084.9	19204	24307.7	22137	17824.2	20008.7	22255.6	21874.4	23365.5	26892.4	28388.2	18093.4	21432.9	29873.1	31684.5	30508.8	25412.5	28140.3	18108	17375.4
LipidXplorer	PC-O [32:1]	1	38551.8	13227.2	2.813	0.0001	34607	32240.5	36168.2	26811	30109.9	30075.9	28729.6	26495.7	25472.1	22709.9	34183.6	26542.6	28981	24571.9	25605.8	28441.5	28237.2	35662.6	35520.1	32472.5	38551.8	24482	26391.4	24084.9	19204	24307.7	22137	17824.2	20008.7	22255.6	21874.4	23365.5	26892.4	28388.2	18093.4	21432.9	29873.1	31684.5	30508.8	25412.5	28140.3	18108	17375.4
Reversed	PC-O [34:1]	1	118183	34619.2	0	0	92452.5	93752.6	76192.5	49485.4	92169	95769.1	59866.9	63104	53372.6	46705	116185	66914.8	75544.4	62458.3	67883.4	62110.6	69421.7	116288	105744	85937.5	104497	65527.3	62532.2	51789.5	39579.4	53316.3	48913.1	48829.2	52508.5	51990.2	62629.4	56046	63481.2	65712.9	61471.2	57271.4	77968.7	82327.2	73443	65250.6	65918.6	51427	35564
LipidXplorer	PC-O [34:1]	1	118183	34619.2	0	0	92452.5	93752.6	76192.5	49485.4	92169	95769.1	59866.9	63104	53372.6	46705	116185	66914.8	75544.4	62458.3	67883.4	62110.6	69421.7	116288	105744	85937.5	104497	65527.3	62532.2	51789.5	39579.4	53316.3	48913.1	48829.2	52508.5	51990.2	62629.4	56046	63481.2	65712.9	61471.2	57271.4	77968.7	82327.2	73443	65250.6	65918.6	51427	35564
Reversed	PC-O [34:2]	1	493964	34099.8	0	0	135502	129823	140267	84845.6	157183	159061	101614	94252.7	119146	105687	389265	102936	114669	191006	198022	145139	150938	175441	159490	444754	493964	85574.6	81366.7	96770.7	75591.2	87725.5	80102.1	52584.1	55581.6	84096.9	103501	87369.7	126066	126152	74246	70488.5	97478.5	100368	206937	172196	111158	76025.9	34099.8
LipidXplorer	PC-O [34:2]	1	493964	34099.8	0	0	135502	129823	140267	84845.6	157183	159061	101614	94252.7	119146	105687	389265	102936	114669	191006	198022	145139	150938	175441	159490	444754	493964	85574.6	81366.7	96770.7	75591.2	87725.5	80102.1	52584.1	55581.6	84096.9	103501	87369.7	126066	126152	74246	70488.5	97478.5	100368	206937	172196	111158	76025.9	34099.8
Reversed	PC-O [34:3]	1	277792	24615.7	42.384	0.0002	75250.1	75564.7	108951	72856.3	123160	132462	67642.7	68412.1	65790.3	53973.7	218325	86516.2	97728.5	102232	108624	55073.8	58841.2	145190	134557	235564	277792	81839.9	80186.9	97415.9	75288.9	112095	103293	40708.7	41862.2	58697.9	68577.2	60875.3	120976	130867	64343.9	62334.2	103431	115705	136044	118355	75029.6	49725.6	26708.4
LipidXplorer	PC-O [34:3]	1	277792	24615.7	42.384	0.0002	75250.1	75564.7	108951	72856.3	123160	132462	70416.7	68412.1	65790.3	53973.7	218325	86516.2	97728.5	102232	108624	55073.8	58841.2	145190	134557	235564	277792	81839.9	80186.9	97415.9	75288.9	112095	103293	40708.7	41862.2	58697.9	68577.2	60875.3	120976	130867	64343.9	62334.2	103431	115705	136044	118355	75029.6	49725.6	26708.4
Reversed	PC-O [36:2]	0.52	81794.7	10611.3	2172.11	0.0266	50337.6	46479.9	39572.5	27969.4	44748.9	46431.4	31063.3	32722.8	31729.5	24314.1	72973.4	30029.3	35713.3	38611.4	40932.8	26256	26802.8	57921.1	54729.9	68721.5	81794.7	26797.3	23852.9	22415.6	18547.3	32340.2	27980.3	15925.5	15263.4	27421.8	29190.5	30060.5	32101.7	31940.7	30949.4	26466.7	27644.9	29436.2	42069	36771.5	29197.1	21765	18294.5
LipidXplorer	PC-O [36:2]	0.52	173166	12160.8	2172.11	0.0125	50337.6	46479.9	39572.5	27969.4	44748.9	46431.4	31063.3	32722.8	31729.5	24314.1	72973.4	30029.3	35713.3	38611.4	40932.8	26256	26802.8	57921.1	54729.9	68721.5	81794.7	26797.3	23852.9	22415.6	18547.3	32340.2	27980.3	15925.5	15263.4	27421.8	29190.5	30060.5	32101.7	31940.7	30949.4	26466.7	27644.9	29436.2	42069	36771.5	29197.1	21765	18294.5
Reversed	PC-O [36:3]	0.99	259212	5336.5	600.109	0.0023	84421.3	81511.6	84720.8	56859	105033	109917	76109.1	70880.5	81881.9	66175.5	235976	74800.1	87800.7	125234	129741	100929	108045	113680	111962	226467	259212	62543	56776.6	63644.3	53546.3	71970.2	64533.3	0	5336.5	65008.7	68895.3	66387.7	98304.7	96719.3	64871.4	63231.8	62749.4	67522.6	120099	105202	73981.8	52829.6	30262.1
LipidXplorer	PC-O [36:3]	0.99	259212	27999.1	600.109	0.0023	84421.3	81511.6	84720.8	56859	105033	109917	76109.1	70880.5	81881.9	66175.5	235976	74800.1	87800.7	125234	129741	100929	108045	113680	111962	226467	259212	62543	56776.6	63644.3	53546.3	71970.2	64533.3	0	0	65008.7	68895.3	66387.7	98304.7	96719.3	64871.4	63231.8	62749.4	67522.6	120099	105202	73981.8	52829.6	30262.1
Reversed	PC-O [36:4]	1	690374	75918.1	0	0	338028	326943	269427	178455	381200	411979	390420	409662	366150	304834	690374	356239	393291	343926	361089	615676	639671	471300	443494	593141	640914	248252	258378	256580	220891	266474	246335	453610	458984	207120	391890	211657	388488	394393	137792	129130	228748	244141	373658	322919	483890	330245	76315.2
LipidXplorer	PC-O [36:4]	1	690374	75918.1	0	0	338028	326943	269427	178455	381200	411979	390420	409662	366150	304834	690374	356239	393291	343926	361089	615676	639671	471300	443494	593141	640914	248252	258378	256580	220891	266474	246335	453610	458984	207120	391890	211657	388488	394393	137792	129130	228748	244141	373658	322919	483890	330245	76315.2
Reversed	PC-O [36:5]	1	519781	25412.3	0	0	148894	151426	203346	127630	160931	173131	173006	175686	140442	116171	303302	224796	260979	191485	197958	356867	370618	232980	222740	285690	325213	189849	191396	193222	160911	213464	189952	165182	160081	105635	115235	109521	245113	241328	81149	74465.5	175524	192117	191491	169173	214726	149470	25412.3
LipidXplorer	PC-O [36:5]	1	519781	25412.3	0	0	148894	151426	203346	127630	160931	173131	173006	175686	140442	116171	303302	224796	260979	191485	197958	356867	370618	232980	222740	285690	325213	189849	191396	193222	160911	213464	189952	165182	160081	105635	115235	109521	245113	241328	81149	74465.5	175524	192117	191491	169173	214726	149470	25412.3
Reversed	PC-O [36:6]	1	64335.1	2143.5	0	0	11004.8	10579.7	29011.5	16515.1	4537.5	3535.8	11457.2	12979.6	2644.2	0	12619.6	18477.3	21062.4	11714.9	9652.2	37953.3	34660.1	11289.9	9181.1	19592.7	22311	22925.2	20748	24777.2	17931.8	29569.2	24315.4	2143.5	0	0	0	0	5327.6	10477.9	9506.2	5508.4	17037.4	19810.1	12284.7	7096.7	8928.5	2890.8	0
LipidXplorer	PC-O [36:6]	1	64335.1	2143.5	0	0	11004.8	10579.7	29011.5	16515.1	4537.5	3535.8	11457.2	12979.6	2644.2	0	12619.6	18477.3	21062.4	11714.9	9652.2	37953.3	34660.1	11289.9	9181.1	19592.7	22311	22925.2	20748	24777.2	17931.8	29569.2	24315.4	2143.5	0	0	0	0	5327.6	10477.9	9506.2	5508.4	17037.4	19810.1	12284.7	7096.7	8928.5	2890.8	0
Reversed	PC-O [38:0]	0.77	23518.6	2140.6	415.84	0.0177	23518.6	18728.1	22937.2	13718.9	15497.9	15774.1	7592.5	9398.6	13352.7	12912.7	4195.6	3142.7	4101	5066.6	3973.7	0	2264.2	6549.5	8384.3	3344.9	4144.3	4462.2	0	0	2277.6	5177.7	3515.9	4365	3363.3	10429.7	16676.9	11386	0	0	3955.6	4336.1	3048.7	2778.4	5496.3	0	9749.9	5708.7	19727.7
LipidXplorer	PC-O [38:0]	0.77	45645.1	2140.6	415.84	0.0091	23518.6	18728.1	22937.2	13696.6	15497.9	15774.1	7592.5	9398.6	13352.7	12912.7	4195.6	3142.7	4101	5066.6	3973.7	0	2264.2	6549.5	8384.3	3344.9	4144.3	4462.2	0	0	2277.6	5177.7	3515.9	4365	3363.3	10429.7	16676.9	11386	0	0	3955.6	4336.1	3048.7	2778.4	5496.3	0	9749.9	5708.7	19727.7
Reversed	PC-O [38:4]	1	306614	47345.4	0	0	179082	167677	98883.5	66775.7	206477	205745	145346	149798	143982	120610	227992	148570	166054	133169	137114	128525	134796	306614	286843	184438	214244	112904	112337	105748	86300.3	127436	116064	141720	143695	109166	142311	114602	137313	145583	80052.2	76161.6	91665.8	101962	136290	121690	144369	101260	61119.5
LipidXplorer	PC-O [38:4]	1	306614	47345.4	0	0	179082	167677	98883.5	66775.7	206477	205745	145346	149798	143982	120610	227992	148570	166054	133169	137114	128525	134796	306614	286843	184438	214244	112904	112337	105748	86300.3	127436	116064	141720	143695	109166	142311	114602	137313	145583	80052.2	76161.6	91665.8	101962	136290	121690	144369	101260	61119.5
Reversed	PC-O [38:5]	1	645947	66529.2	0	0	395265	394353	286492	186100	375902	397623	339062	332814	305699	248660	645947	342003	387638	325772	339792	459100	484099	516392	486800	509947	581385	265079	267469	257693	210546	299057	271970	287008	291637	213809	333898	217254	372837	380975	171488	169089	248203	264132	312505	262831	435941	295706	66529.2
LipidXplorer	PC-O [38:5]	1	645947	66529.2	0	0	395265	394353	286492	186100	375902	397623	339062	332814	305699	248660	645947	342003	387638	325772	339792	459100	484099	516392	486800	509947	581385	265079	267469	257693	210546	299057	271970	287008	291637	213809	333898	217254	372837	380975	171488	169089	248203	264132	312505	262831	435941	295706	66529.2
Reversed	PC-O [38:6]	1	335477	22141.7	0	0	132716	118932	167934	106961	80741	87133.4	137861	139836	69359	59520.5	198475	128317	145881	117255	117690	320537	335477	117102	110759	183808	217943	127777	127775	149017	116250	126586	118389	86156.9	86077.8	53678.8	90088.3	58602.3	110998	110478	72470.5	69567.7	114613	122051	118684	98525.3	95586.6	67136.2	22141.7
LipidXplorer	PC-O [38:6]	1	335477	22141.7	0	0	132716	118932	167934	106961	80741	87133.4	137861	139836	69359	59520.5	198475	128317	145881	117255	117690	320537	335477	117102	110759	183808	217943	127777	127775	149017	116250	126586	118389	86156.9	86077.8	53678.8	90088.3	58602.3	110998	110478	72470.5	69567.7	114613	122051	118684	98525.3	95586.6	67136.2	22141.7
Reversed	PC-O [38:7]	1	73039.3	3631.1	0	0	27286.7	27381.8	44359.2	32247.3	18948	25023.4	45173.7	41708.2	20078.1	15854.4	42370.1	37218.6	42878.5	29475.4	29840.7	63058.2	63307.7	24135.3	23717.6	41264.8	51906.9	37808.4	36816.5	45638.9	36721.7	41828.5	36200	24149.5	20950	12432.7	24201.5	14543.9	26084.5	27587.8	20104.4	17985.7	34947.3	39053.9	33161	27607.1	24244.9	16335.2	5265.4
LipidXplorer	PC-O [38:7]	1	73039.3	3631.1	0	0	27286.7	27381.8	44359.2	32247.3	18948	25023.4	45173.7	41708.2	20078.1	15854.4	42370.1	37218.6	42878.5	29475.4	29840.7	63058.2	63307.7	24135.3	23717.6	41264.8	51906.9	37808.4	36816.5	45638.9	36721.7	41828.5	36200	24149.5	20950	12432.7	24201.5	14543.9	26084.5	27587.8	20104.4	17985.7	34947.3	39053.9	33161	27607.1	24244.9	16335.2	5265.4
Reversed	PC-O [40:4]	0.93	38063.6	4347.4	1982.74	0.0521	29357.3	27473.3	12924.1	0	28774.9	30383.8	18972.2	20844	16662	14571.4	18362.4	14298.5	14673.4	12154.8	13296.1	5066	12837.4	27941.9	38063.6	18936.5	22489.5	11898.3	12264.1	9354.7	7082	17049.3	12587.6	14864.1	16775.3	15867.8	20137.8	13300.4	17694	19700.5	7987.1	11878.3	11357.7	7884.7	18829.6	10982.1	14732.3	9874.1	10799.5
LipidXplorer	PC-O [40:4]	0.93	33693.9	2904.4	1982.74	0.0588	23091.3	20672.1	8840.8	3007.5	22857.9	24454.4	14478.9	16354	13303	11208.6	20067	14298.5	16227.9	12154.8	13296.1	6500.3	9533.5	27941.9	29125	20635.1	22835.4	13125.6	13485.9	10683.9	7082	12482	12805.6	11190.7	13055.1	11950.2	15871.2	13300.4	13087.8	15091.5	8980.1	9676.1	8145.7	7884.7	14645.4	12029.2	10493.1	6393.7	8958.4
Reversed	PC-O [40:5]	0.94	60344.5	7552.3	3826.95	0.0634	47723	49685.4	34485	25006.5	42422.5	42971.4	36128.8	36051.8	20057.7	24179.3	50723.9	26397.5	39795.4	23403.4	25006.7	29148	28950.8	60344.5	53375.5	45512.5	46521.1	34079.2	34907.4	30300.3	17485	28716.2	23427.3	26535.7	26958.6	23392.8	32747.9	24383.1	34205.3	27521.7	21124.8	13150.2	19179.8	22590	26278.9	28487	30903.2	25229.1	13387
LipidXplorer	PC-O [40:5]	0.94	60344.5	6762.5	3826.95	0.0634	37416.6	40611.6	24382.4	18315.7	35331.7	35406.1	26831.1	26810.7	20057.7	20080	40544.9	26397.5	30513.1	23403.4	25006.7	20583.4	19728.4	60344.5	53375.5	35369.7	44455.7	26750.9	27611.6	22362.8	17485	27272.6	22125.4	21935.1	22214.9	23392.8	25476.9	24383.1	27504.7	27521.7	15195.6	13150.2	19179.8	22590	24985	22234.2	25313.6	20782.3	10993.7
Reversed	PC-O [40:6]	0.96	61945.7	14306	1603.74	0.0259	61606.6	54239	60388.3	39994.5	42385.8	45222.1	55577.5	55238.5	30841.7	24503.5	60845.1	44868.6	45890.6	37637.7	38686.2	51195.4	55126.6	61216.8	57247.5	49801.9	60123.3	36435	36109.2	38539.7	35565.4	46337.5	40635.6	27499.8	28355.7	24356.4	43462.5	25515.7	40052.5	39357.4	35441.6	33880.5	40883.6	44061.8	34461	30881.6	28560.9	26580.5	14306
LipidXplorer	PC-O [40:6]	0.96	72469.4	14306	1603.74	0.0221	61606.6	54239	60388.3	39994.5	42385.8	45222.1	55577.5	55238.5	30841.7	24503.5	60845.1	44868.6	55484.7	37637.7	38686.2	51195.4	55126.6	61216.8	57247.5	60628.4	72469.4	43804.6	43610.2	47446.4	35565.4	54966.7	48417.5	27499.8	28355.7	24356.4	43462.5	25515.7	40052.5	39357.4	35441.6	33880.5	40883.6	44061.8	42194.9	37376.4	33411.8	26580.5	14306
Reversed	PC-O [40:7]	1	98505.2	10081.8	5.816	0.0001	56325.8	56133.7	58187	43229.9	28759.2	31500.3	58149.2	65446	24083.5	22589.4	69463.3	45059.1	57408.5	35548	37398.9	86303.7	92376.1	36370.4	35546.5	64782.9	73875.6	44097.8	44884.1	53295.1	42163.9	51635	46564.6	28547.8	29795.5	19068	43888.5	20375.1	32892.3	35466.3	39853.2	36225.6	45340.7	45108	46277.7	38863.4	29026.3	24790.5	11974.9
LipidXplorer	PC-O [40:7]	1	98505.2	10081.8	5.816	0.0001	56325.8	56133.7	58187	43229.9	28759.2	31500.3	58149.2	65446	24083.5	22589.4	69463.3	45059.1	57408.5	35548	37398.9	86303.7	92376.1	36370.4	35546.5	64782.9	73875.6	44097.8	44884.1	53295.1	42163.9	51635	46564.6	28547.8	29795.5	19068	43888.5	20375.1	32892.3	35466.3	39853.2	36225.6	45340.7	45108	46277.7	38863.4	29026.3	24790.5	11974.9
Reversed	PC-O [40:8]	1	20662.2	2398.4	50.848	0.0025	10785.7	11258.6	10680.9	3607.3	10175.9	11593.2	6461.1	5657.2	7898.8	7678.8	17844.8	10637.2	16389.2	13024.1	13910	17734.3	13879.5	13101.6	16471.7	16490.8	19896.2	13932.3	8317	14426.5	10822.2	11506.9	11462.4	10002.8	8900.7	6275.2	11112.3	5938.3	12173.8	12980.7	11290.8	7484.2	8076.1	9513.2	13897.2	7648.5	9300.6	0	0
LipidXplorer	PC-O [40:8]	1	20662.2	2083.5	50.848	0.0025	10785.7	11258.6	10680.9	3607.3	10175.9	11593.2	6461.1	5657.2	7898.8	7678.8	17844.8	10637.2	16389.2	13024.1	13910	17734.3	13879.5	13101.6	16471.7	16490.8	19896.2	13932.3	8317	14426.5	10822.2	11506.9	11462.4	10002.8	8900.7	6275.2	11112.3	5938.3	12173.8	12980.7	11290.8	7484.2	8076.1	9513.2	13897.2	7648.5	9300.6	4119.9	0
Reversed	PC-O [42:4]	0.85	16255.5	2091.9	1034.29	0.0636	7751.2	8090.8	3478.5	0	8052.7	14712.5	0	2920.4	6292	4146.4	9956.5	5117.8	6412.4	6877.6	7096.4	2566.8	0	10457.1	11181.5	16255.5	15480.4	3208.4	0	3202.7	3768	13169.1	10357.3	0	0	3495.6	7774.3	4670.1	8107.2	10525.8	6080.7	6610	4985	4923.3	11325.3	3562.5	0	0	2179.4
LipidXplorer	PC-O [42:4]	0.85	15537.6	2092.5	1034.29	0.0666	7751.2	8104.8	3478.5	0	8458.8	9688.7	0	0	6292	4146.4	9986.7	5147.8	6437.6	6877.6	7454.3	0	0	10486.9	11220.4	12242.8	15537.6	3712.9	0	3221.3	0	10046.6	7669.9	4951.5	4734.3	3495.6	4735.8	4670.1	5523	7352.4	6080.7	5101.4	2281.2	2300.7	7916.3	3562.5	0	0	0
Reversed	PC-O [42:5]	0.87	35636.5	4481.2	783.562	0.022	28040	26360	15651.6	9234.5	26788.3	27828.3	23275.6	15251.1	12757.9	9788.8	26842.6	18979.9	20701.2	16368.7	20911	14565.2	17973.8	35636.5	33804.2	22489.8	31731.2	20108.1	17688.6	14458.3	13951.2	17482.6	17393.3	0	25986.1	16189.7	18478.6	18354.2	14314.9	17578.6	7729.5	8356.5	14977.4	14642.6	18883.4	17223.7	14082.4	6989.4	8578.3
LipidXplorer	PC-O [42:5]	0.87	35471.3	4481.2	783.562	0.0221	28040	26282.4	15651.6	9234.5	24538.8	27828.3	20442.3	15251.1	12757.9	9788.8	26675.3	18814.1	20561.7	16368.7	18928.5	14565.2	15406.6	35471.3	33588.8	22227.3	31414.1	17313.2	17688.6	14355.4	13951.2	17296.2	14886.2	33944.9	25363.6	16189.7	16831.2	18354.2	14314.9	17578.6	7729.5	8356.5	14977.4	14527.8	18883.4	17223.7	14082.4	6989.4	8578.3
Reversed	PC-O [42:6]	0.94	23224.9	2530.8	493.861	0.0213	19969.5	18848.3	17111.6	8383	12473.2	10322.3	15710.3	17170.6	5044.4	5483.5	14912.8	14443.7	14759.3	11751.8	10297.8	10721.8	13668.8	18278.7	16815.5	19449.5	23224.9	14765.9	16971.7	13733.9	10387.3	11372.8	13064.8	0	3451.3	9357.3	9134.8	10069.8	11630	14099	7608.5	0	8045.7	10394.9	11674.8	10222.2	3035	0	0
LipidXplorer	PC-O [42:6]	0.94	24983.2	2530.8	493.861	0.0198	19969.5	19278.8	17111.6	8383	12473.2	10322.3	15710.3	17170.6	5044.4	5483.5	15840.7	15363	15533	11751.8	10992.9	10721.8	14234.9	19194.7	18009.8	20905.1	24983.2	15498	16971.7	14304.7	10387.3	12406.5	13901.2	0	3451.3	9357.3	9134.8	10069.8	11630	14099	7608.5	0	8045.7	11031.5	11674.8	10222.2	3035	0	0
Reversed	PE [28:0]	1	19148.2	2369	0	0	7668.5	7717.7	7770.9	4399.5	5905.8	7341.9	0	0	6016.6	8149.1	5774.5	0	0	3336.8	3628.9	19148.2	0	4575.1	0	5782.3	6939	0	0	0	0	0	0	0	0	0	3191.8	0	0	0	0	0	0	0	0	0	0	0	6072.6
LipidXplorer	PE [28:0]	1	19148.2	2369	0	0	7668.5	7717.7	7770.9	4399.5	5905.8	7341.9	0	0	6016.6	8149.1	5774.5	0	0	3336.8	3628.9	19148.2	0	4575.1	0	5782.3	6939	0	0	0	0	0	0	0	0	0	3191.8	0	0	0	0	0	0	0	0	0	0	0	6072.6
Reversed	PE [34:0]	1	34749.9	3364.9	0	0	17102	16434.2	18348.9	8766.8	17024.6	18273.8	32725.7	29227.2	11524.2	9237.6	11024	13684.4	14647.7	13857.9	15304.8	13497.6	10751.2	13608.6	13100.1	12838.7	15050.6	34706	34749.9	18984.7	17003.5	12849.9	12524.5	9117.3	8879.4	7030.4	9267.2	8056.2	4964.8	7530.8	10628	10109.9	18421.6	21867.1	26003.5	22052.9	8009.6	3364.9	14949
LipidXplorer	PE [34:0]	1	34749.9	3364.9	0	0	17102	16434.2	18348.9	8766.8	17024.6	18273.8	32725.7	29227.2	11524.2	9237.6	11024	13684.4	14647.7	13857.9	15304.8	13497.6	10751.2	13608.6	13100.1	12838.7	15050.6	34706	34749.9	18984.7	17003.5	12849.9	12524.5	9117.3	8879.4	7030.4	9267.2	8056.2	4964.8	7530.8	10628	10109.9	18421.6	21867.1	26003.5	22052.9	8009.6	3364.9	14949
Reversed	PE [34:1]	0.98	33554.1	2268.4	305.087	0.0091	4447.6	3461.5	3244.3	0	5488.1	5421.8	6921.6	8271.3	0	0	0	16175	13650.4	7251.5	7591.2	14751	13123.4	6642.1	7773.9	0	5654	21500.9	20221.4	7769	2900.4	8371.8	6932.4	31857.1	33554.1	4951	3893.4	0	2391.1	6107.3	4212.8	0	8079	9636.1	21565.6	18013.8	13357.2	5471.6	0
LipidXplorer	PE [34:1]	0.98	33554.1	2211.7	305.087	0.0091	4447.6	3461.5	3244.3	0	5488.1	7099.5	6921.6	8271.3	0	0	2211.7	16175	13650.4	7251.5	7591.2	14751	13123.4	6642.1	7773.9	0	5654	21500.9	20221.4	7769	2900.4	8371.8	6932.4	31857.1	33554.1	4951	6424.2	0	2391.1	6107.3	4212.8	0	8079	9636.1	21565.6	18013.8	13357.2	5471.6	5064.9
Reversed	PE [34:2]	1	142659	2720	0	0	3818.2	3950.2	5990.5	3235	15575.7	14246.3	20548.1	25114.3	0	0	10166.7	21003.7	21349	8190.3	7199.7	9268.6	9602.8	8124.4	8839.5	13610.7	11700.5	24002	18985.1	7277.4	6007	10224.7	10108.4	45638	43916.4	8690.9	21490.7	8278.7	13188	9536.6	9478.6	10411.7	11204.6	13009.6	33909.5	33827.9	11213	7585	27395.5
LipidXplorer	PE [34:2]	1	142659	2720	0	0	3818.2	3950.2	5990.5	3235	15575.7	14246.3	20548.1	25114.3	0	0	10166.7	21003.7	21349	8190.3	7199.7	9268.6	9602.8	8124.4	8839.5	13610.7	11700.5	24002	18985.1	7277.4	6007	10224.7	10108.4	45638	43916.4	8690.9	21490.7	8278.7	13188	9536.6	9478.6	10411.7	11204.6	13009.6	33909.5	33827.9	11213	7585	27395.5
Reversed	PE [36:0]	0.78	29556	2346.1	1443.52	0.0488	16438	14851.8	24184	12821.1	6047.5	12009.9	25709.6	26558.1	10407.9	6811.1	8154.3	3459.4	4547.8	13228.3	12636.8	19463.4	17301.9	11576.6	12221.7	15258	17389.9	29556	26555.9	20226.6	17331.4	14686.3	14006.9	8494.8	0	5328.2	10577.2	0	0	7751.3	9509.9	10990.4	19273.1	21908.4	20222.8	17383.9	13496.5	0	0
LipidXplorer	PE [36:0]	0.78	29556	3148.9	1443.52	0.0488	16438	14851.8	24184	12821.1	22211.1	12009.9	25709.6	26558.1	10407.9	6811.1	8154.3	15209.5	17650.7	13228.3	12636.8	19463.4	17301.9	11576.6	12221.7	15258	17389.9	29556	26555.9	20226.6	17331.4	14686.3	14006.9	8494.8	0	5328.2	10577.2	0	6209.5	7751.3	9509.9	10990.4	19273.1	21908.4	20222.8	17383.9	13496.5	0	9373
Reversed	PE [36:1]	1	159024	30011.2	0	0	81965.2	75741.7	62657.4	44271.1	125695	125353	156275	145768	37740.7	30011.2	55676.4	91373.9	101895	69616	72202.5	85572.2	87549.3	78897.1	77416.2	57633.4	69018.5	136405	133838	81086.2	65133.9	64561.2	58140.2	72497.9	68213.7	36014.1	58243.7	39397.2	47273.5	52919.4	55702.6	52205.1	94077.9	102332	129130	113136	96958.2	67518.7	63603.3
LipidXplorer	PE [36:1]	1	159024	30011.2	0	0	81965.2	75741.7	62657.4	44271.1	125695	125353	156275	145768	37740.7	30011.2	55676.4	91373.9	101895	69616	72202.5	85572.2	87549.3	78897.1	77416.2	57633.4	69018.5	136405	133838	81086.2	65133.9	64561.2	58140.2	72497.9	68213.7	36014.1	58243.7	39397.2	47273.5	52919.4	55702.6	52205.1	94077.9	102332	129130	113136	96958.2	67518.7	63603.3
Reversed	PE [36:2]	1	203604	40098.4	0	0	138265	131908	116820	70886.8	97198.3	102421	200692	203604	58769.5	50621.6	97646.9	103432	119197	65909.1	71975	40748.3	43879.8	75012.3	73031.9	123409	145219	164164	149888	84061.9	64989.2	90731.7	82830	131896	139064	52604.4	65578.3	57715.7	74992.3	79708.1	101835	95847.7	121371	131261	181380	156915	71580.7	56437.1	95141.1
LipidXplorer	PE [36:2]	1	203604	40098.4	0	0	138265	131908	116820	70886.8	97198.3	102421	200692	203604	58769.5	50621.6	97646.9	103432	119197	65909.1	71975	40748.3	43879.8	75012.3	73031.9	123409	145219	164164	149888	84061.9	64989.2	90731.7	82830	131896	139064	52604.4	65578.3	57715.7	74992.3	79708.1	101835	95847.7	121371	131261	181380	156915	71580.7	56437.1	95141.1
Reversed	PE [36:3]	1	31504.7	0	19.984	0.0006	0	2246.4	7680.7	0	3266.9	3704.1	19613.6	20272.6	0	0	5106.5	13768.5	17257.5	3812.4	0	2893.2	4468.4	0	0	8605.6	11433.6	13076.1	9487.9	4475	2829.2	11578.1	9095.4	24312.7	23196.6	3984.1	2462.2	4739.6	0	5965.7	12842.8	11772.4	11220.1	13104	23960	21448.7	10287.5	4308.9	7196.4
LipidXplorer	PE [36:3]	1	31504.7	0	19.984	0.0006	0	2246.4	7680.7	0	3266.9	3704.1	19613.6	20272.6	0	0	5106.5	13768.5	17257.5	3812.4	0	2893.2	4468.4	0	0	8605.6	11433.6	13076.1	9487.9	4475	2829.2	11578.1	9095.4	24312.7	23196.6	3984.1	2462.2	4739.6	0	5965.7	12842.8	11772.4	11220.1	13104	23960	21448.7	10287.5	4308.9	7196.4
Reversed	PE [36:4]	1	115427	2216.5	37.128	0.0003	7458.9	5869.1	5346.5	0	11655.3	13173.7	21111.1	16747.7	0	0	9277.3	36600.8	41985.8	12082.4	13141.7	31668.8	31651.1	14246.5	15404.6	12281.4	13516.9	49729.5	40642.8	12345.1	7688.7	17225.3	16247	109692	115427	12790.7	16498.9	15382	16653.8	17553.3	9093.4	9092.7	15595.4	18010.5	46202.1	39690.3	27429.8	18516.5	12607
LipidXplorer	PE [36:4]	1	115427	2216.5	37.128	0.0003	7458.9	5869.1	5346.5	0	11655.3	13173.7	21111.1	16747.7	0	0	9277.3	36600.8	41985.8	12082.4	13141.7	31668.8	31651.1	14246.5	15404.6	12281.4	13516.9	49729.5	40642.8	12345.1	7688.7	17225.3	16247	109692	115427	12790.7	16498.9	15382	16653.8	17553.3	9093.4	9092.7	15595.4	18010.5	46202.1	39690.3	27429.8	18516.5	12607
Reversed	PE [38:1]	1	133223	31256.8	0	0	89299	82800.1	77180.8	46208.6	123467	125104	125265	123894	45319	36472.2	64525.7	78632.3	93253.2	57039.1	61266.7	74823.5	75783.5	79597.8	80183.4	64149.7	79193.3	111562	101928	77734.5	64252.7	85625.4	75499	47892.4	53204.8	34618.6	66515.7	36506	46988.6	48276.1	63098.3	60837.3	91765.9	96165.3	91866.2	78328.4	122250	84314.6	56835
LipidXplorer	PE [38:1]	1	133223	31256.8	0	0	89299	82800.1	77180.8	46208.6	123467	125104	125265	123894	45319	36472.2	64525.7	78632.3	93253.2	57039.1	61266.7	74823.5	75783.5	79597.8	80183.4	64149.7	79193.3	111562	101928	77734.5	64252.7	85625.4	75499	47892.4	53204.8	34618.6	66515.7	36506	46988.6	48276.1	63098.3	60837.3	91765.9	96165.3	91866.2	78328.4	122250	84314.6	56835
Reversed	PE [38:2]	1	438046	77268.9	0	0	376884	360165	438046	264051	320740	339282	352294	353671	195139	165493	274323	164505	191483	147230	155192	77827.1	88761.8	216830	209185	381952	427040	256806	268162	189547	153548	275737	258576	125890	124351	99650.1	186386	105542	149850	151522	245626	246918	252239	280885	272352	234664	202960	133042	167110
LipidXplorer	PE [38:2]	1	438046	77268.9	0	0	376884	360165	438046	264051	320740	339282	352294	353671	195139	165493	274323	164505	191483	147230	155192	77827.1	88761.8	216830	209185	381952	427040	256806	268162	189547	153548	275737	258576	125890	124351	99650.1	186386	105542	149850	151522	245626	246918	252239	280885	272352	234664	202960	133042	167110
Reversed	PE [38:3]	0.99	64476.9	3722.3	240.056	0.0037	40295.6	36784.2	50075.3	31689.3	36743.5	43428.2	59009.5	56735.5	23695.5	18851.7	30194.3	33436.9	37209.5	33535.9	34151.9	23470	25943.2	26767.8	25720.2	37424.8	46586.9	47185.8	43408	33948.7	23751.4	31934.3	31948.9	10451.7	3722.3	19800.8	20564	20479.7	30213.1	31010.9	30021.1	27571.5	42392.3	44527.3	50530.4	44745.6	37044.2	28289.5	22847.4
LipidXplorer	PE [38:3]	0.99	64476.9	12721.2	240.056	0.0037	40295.6	36784.2	50075.3	31689.3	36743.5	43428.2	59009.5	56735.5	23695.5	18851.7	30194.3	33436.9	37209.5	33535.9	34151.9	23470	25943.2	26767.8	25720.2	37424.8	46586.9	47185.8	43408	33948.7	23751.4	31934.3	31948.9	0	0	19800.8	20564	20479.7	30213.1	31010.9	30021.1	27571.5	42392.3	44527.3	50530.4	44745.6	37044.2	28289.5	22847.4
Reversed	PE [38:4]	1	364213	21758.7	230.395	0.0006	59396.1	60078.3	39027	27225.2	71957.7	74453.7	82648.1	85896.3	36868.6	30001.2	49867.7	120063	133904	57005.1	59434.5	88436.1	85327.5	64840.8	65567.5	55700.4	64432.6	187928	159580	65208	52973.6	82737.6	74129.3	352485	364213	51408.5	55511.2	56302.2	69877.1	71326.9	42915.3	40990	81988.6	87078.2	114893	109017	104274	69689.6	41995.8
LipidXplorer	PE [38:4]	1	364213	21758.7	230.395	0.0006	59396.1	60078.3	39027	27225.2	71957.7	74453.7	82648.1	85896.3	36868.6	30001.2	50313.8	120063	133904	57005.1	59434.5	88436.1	85327.5	64840.8	65567.5	55700.4	64432.6	187928	159580	65208	54548.4	82737.6	74129.3	352485	364213	51408.5	56028.8	56302.2	69877.1	71326.9	42915.3	40990	81988.6	88906.6	114893	109017	104274	69689.6	41995.8
Reversed	PE [38:6]	1	192651	2380	0	0	23958	23117.2	19745.6	10397.4	20265	22542.3	39338.3	37339.8	2380	0	16081.1	97081	113168	25512.8	27638.1	86107.4	92280.1	13688.7	14753.8	19685.8	20668.1	192651	150475	34361.7	28741.8	51269.6	48301.4	151816	153257	21968.9	29168.7	22403.8	32422.6	31590.8	23590.5	22262.2	47754.6	46939.1	97058.8	91424.8	32978.6	28423.9	30488.1
LipidXplorer	PE [38:6]	1	192651	2380	0	0	23958	23117.2	19745.6	10397.4	20265	22542.3	39338.3	37339.8	2380	0	16081.1	97081	113168	25512.8	27638.1	86107.4	92280.1	13688.7	14753.8	19685.8	20668.1	192651	150475	34361.7	28741.8	51269.6	48301.4	151816	153257	21968.9	29168.7	22403.8	32422.6	31590.8	23590.5	22262.2	47754.6	46939.1	97058.8	91424.8	32978.6	28423.9	30488.1
Reversed	PE [40:2]	0.93	36739.2	3923.2	1089.33	0.0297	26170.1	23838.9	36739.2	29268	21265.9	24726.5	26594.4	27901.1	7711.1	6031.8	20287.5	19715.9	16834.4	9852.1	12426.1	8874.6	11886.1	14654.1	14723.9	26443.9	31340.3	17102.8	9809.3	11382.2	13063.8	21921.2	19008.6	3923.2	0	7981.4	10848.7	5263.4	11181.7	12158.7	15129.1	19118.9	17460.4	19801.6	23131.9	19311.1	17116	13207.2	10346.9
LipidXplorer	PE [40:2]	0.93	36739.2	3645.8	1089.33	0.0297	26170.1	23838.9	36739.2	29268	21265.9	24726.5	26594.4	27901.1	12513.9	9741.2	20287.5	23203.4	16834.4	15668.6	18067.5	12827	11886.1	14654.1	14723.9	26443.9	31340.3	17102.8	15220.9	16499.6	15988.8	21921.2	19008.6	3923.2	3645.8	7981.4	10848.7	8380.6	11181.7	12158.7	20060.5	19118.9	17460.4	19801.6	23131.9	19311.1	17116	13207.2	10346.9
Reversed	PE [40:3]	0.95	63279.7	9905.7	848.179	0.0134	28860.8	26407.5	49833.1	34939.4	46912.5	43483.9	48970.7	48404.3	31755.1	24525.8	34504.6	23058.4	32950.2	38458	37300.3	26132.5	28934.4	32597.3	31802.2	40750.6	32529.2	40018.1	35780.6	33835.9	19339.9	43627.4	37109.3	35347.8	36574.1	20299.8	26271.6	20610.3	30097	30748.6	32606.2	31702.4	36537.1	41926.8	44729.3	37505.6	36331.9	26095.5	23643.6
LipidXplorer	PE [40:3]	0.95	63279.7	9905.7	848.179	0.0134	28860.8	26407.5	49833.1	34939.4	46912.5	43483.9	48970.7	48404.3	31755.1	24525.8	34504.6	33356.9	32950.2	38458	37300.3	26132.5	28934.4	32597.3	31802.2	40750.6	48848.8	40018.1	35780.6	33835.9	28522.6	43627.4	37109.3	35347.8	36574.1	20299.8	26271.6	20610.3	30097	30748.6	32606.2	31702.4	36537.1	41926.8	44729.3	37505.6	36331.9	26095.5	23643.6
Reversed	PE [40:4]	1	154859	30171.5	0	0	83782.6	80070	74633.6	49865.9	114278	113927	92840.6	92555.7	72696.6	60764	84564.1	68165.7	79909	60122.3	61840.8	62402.4	61995.9	93079.8	88217.1	89520.6	108019	145591	140804	75046.9	60780.2	119518	113358	108216	111058	50223.1	67941.2	52648.8	58719.4	60246.8	49823.7	47909.9	83587.4	86179	85201.6	72038.9	99675.7	66602.3	32970.6
LipidXplorer	PE [40:4]	1	154859	30171.5	0	0	83782.6	80070	74633.6	49865.9	114278	113927	92840.6	92555.7	72696.6	60764	84564.1	68165.7	79909	60122.3	61840.8	62402.4	61995.9	93079.8	88217.1	89520.6	108019	145591	140804	75046.9	60780.2	119518	113358	108216	111058	50223.1	67941.2	52648.8	58719.4	60246.8	49823.7	47909.9	83587.4	86179	85201.6	72038.9	99675.7	66602.3	32970.6
Reversed	PE [40:5]	1	68434	3268.7	221.038	0.0032	35709.7	32563.3	42737.4	32118.8	34259.4	37412.4	47586.6	47443	13171.4	11385.8	16603.3	27715	32460.3	18504.1	19655.5	49772.2	50996.7	19157.2	19621.9	27409.8	33726.6	68434	60312.2	45454.3	35848.3	52228	49099.6	29131.3	29729.4	8304	14575.9	9331.4	21370	21543.4	21115.6	20091.7	34992.4	37686.9	24490.8	22696.9	34974.8	23251	7841.5
LipidXplorer	PE [40:5]	1	68434	6444.8	221.038	0.0032	35709.7	32563.3	42737.4	32118.8	34259.4	37412.4	47586.6	47443	13171.4	11385.8	16603.3	27715	32460.3	18504.1	19655.5	49772.2	50996.7	19157.2	19621.9	27409.8	33726.6	68434	60312.2	45454.3	35848.3	52228	49099.6	29131.3	29729.4	8304	14575.9	9331.4	21370	21543.4	24573.1	20091.7	34992.4	37686.9	24490.8	22696.9	34974.8	26224.5	7841.5
Reversed	PE [40:6]	1	142713	5862.7	28.995	0.0002	43243.3	42849.6	33692.7	22643.3	20855.3	23380	64942.9	64596.3	7936	5862.7	20718.2	73788.4	81515.2	23163.6	26982.6	73058.8	77812.1	13230	13016.4	20905.6	23837.6	142713	116703	48255.6	36226.8	45377.1	45362.9	92184.2	99656.6	14638.3	28176.7	14412.9	25931.8	25095.1	22935.3	21706.1	52630.4	57031.2	57153.7	52535.5	26743.7	19724.1	21287.5
LipidXplorer	PE [40:6]	1	146251	5862.7	28.995	0.0002	43243.3	42849.6	33692.7	22643.3	20855.3	23380	64942.9	64596.3	7936	5862.7	20718.2	73788.4	81515.2	23163.6	26982.6	73058.8	77812.1	13230	13016.4	20905.6	23837.6	146251	116703	48255.6	36226.8	45377.1	45362.9	92184.2	99656.6	14638.3	28176.7	14412.9	25931.8	25095.1	22935.3	21706.1	52630.4	57031.2	57153.7	52535.5	26743.7	19724.1	21287.5
Reversed	PE [42:4]	0.96	10266.1	2044	476.844	0.0464	4634.1	0	6490.4	0	7810.6	5126.7	3784.9	2339.5	0	0	3695.1	0	3452.2	3614	3867.9	0	2091.9	3633.4	2478.7	6078.4	7811.7	7868.9	3805.4	5264	3165.2	9096.7	6356.2	2394.7	2044	0	2711.2	0	0	0	0	0	6248.1	4187.3	4190	3606.8	7872.3	0	0
LipidXplorer	PE [42:4]	0.96	8620.8	2062.7	476.844	0.0553	3612.4	0	4246.7	2072.3	5900.2	3414.8	2900.7	0	0	0	3695.1	0	4318.5	3614	4346.8	0	3329.5	4045.6	2890	4931.7	7811.7	7868.9	3805.4	5264	2240.5	7302	4799.8	2394.7	0	0	3570.5	0	0	2302.7	0	0	5593.1	4187.3	5015.1	4250.8	5466	0	0
Reversed	PE [42:5]	0.92	39791.8	2057.5	1996.84	0.0502	6261.4	11394.6	22466.2	12386.8	15404.3	14968.6	15866.6	9052.6	4852.8	2439.3	4075.5	8682.6	12449.6	3675.2	7393.6	17749.6	17791.5	10299.9	10133.3	7027	8268.8	7283.1	9638.1	9773.8	5667.4	10998.1	9538.2	0	3039.9	0	6893.3	0	5024	6688.4	5769.4	4771.6	4014.1	6266.4	11515.7	10274.4	19337.4	10835.7	0
LipidXplorer	PE [42:5]	0.92	33693.7	2057.5	1996.84	0.0593	6261.4	3795.1	13750.2	5542.8	11707.1	10491.2	5418.7	9052.6	3080.7	0	4075.5	4591.3	7140.6	3675.2	4458.5	10753.2	10207.2	7773.6	7612.7	7027	8268.8	7283.1	9638.1	9773.8	5667.4	10998.1	9538.2	0	0	0	0	0	2216.2	4152	5769.4	4771.6	4014.1	6266.4	6458.9	6327.9	14746.7	7961.9	0
Reversed	PE [42:6]	1	71910.2	6738.8	0	0	51893.6	46621	53470.7	41986.4	22681.4	27468.2	64094.9	63187.7	10871.6	11716.6	26335.4	25099.2	32569.2	17438.7	18006.4	42920.8	46527.6	15498.2	15463.4	27244.3	33567.2	71910.2	66447.8	48540	39548.9	58003.1	51788.4	13520.3	13213.6	9510.9	32308.6	9556.5	17225.1	15559.7	27944.6	25741	39610.9	43580.2	31021.9	24210.7	28162.6	17630.1	14053.3
LipidXplorer	PE [42:6]	1	71910.2	6738.8	0	0	51893.6	46621	53470.7	41986.4	22681.4	27468.2	64094.9	63187.7	10871.6	11716.6	26335.4	25099.2	32569.2	17438.7	18006.4	42920.8	46527.6	15498.2	15463.4	27244.3	33567.2	71910.2	66447.8	48540	39548.9	58003.1	51788.4	13520.3	13213.6	9510.9	32308.6	9556.5	17225.1	15559.7	27944.6	25741	39610.9	43580.2	31021.9	24210.7	28162.6	17630.1	14053.3
Reversed	PE-O [36:3]	0.95	25890	2757	497.334	0.0192	5016.6	5608.9	12498.6	3834.4	4539	4029.5	5734.6	6721.6	8754.6	3504.7	22890	13242.3	12775	13308	13426.6	5675.8	7819.6	14026.2	14020.7	20557	25890	8887.6	3599.6	8914.7	0	13108.8	11030.9	0	0	5384.7	4809.1	6706.9	13519.8	12271.5	10039	9765.3	13672.5	10667.6	15575.2	15770.5	10454.6	0	0
LipidXplorer	PE-O [36:3]	0.95	25890	2280.9	497.334	0.0192	5016.6	5608.9	12498.6	3834.4	4539	4029.5	5734.6	6721.6	8754.6	3504.7	22890	13242.3	12775	13308	13426.6	5675.8	7819.6	14026.2	14020.7	20557	25890	8887.6	3599.6	8914.7	3965.3	13108.8	11030.9	0	3840.6	5384.7	4809.1	6706.9	13519.8	12271.5	10039	9765.3	13672.5	10667.6	15575.2	15770.5	10454.6	5165.2	0
Reversed	PE-O [36:4]	0.96	26766.8	0	795.095	0.0297	0	2332.4	0	0	0	2168	7346.6	6127.4	5527	4915.5	23335.6	8083.3	11355.9	12810.2	12870.4	14840.2	15666.2	12452.4	11548.3	16926.5	20370.1	6561.3	0	0	0	3635.2	5290.3	6807.4	5235.4	2713.5	3091.3	0	12253.1	9830.4	6271.8	2863.7	3158.1	5083.3	17831.7	15087.9	10578.5	3650.6	0
LipidXplorer	PE-O [36:4]	0.96	26766.8	0	795.095	0.0297	0	2332.4	0	0	0	2168	7346.6	6127.4	7551.7	4915.5	23335.6	11780.9	11355.9	12810.2	12870.4	14840.2	15666.2	12452.4	11548.3	16926.5	20370.1	6561.3	2672.2	0	3390.2	6412.8	5290.3	6807.4	5235.4	2713.5	3091.3	0	12253.1	9830.4	6271.8	3993.4	6354.2	5083.3	17831.7	15087.9	10578.5	3650.6	0
Reversed	PE-O [36:5]	1	51712	3032.2	13.746	0.0003	11962.8	13235.1	5579	3324.5	6733	4886.6	18448	18611.1	16074	15024.9	45231.2	29354.3	33794.6	27549.3	30221.7	32267.7	33307.8	27696.3	26205.6	30891	36176	18482.5	14860.4	18169	14961.2	22051.7	20891.3	24877.5	23860.4	13587.7	17693.1	13688.5	25403.6	24826.4	11455.4	8968.6	25373.7	26580.3	28369.7	23753.1	40703.2	33024	0
LipidXplorer	PE-O [36:5]	1	51712	3032.2	13.746	0.0003	11962.8	13235.1	5579	3324.5	6733	4886.6	18448	18611.1	16074	15024.9	45231.2	29354.3	33794.6	27549.3	30221.7	32267.7	33307.8	27696.3	26205.6	30891	36176	18482.5	14860.4	18169	15451.8	22051.7	20891.3	24877.5	23860.4	13587.7	17693.1	13688.5	25403.6	24826.4	11455.4	8968.6	25843.3	26580.3	28369.7	23753.1	40703.2	33024	0
Reversed	PE-O [36:6]	0.4	26375.1	2455.1	2715	0.1029	5957.8	5815.4	0	2475.8	9212.2	5195.6	0	0	6388.3	6971.9	15682.6	12292.7	15285.2	13413.2	21235.2	0	17686.3	11557.4	9671.4	5897.9	19771.9	2633.4	7835.1	21222.9	3898.9	16217.2	16846.8	10202.2	5974.8	0	4856.1	19465.5	5639.7	5799.2	23141.5	7189.7	3732.7	9348.8	17556.5	6828.6	9078.5	3415.7	0
LipidXplorer	PE-O [36:6]	0.4	19930.2	2455.1	2715	0.1362	5957.8	5815.4	0	2475.8	0	5195.6	0	0	6388.3	6971.9	15682.6	12292.7	15285.2	13413.2	0	5014.8	17686.3	11557.4	9671.4	5897.9	0	2633.4	7835.1	0	3898.9	16217.2	0	0	0	0	4856.1	0	5639.7	5799.2	0	7189.7	3732.7	9348.8	0	6828.6	0	3415.7	0
Reversed	PE-O [38:5]	1	93317.3	2879.8	0	0	28368.3	27070.2	23151.3	15664.5	20625.1	23971.1	43190.3	47343.4	27941.4	23121.9	88895.3	54311.2	59521.2	43469.3	47567.2	60309	62883.5	51566	52881.3	56538.3	61115.3	34132.6	26798.5	35716.5	29412.2	46020	43049.1	42061.8	41304	28866.8	26057.5	31148.9	48628.7	47075.3	20189	17898.7	38672.6	37853.9	61307	50960.9	64816.7	50786.9	2879.8
LipidXplorer	PE-O [38:5]	1	93317.3	2879.8	0	0	28368.3	27070.2	23151.3	15664.5	20625.1	23971.1	43190.3	47343.4	27941.4	23121.9	88895.3	54311.2	59521.2	43469.3	47567.2	60309	62883.5	51566	52881.3	56538.3	61115.3	34132.6	26798.5	35716.5	29412.2	46020	43049.1	42061.8	41304	28866.8	26057.5	31148.9	48628.7	47075.3	20189	17898.7	38672.6	37853.9	61307	50960.9	64816.7	50786.9	2879.8
Reversed	PE-O [38:6]	1	88834.3	6661.5	6.865	0.0001	26394.4	26020.9	29764.8	18007.6	17329.7	19546.2	43313.7	47640.8	20689.7	19168.8	81924.8	46090.9	52409.3	43973.1	49542.8	84384.6	88834.3	42772.7	40583.9	58157.4	67954.4	41919.5	32762.4	37720	31120	40547.7	35695.7	31585.6	34388.1	20210.5	23472.4	21088.1	40236.3	40810	26562.6	24755.4	40726	41286.2	50366.7	47871.8	49928.8	36002.9	0
LipidXplorer	PE-O [38:6]	1	88834.3	6661.5	6.865	0.0001	26394.4	26020.9	29764.8	18007.6	17329.7	19546.2	43313.7	47640.8	21527.3	19168.8	81924.8	46090.9	52409.3	43973.1	49542.8	84384.6	88834.3	42772.7	40583.9	58157.4	67954.4	41919.5	32762.4	37720	31120	40547.7	35695.7	31585.6	34388.1	20210.5	23472.4	21088.1	40236.3	40810	26562.6	24755.4	40726	41286.2	50366.7	47871.8	49928.8	36002.9	0
Reversed	PE-O [38:7]	1	66603.1	2100.1	0	0	17776.3	18470.9	17567.9	9338.7	3344.6	0	28378.2	29490.3	6120.3	7533.6	30840.8	25531.8	29335.9	20179	22024.6	63458.3	66603.1	14695.1	14178.1	25085.7	30315.5	35840.9	28992.7	30493.8	24777.2	20469.6	20236.1	19697	18751.1	9751.3	12283.9	9833.6	19385.5	21099.3	21690.5	20082.7	29821.2	31048.3	24395.1	24815.4	19717.7	10000.3	0
LipidXplorer	PE-O [38:7]	1	66603.1	2100.1	0	0	17776.3	18470.9	17567.9	9338.7	3344.6	0	28378.2	29490.3	6120.3	7533.6	30840.8	25531.8	29335.9	20179	22024.6	63458.3	66603.1	14695.1	14178.1	25085.7	30315.5	35840.9	28992.7	30493.8	24777.2	20469.6	20236.1	19697	18751.1	9751.3	12283.9	9833.6	19385.5	21099.3	21690.5	20082.7	29821.2	31048.3	24395.1	24815.4	19717.7	10000.3	0
Reversed	PE-O [40:5]	0.13	33390.4	4344.2	3527.61	0.1056	12858.3	9612.3	18874.7	8786.8	15126.1	14638.4	14232.9	8886.6	10088.2	7893.4	24726.9	23609	24386.6	17346.4	18916.8	16540.2	17305.5	22625.6	22978.7	22199.3	27087	17306.3	15510.9	15063.1	13489.8	18327.9	18243.6	8327.3	4761.4	8328.1	0	8232.2	12374	14665.6	5889.7	5797.7	12244.8	11565.9	21167.9	16875	17913.8	10988.2	0
LipidXplorer	PE-O [40:5]	0.13	84877.7	4344.2	3527.61	0.0416	12858.3	9612.3	20215.1	8786.8	15126.1	14945.2	14232.9	9805.4	10088.2	7893.4	24726.9	23609	26354.8	17346.4	18916.8	18701.7	19474.6	22625.6	22978.7	24074.8	27087	18807.8	16393.3	16270.6	13489.8	19816	18243.6	8327.3	4761.4	8328.1	20052.5	8232.2	13020	14665.6	6378	5797.7	13151.7	13071.9	21167.9	17955.9	17913.8	10988.2	13759.1
Reversed	PE-O [40:6]	0.99	19320.2	2063.2	222.572	0.0115	3169.2	4638.7	9013.6	0	2638.3	2063.2	4119.9	6178.4	3192	0	12663.2	8510	13234.5	7812.3	6330.6	14534.5	14585.2	10171.6	10945	12611.2	15488.3	10096.3	5933.7	8119.5	7319.1	10005.9	9027	0	0	2746.3	0	0	4344.2	7381.8	3283.9	0	6098	10126.7	8126.1	7268.8	2641.2	0	0
LipidXplorer	PE-O [40:6]	0.99	19320.2	2063.2	222.572	0.0115	3169.2	4638.7	9013.6	0	2638.3	2063.2	4119.9	6178.4	3192	0	12663.2	8510	13234.5	7812.3	6330.6	14534.5	14585.2	10171.6	10945	12611.2	15488.3	10096.3	5933.7	8119.5	7319.1	10005.9	9027	0	0	2746.3	2200.8	0	4344.2	7381.8	5791.4	0	6098	10126.7	8126.1	7268.8	4673.2	0	0
Reversed	PE-O [40:7]	1	40804.2	3001.2	0	0	15961.1	16636.8	21375.3	10846.7	5137.1	3714.3	21953.5	23854.2	8500.4	5135.7	27573.3	20754.7	22864.3	12782.4	15073.7	38529.9	40804.2	13099.1	14040.2	22037.4	24630.3	22942.9	20508.8	25120.4	19421.5	21176.4	20482	10268.3	9500.2	7983.7	11164.8	9776.7	14651.4	15135	16879.4	15419.7	21387.2	22307.2	20653.8	19706.2	13678.8	8723.5	0
LipidXplorer	PE-O [40:7]	1	40804.2	3001.2	0	0	15961.1	16636.8	21375.3	10846.7	5137.1	3714.3	21953.5	23854.2	8500.4	5135.7	27573.3	20754.7	22864.3	12782.4	15073.7	38529.9	40804.2	13099.1	14040.2	22037.4	24630.3	22942.9	20508.8	25120.4	19421.5	21176.4	20482	10268.3	9500.2	7983.7	11164.8	9776.7	14651.4	15135	16879.4	15419.7	21387.2	22307.2	20653.8	19706.2	13678.8	8723.5	0
Reversed	PE-O [40:8]	1	22910.6	2190.3	0	0	4792.5	7372	6741.7	0	0	0	8169.2	7166.2	0	0	18270.1	11910.5	11867.6	9242.3	8925.6	22910.6	22612.5	6214.7	4452.1	12604.5	15243.7	13248.7	11056.3	13980	10544.8	8967.4	7281.2	3940.6	3566.8	0	4139.2	0	5677.2	7614.1	11164.1	9306.8	11269.3	12573.5	10776.2	9040.7	3325.3	0	0
LipidXplorer	PE-O [40:8]	1	22910.6	2190.3	0	0	4792.5	7372	6741.7	0	0	0	8169.2	7166.2	0	0	18270.1	11910.5	11867.6	9242.3	8925.6	22910.6	22612.5	6214.7	4452.1	12604.5	15243.7	13248.7	11056.3	13980	10544.8	8967.4	7281.2	3940.6	3566.8	0	4139.2	0	5677.2	7614.1	11164.1	9306.8	11269.3	12573.5	10776.2	9040.7	3325.3	0	0
Reversed	SM [32:1]	1	239394	60687	0	0	198497	190743	149975	89756	192158	196156	144112	148988	196647	173155	175122	133357	148835	163399	165148	161082	173490	168088	159469	136175	155602	175032	176909	144020	119555	162806	143814	84961.3	83556.1	73086.2	124803	80124.6	94524.9	99253.4	119100	109658	163266	176600	125126	109565	137375	93028.4	61994.1
LipidXplorer	SM [32:1]	1	239394	60687	0	0	198497	190743	149975	89756	192158	196156	144112	148988	196647	173155	175122	133357	148835	163399	165148	161082	173490	168088	159469	136175	155602	175032	176909	144020	119555	162806	143814	84961.3	83556.1	73086.2	124803	80124.6	94524.9	99253.4	119100	109658	163266	176600	125126	109565	137375	93028.4	61994.1
Reversed	SM [32:2]	1	25523.4	2425.7	0	0	23174.8	16312.6	9213.7	2425.7	13469.9	12993.3	3729.7	7585.1	4630	4294.7	15555.1	5613.2	5376.8	13156.2	13096.2	13431.4	12758.1	12182.1	10863.7	6893.1	9976.7	9246.8	6383.7	7035.2	4538.2	7323.5	7010	5932.3	2561.8	0	5485.8	3224	4051.4	2962.7	5657.1	6625.8	9544.8	9236	8201.5	7739	6562.8	5530.4	0
LipidXplorer	SM [32:2]	1	25523.4	2425.7	0	0	23174.8	16312.6	9213.7	2425.7	13469.9	12993.3	3729.7	7585.1	4630	4294.7	15555.1	5613.2	5376.8	13156.2	13096.2	13431.4	12758.1	12182.1	10863.7	6893.1	9976.7	9246.8	6383.7	7035.2	4538.2	7323.5	7010	5932.3	2561.8	0	5485.8	3224	4051.4	2962.7	5657.1	6625.8	9544.8	9236	8201.5	7739	6562.8	5530.4	0
Reversed	SM [33:1]	1	100850	27468	0	0	100850	91292.5	69410.1	50421.3	73789.5	78293.9	62476.6	60834.5	76786.6	68968.8	71842.2	58295.6	65951.1	63821.6	67209.9	41159.8	45022.6	74657.4	72063.6	51671	64049.7	75142.1	68204.1	57874.2	46834.2	74589	69254	27468	28205.1	30500.5	43165.7	33985.7	39530.2	40673.5	47820.5	43636.8	72470.8	81934.5	65769.3	58085.8	39089.1	34202.8	31221.2
LipidXplorer	SM [33:1]	1	100850	27468	0	0	100850	91292.5	69410.1	50421.3	73789.5	78293.9	62476.6	60834.5	76786.6	68968.8	71842.2	58295.6	65951.1	63821.6	67209.9	41159.8	45022.6	74657.4	72063.6	51671	64049.7	75142.1	68204.1	57874.2	46834.2	74589	69254	27468	28205.1	30500.5	43165.7	33985.7	39530.2	40673.5	47820.5	43636.8	72470.8	81934.5	65769.3	58085.8	39089.1	34202.8	31221.2
Reversed	SM [34:1]	1	3.2565e+06	1.03449e+06	0	0	3.2565e+06	3136814	2.93569e+06	2.1639e+06	2.37812e+06	2.88695e+06	2.70164e+06	2.54156e+06	2.13042e+06	1986326	1.88151e+06	1.60335e+06	1.6003e+06	1.7562e+06	1.80958e+06	2.03651e+06	2.0599e+06	1.88516e+06	1.7814e+06	1.98966e+06	2.08328e+06	1.58597e+06	1736288	1755353	1602391	1636468	1578728	1.33119e+06	1.43986e+06	1.03449e+06	2.27342e+06	1042681	1.77649e+06	1.61894e+06	1.33021e+06	1272596	2.3701e+06	2.38944e+06	1.66361e+06	1.53751e+06	2.49088e+06	2.02947e+06	1.26857e+06
LipidXplorer	SM [34:1]	1	3.2565e+06	1.03449e+06	0	0	3.2565e+06	3136814	2.93569e+06	2.1639e+06	2.37812e+06	2.88695e+06	2.70164e+06	2.54156e+06	2.13042e+06	1986326	1.88151e+06	1.60335e+06	1.6003e+06	1.7562e+06	1.80958e+06	2.03651e+06	2.0599e+06	1.88516e+06	1.7814e+06	1.98966e+06	2.08328e+06	1.58597e+06	1736288	1755353	1602391	1636468	1578728	1.33119e+06	1.43986e+06	1.03449e+06	2.27342e+06	1042681	1.77649e+06	1.61894e+06	1.33021e+06	1272596	2.3701e+06	2.38944e+06	1.66361e+06	1.53751e+06	2.49088e+06	2.02947e+06	1.26857e+06
Reversed	SM [34:2]	1	462064	72340.9	0	0	385742	354828	254992	145127	244018	260582	204108	210850	189163	170666	300439	173955	197303	189243	196457	226271	245019	230601	221629	170064	202054	168461	164261	185201	154345	197667	183159	210478	211008	84996.6	200626	90693.7	182996	188318	171032	158455	275593	297372	177307	157832	258754	172543	74958
LipidXplorer	SM [34:2]	1	462064	72340.9	0	0	385742	354828	254992	145127	244018	260582	204108	210850	189163	170666	300439	173955	197303	189243	196457	226271	245019	230601	221629	170064	202054	168461	164261	185201	154345	197667	183159	210478	211008	84996.6	200626	90693.7	182996	188318	171032	158455	275593	297372	177307	157832	258754	172543	74958
Reversed	SM [35:1]	1	5.21731e+06	1.92338e+06	0	0	4.85001e+06	4695393	4.90564e+06	3.67582e+06	3.48873e+06	4.18426e+06	4.57405e+06	4.27272e+06	3.98181e+06	3.73535e+06	2.81076e+06	2.69962e+06	2.67614e+06	2.37736e+06	2.50556e+06	2.39889e+06	2.47263e+06	2.84757e+06	2.69677e+06	3.0242e+06	3.11701e+06	2.6011e+06	2.85571e+06	2.71625e+06	2.51913e+06	3.17628e+06	3.08114e+06	2.89596e+06	3.21164e+06	3369403	3.27894e+06	3.34649e+06	2.70158e+06	2.42783e+06	3.09478e+06	3.00119e+06	3.06349e+06	3.06822e+06	3.35428e+06	3.14385e+06	3.93847e+06	3.20435e+06	4.32932e+06
LipidXplorer	SM [35:1]	1	5.21731e+06	1.92338e+06	0	0	4.85001e+06	4695393	4.90564e+06	3.67582e+06	3.48873e+06	4.18426e+06	4.57405e+06	4.27272e+06	3.98181e+06	3.73535e+06	2.81076e+06	2.69962e+06	2.67614e+06	2.37736e+06	2.50556e+06	2.39889e+06	2.47263e+06	2.84757e+06	2.69677e+06	3.0242e+06	3.11701e+06	2.6011e+06	2.85571e+06	2.71625e+06	2.51913e+06	3.17628e+06	3.08114e+06	2.89596e+06	3.21164e+06	3369403	3.27894e+06	3.34649e+06	2.70158e+06	2.42783e+06	3.09478e+06	3.00119e+06	3.06349e+06	3.06822e+06	3.35428e+06	3.14385e+06	3.93847e+06	3.20435e+06	4.32932e+06
Reversed	SM [36:1]	1	659728	113668	0	0	322951	306876	206935	113668	284937	295961	191094	186374	394997	324469	348317	209299	227633	239507	255341	378515	412731	371310	358333	192864	231299	285380	242921	342419	290601	219223	203494	302776	320095	163283	365248	177171	233987	230353	167274	157813	362687	375022	247596	211720	256761	175375	148376
LipidXplorer	SM [36:1]	1	659728	113668	0	0	322951	306876	206935	113668	284937	295961	191094	186374	394997	324469	348317	209299	227633	239507	255341	378515	412731	371310	358333	192864	231299	285380	242921	342419	290601	219223	203494	302776	320095	163283	365248	177171	233987	230353	167274	157813	362687	375022	247596	211720	256761	175375	148376
Reversed	SM [36:2]	1	309220	52786.2	0	0	155832	141047	83592.7	52848.2	129591	139347	93192	100718	124248	104354	176275	92444.1	99063.4	88444.8	92243.8	132568	140224	174536	172581	78984.8	92420.6	105138	91494.5	142070	111881	101830	96006.7	160458	162791	58136.1	132099	62608.8	95286.6	96358.4	83050.1	76108	153826	164101	99457.3	95467.1	119239	85195.7	56058.6
LipidXplorer	SM [36:2]	1	309220	52786.2	0	0	155832	141047	83592.7	52848.2	129591	139347	93192	100718	124248	104354	176275	92444.1	99063.4	88444.8	92243.8	132568	140224	174536	172581	78984.8	92420.6	105138	91494.5	142070	111881	101830	96006.7	160458	162791	58136.1	132099	62608.8	95286.6	96358.4	83050.1	76108	153826	164101	99457.3	95467.1	119239	85195.7	56058.6
Reversed	SM [36:3]	1	13911.2	2203.7	0	0	7619.2	10401.7	7656.7	0	6568.6	7062	6358	2368.9	0	3725.6	11264.3	5249.6	5129.8	5046.6	0	0	0	8422.3	6777.9	5722.1	5611.5	5355.2	4278.4	0	3400.3	6411.5	3907.8	5013.4	7853.7	0	4670.3	0	2203.7	0	2966.1	4089.3	6580.2	6208.7	5990.6	3560.5	3419.7	0	0
LipidXplorer	SM [36:3]	1	13911.2	2203.7	0	0	7619.2	10401.7	7656.7	0	6568.6	7062	6358	2368.9	0	3725.6	11264.3	5249.6	5129.8	5046.6	0	0	0	8422.3	6777.9	5722.1	5611.5	5355.2	4278.4	0	3400.3	6411.5	3907.8	5013.4	7853.7	0	4670.3	0	2203.7	0	2966.1	4089.3	6580.2	6208.7	5990.6	3560.5	3419.7	0	0
Reversed	SM [37:1]	1	26474.9	3929.7	0	0	20371.5	15305	12346.7	5945.8	16170.5	16282	12366.6	9889.4	21183.4	17634.1	20596.5	9594.1	12794.2	13916.3	14535.2	12509.1	15554	20540.9	21793.2	12129.5	14278.1	21693	17214.5	16703.1	11013.1	19371.4	16602.5	10296.5	9111.9	8307.1	15476.5	11057.3	7885.1	9602.9	12563.6	12050.7	22063.8	22552.2	17624.3	13639.1	13296.5	4237	8677.1
LipidXplorer	SM [37:1]	1	26474.9	3929.7	0	0	20371.5	15305	12346.7	5945.8	16170.5	16282	12366.6	9889.4	21183.4	17634.1	20596.5	9594.1	12794.2	13916.3	14535.2	12509.1	15554	20540.9	21793.2	12129.5	14278.1	21693	17214.5	16703.1	11013.1	19371.4	16602.5	10296.5	9111.9	8307.1	15476.5	11057.3	7885.1	9602.9	12563.6	12050.7	22063.8	22552.2	17624.3	13639.1	13296.5	4237	8677.1
Reversed	SM [38:1]	1	260020	67880	2023.31	0.0078	260020	244666	132395	76711.1	172653	164517	113728	125426	259511	215944	226634	132235	145501	186614	202303	208103	221870	202367	201028	149831	179053	189412	155717	177786	152609	173965	150590	115284	123413	104076	172337	117422	139405	148255	163413	151708	176989	181400	170300	157102	130304	91815.8	88351
LipidXplorer	SM [38:1]	1	260020	72715.2	2023.31	0.0078	260020	239170	138414	81549.9	169526	163360	122041	125426	259511	215944	214750	132235	145501	186614	196714	208103	221870	202367	201028	149831	182887	189412	155717	177786	145129	166778	150590	112005	123413	104076	172337	112785	139405	145737	159214	151708	172631	181400	176280	157102	130004	91815.8	88351
Reversed	SM [38:2]	1	116926	31297	0	0	100963	91044.8	52824.9	35227.9	68664.3	75272.9	60517.3	56389.6	67258.4	56844.3	94879.1	46342.4	51305.1	51654	53704.6	64242.7	66026.5	84899.4	81449.2	52876.8	60718.2	59206	49733.2	61243.3	50503.3	54192.4	51112	58189.4	59084.9	34732.5	67621.1	37350.3	52703.7	52569.6	52238.1	47447	68966.1	69448.9	61836.6	57401.2	55627.2	38556	31297
LipidXplorer	SM [38:2]	1	116926	31297	0	0	100963	91044.8	52824.9	35227.9	68664.3	75272.9	60517.3	56389.6	67258.4	56844.3	94879.1	46342.4	51305.1	51654	53704.6	64242.7	66026.5	84899.4	81449.2	52876.8	60718.2	59206	49733.2	61243.3	50503.3	54192.4	51112	58189.4	59084.9	34732.5	67621.1	37350.3	52703.7	52569.6	52238.1	47447	68966.1	69448.9	61836.6	57401.2	55627.2	38556	31297
Reversed	SM [39:1]	0.99	90488.3	16096.3	278.111	0.0031	66502.1	63810.7	49546.6	30403.9	54728.1	58467.7	48957.1	45500.4	76040.5	62827.9	68915	42844.7	50235.2	57129.2	59768.6	51288.1	52530.4	65680.4	69138	54572.9	62271.7	78157.7	62844.5	52899.1	41967	68297.7	63531.6	26383.7	30162.9	27912.8	42143.2	32558	37485.9	37665.8	44287.1	43852.3	57582.4	56830.8	58444.8	49746.5	37542.1	27715.4	25640.2
LipidXplorer	SM [39:1]	0.99	90488.3	24681.1	278.111	0.0031	66502.1	63810.7	49546.6	30403.9	54728.1	58467.7	48957.1	45500.4	76040.5	62827.9	68915	42844.7	50235.2	57129.2	59768.6	51288.1	52530.4	65680.4	69138	54572.9	62271.7	78157.7	62844.5	52899.1	41967	68297.7	63531.6	26383.7	30162.9	27912.8	42143.2	32558	37485.9	37665.8	44287.1	43852.3	57582.4	56830.8	58444.8	49746.5	37542.1	27715.4	25640.2
Reversed	SM [39:2]	0.99	17169.2	2186.6	42.648	0.0025	10856.8	7883.2	2820.3	0	9180.9	6058.6	0	4628.5	8575.1	6046.5	14501.8	3745.8	5436.2	6983.4	9473.9	7818.2	7391.6	12267.9	12822	3274.2	7170.6	16046.6	12305.7	7937	4185.9	10528.1	10502.8	4044.7	0	0	5021.2	0	0	3938	7055.1	5495.6	10577	13697.5	5882.1	7759	4806.2	2814.1	0
LipidXplorer	SM [39:2]	0.99	17169.2	2186.6	42.648	0.0025	10856.8	7883.2	2820.3	0	9180.9	6058.6	5203.1	4628.5	8575.1	6046.5	14501.8	3745.8	5436.2	6983.4	9473.9	7818.2	7391.6	12267.9	12822	3274.2	7170.6	16046.6	12305.7	7937	4185.9	10528.1	10502.8	4044.7	0	0	5021.2	0	0	3938	7055.1	5495.6	10577	13697.5	5882.1	7759	4806.2	2814.1	0
Reversed	SM [40:1]	1	533744	126539	0	0	533744	479849	352041	194830	293387	296395	250820	246135	434304	371906	372111	278192	310540	441449	475029	388841	434938	354259	349134	352284	398151	339920	277911	349556	295430	266178	241654	240212	247279	179564	360179	192430	309228	314780	277703	253148	355401	375864	326425	292205	282324	193705	147044
LipidXplorer	SM [40:1]	1	533744	126539	0	0	533744	479849	352041	194830	293387	296395	250820	246135	434304	371906	372111	278192	310540	441449	475029	388841	434938	354259	349134	352284	398151	339920	277911	349556	295430	266178	241654	240212	247279	179564	360179	192430	309228	314780	277703	253148	355401	375864	326425	292205	282324	193705	147044
Reversed	SM [40:2]	1	557641	82031	21.174	0	557641	509942	265949	150528	288922	316209	219162	216870	314635	264177	438556	232355	248331	307761	327586	393287	412904	343500	330944	241602	273704	362634	311964	235450	195576	246182	235181	185359	192465	125321	247690	128171	208231	212918	205135	209084	316195	331146	268958	235613	284721	186626	90620.7
LipidXplorer	SM [40:2]	1	557641	82031	21.174	0	557641	509942	265949	150528	288922	316209	219162	216870	314635	264177	438556	232355	248331	307761	327586	393287	412904	343500	330944	241602	273704	362634	311964	235450	195576	246182	235181	185359	192465	125321	247690	128171	208231	212918	205135	209084	316195	331146	268958	235613	284721	186626	90620.7
Reversed	SM [40:3]	0.99	32608.8	4096.7	113.329	0.0035	27477.2	24778.4	18964.7	10077.2	19514.4	20435.2	10969	14880.8	16494.2	15988.3	31920	14749.4	18931.7	20226.4	21528.3	19897.5	20635.8	22629.7	21687.2	18618.1	22573.9	27059.6	25134.8	12960.4	10689.7	16520.1	14900.1	12225.3	22043.2	9826.4	15221.7	9300.6	13627.1	14273.5	10180.6	8176	22729	24032.1	22653.8	19935.4	25759.1	16744.3	6990.4
LipidXplorer	SM [40:3]	0.99	32608.8	4096.7	113.329	0.0035	27477.2	24778.4	18964.7	10077.2	19514.4	20435.2	10969	14880.8	16494.2	15988.3	31920	14749.4	18931.7	20226.4	21528.3	19897.5	20635.8	22629.7	21687.2	18618.1	22573.9	29162	25134.8	12960.4	10689.7	16520.1	14900.1	19743.4	22043.2	9826.4	15221.7	9300.6	13627.1	14273.5	10180.6	8176	22729	24032.1	22653.8	19935.4	25759.1	16744.3	6990.4
Reversed	SM [41:1]	0.98	202541	50096.3	618.135	0.0031	135822	129664	144579	83372.3	110691	115724	116694	116190	151271	122346	137031	101651	113255	147326	154279	123078	126626	136144	132838	141720	158382	153076	126406	128328	103110	126982	111995	86778.1	97724.6	65261.4	115750	71643.2	104116	103441	79511.3	74720.6	142084	146544	134956	121617	101738	70354.4	59916.7
LipidXplorer	SM [41:1]	0.98	202541	53481.1	618.135	0.0031	135822	129664	144579	83372.3	110691	115724	116694	116190	151271	122346	137031	101651	113255	147326	154279	123078	126626	136144	132838	141720	158382	153076	126406	128328	103110	126982	111995	86778.1	97724.6	65261.4	115750	71643.2	104116	103441	79511.3	74720.6	142084	146544	134956	121617	101738	70354.4	59916.7
Reversed	SM [41:2]	0.88	186850	41131.1	1991.6	0.0107	137166	132762	99632.8	64329.7	116418	122473	94713.2	88148.1	110687	85584.3	152975	81344.2	89552.2	110241	114544	109571	118935	136093	138124	89282.3	109538	159725	127144	88179.8	68269.1	116424	109369	67750.3	64559.2	47314.7	74428	52284.6	65281.8	68995.1	0	62019.1	120189	126831	114030	100926	90640.9	60618.3	41131.1
LipidXplorer	SM [41:2]	0.88	186850	41131.1	1991.6	0.0107	135316	131364	98969.7	64329.7	116418	121487	94713.2	88148.1	109731	85584.3	150267	81344.2	89552.2	110241	114544	108260	117101	136093	136085	89282.3	108144	157078	124891	88179.8	68269.1	116424	108020	67271	64559.2	47314.7	73465.8	52284.6	65281.8	68579.2	152263	62019.1	120189	126831	114030	100926	90640.9	60618.3	41131.1
Reversed	SM [41:3]	0.88	18660	2104	349.591	0.0187	11923.7	9010.7	4274.6	0	5718.8	6359	2141.6	3301	6164.1	3395.4	17458.8	3283	7306.9	10969.7	12905.5	8452.5	11820.8	12788.8	13146.9	7445.9	8981.7	17063.7	12664.2	8115.9	4642.8	11487.9	8696.3	3089.5	2179.9	0	6203.1	0	0	2681.4	4224.2	3956.7	8673.9	13522.3	12248.1	9049.3	5994.4	0	0
LipidXplorer	SM [41:3]	0.88	18931.2	2104	349.591	0.0185	11923.7	9010.7	4274.6	0	5718.8	6359	2141.6	3301	6164.1	3395.4	17458.8	3283	7306.9	10969.7	12905.5	8452.5	11820.8	12788.8	13146.9	7445.9	8981.7	17063.7	12664.2	8115.9	4642.8	11487.9	8696.3	3089.5	2179.9	0	6203.1	0	0	2681.4	4224.2	3956.7	8673.9	13522.3	12248.1	9049.3	5994.4	0	0
Reversed	SM [42:1]	0.26	266896	2633	70271	0.2633	225608	206820	217002	118743	132929	143003	119146	118500	205739	165597	19346.7	150806	49038.2	110002	120673	248227	266896	45679.9	44544.2	81738.7	109922	35794.4	0	170148	142145	139543	130296	119378	122011	50785.5	200736	53488.6	203589	69462	125026	113865	23699.1	30715.9	42159.3	35109.6	159527	103998	72335.8
LipidXplorer	SM [42:1]	0.26	120673	2633	70271	0.5823	9721.2	0	0	0	3730.4	0	47053.1	55433.5	66712.1	44604.5	19346.7	33000.1	49038.2	110002	120673	9274.2	23700.9	45679.9	44544.2	81738.7	109922	35794.4	0	46484.8	35912.5	33408.3	29384.7	7080.8	5486.9	9967.8	38431.4	17415.3	61755.7	69462	32278.1	23856.7	23699.1	30715.9	42159.3	35109.6	0	0	14888.8
Reversed	SM [42:2]	1	1.74005e+06	312333	0	0	1.33641e+06	1.29318e+06	1.47838e+06	886789	799784	884788	715849	701300	860626	748983	1.06005e+06	729256	777380	1.1008e+06	1.16917e+06	1.4792e+06	1.50546e+06	786771	761257	856751	926933	1.01937e+06	996782	765520	657616	657010	624673	695155	737374	488925	1.00472e+06	500972	877996	815660	574141	557181	1.20836e+06	1.24519e+06	874915	798825	1.25978e+06	874189	374430
LipidXplorer	SM [42:2]	1	1.74005e+06	312333	0	0	1.33641e+06	1.29318e+06	1.47838e+06	886789	799784	884788	715849	701300	860626	748983	1.06005e+06	729256	777380	1.1008e+06	1.16917e+06	1.4792e+06	1.50546e+06	786771	761257	856751	926933	1.01937e+06	996782	765520	657616	657010	624673	695155	737374	488925	1.00472e+06	500972	877996	815660	574141	557181	1.20836e+06	1.24519e+06	874915	798825	1.25978e+06	874189	374430
Reversed	SM [42:3]	1	703673	105059	16.68	0	551139	548423	423792	233984	338750	357229	279139	274665	282152	231164	584930	266859	299968	396726	432572	505968	530282	392678	391027	310945	367548	383135	314612	266392	219900	296632	274710	299613	313928	163670	329441	179383	308537	298205	229391	220314	446556	471991	376230	336616	468202	312426	122357
LipidXplorer	SM [42:3]	1	703673	105059	16.68	0	551139	548423	423792	236019	338750	357229	279139	274665	282152	231164	584930	266859	299968	396726	432572	505968	530282	392678	391027	310945	367548	383135	314612	266392	219900	296632	274710	299613	313928	163670	329441	179383	308537	298205	229391	220314	446556	471991	376230	336616	468202	312426	122357
Reversed	SM [43:2]	0.11	50241.1	6955.4	6724.57	0.1338	25424.6	23749.3	38823	23520.3	19421.6	20348.3	0	0	22559.9	18686.8	40891.7	23510.5	27289	32189.7	35299.1	42094.1	39104	24011.1	25877.5	29047.2	33557.2	50241.1	36139.3	0	0	33820.5	31619.4	0	0	10200.8	26090.8	10777.7	18769.8	20605.7	19338	18973.9	45017.1	49430.5	29886.3	24950.2	35658.8	27631.5	12491.7
LipidXplorer	SM [43:2]	0.11	95133.5	6955.4	6724.57	0.0707	25424.6	24253.8	38823	23520.3	19421.6	20348.3	40625.2	46721.1	22559.9	18686.8	41497.9	23510.5	27289	32189.7	35299.1	42094.1	39104	24011.1	25877.5	29047.2	34124.5	50241.1	38169.5	42673.8	31184.4	33820.5	31619.4	71933.7	54416.4	10200.8	26090.8	10777.7	18769.8	20605.7	19338	18973.9	46501.2	49430.5	29886.3	24950.2	35658.8	27631.5	12491.7
Reversed	TAG [44:0]	1	1.12671e+06	2463.2	167.769	0.0001	2907.2	0	11993.2	19532.2	0	0	253466	251738	0	2463.2	0	58470.2	58738.4	65483.4	62268.1	60720	50178.8	0	5014.7	0	0	26791.1	33146.8	149724	116032	27719.3	22784.5	52485.7	49089.6	17209	12184.6	11021.4	6543.1	10109	22507.5	41362.3	182196	188529	25641.2	24437.5	8416.5	4890.1	8999.2
LipidXplorer	TAG [44:0]	1	1.12671e+06	2463.2	167.769	0.0001	2907.2	0	11993.2	19532.2	0	0	253466	251738	0	2463.2	0	58470.2	58738.4	65483.4	62268.1	60720	50178.8	0	5014.7	0	0	26791.1	33146.8	149724	116032	27719.3	22784.5	52485.7	49089.6	17209	12184.6	7395.1	6543.1	10109	22507.5	41362.3	182196	188529	25641.2	24437.5	8416.5	4890.1	8999.2
Reversed	TAG [44:1]	1	2.16903e+06	0	65.051	0	0	0	0	0	0	0	324629	335651	0	0	0	47076.8	48195.7	115671	106440	49388.2	44668.4	0	0	0	0	17032.6	18626.4	121526	94339.6	22934	16597.6	24274.2	18527.2	0	0	0	0	0	3310.9	0	216372	210951	2658.8	2236.4	0	0	5774.9
LipidXplorer	TAG [44:1]	1	2.16903e+06	0	65.051	0	0	0	0	0	0	0	324629	335651	0	0	0	47076.8	48195.7	115671	106440	49388.2	44668.4	0	0	0	0	17032.6	18626.4	121526	94339.6	22934	16597.6	24274.2	18527.2	0	0	0	0	0	3310.9	0	216372	210951	2658.8	2236.4	0	0	0
Reversed	TAG [45:0]	1	82291.7	0	148.321	0.0018	0	0	2519.3	18866.9	0	0	42458.2	41774.8	0	0	0	13957.9	11814.1	2971.1	8574.8	10835.5	5154.3	0	3245.8	0	0	12505.3	17657.6	25043.3	19486.4	8508.5	3406.4	8782.9	3883.7	15746	0	0	0	2143.9	6523.7	33014.8	37990.4	36609.5	3106.2	4480.6	0	0	2289.4
LipidXplorer	TAG [45:0]	1	82291.7	0	148.321	0.0018	0	0	2519.3	18866.9	0	0	42458.2	41774.8	0	0	0	13957.9	12409.8	3226.4	8461.5	10461.5	5154.3	0	3245.8	0	0	12505.3	17749.1	25043.3	20831.7	7861.7	3406.4	8782.9	3883.7	15746	0	0	0	2143.9	6523.7	33014.8	37990.4	36609.5	3106.2	4480.6	0	0	2289.4
Reversed	TAG [45:3]	0.84	14438.2	2137.6	666.939	0.0462	9364.2	5284.9	9202	0	5377.3	3735.8	6341.4	3228.9	14438.2	8487.1	0	9666.1	9163.9	7647.4	0	2214.2	0	0	0	5085	8413.9	4666.9	2964.5	5865.9	4898	0	8901.1	2137.6	0	0	4857.3	0	4121.7	7491.1	9280.7	0	5808.9	8826	10368.4	7269.4	0	0	7687
LipidXplorer	TAG [45:3]	0.84	14438.2	2214.2	666.939	0.0462	9364.2	5284.9	9202	0	5377.3	3735.8	6341.4	3228.9	14438.2	8487.1	4839.2	9666.1	9163.9	7647.4	5162.5	2214.2	0	5836.8	4757.5	5085	8413.9	4666.9	2964.5	5865.9	4898	5551.9	8901.1	2604.4	0	7419.8	4857.3	7215	4121.7	7491.1	9280.7	6301.5	5808.9	8826	10368.4	7269.4	0	0	7687
Reversed	TAG [46:0]	0.99	2.67692e+06	4263.7	60064.5	0.0224	13927.8	0	21693.4	36508.9	21639.9	7462.3	680762	695288	14555.3	11658.9	10935.7	208660	210346	0	6908.5	335966	304379	16751	21028.4	7529.7	6951.6	107707	132617	466169	371873	64156.9	55412.5	403170	368296	35318.1	47638.2	16327.5	31205	32144.9	46704.8	78968.3	316501	309797	74704.3	69831.6	40987.7	30452.8	30052.2
LipidXplorer	TAG [46:0]	0.99	1.94594e+06	2809.8	60064.5	0.0309	3605.2	0	15777.5	31267.7	11790.3	7462.3	366950	381671	9887.3	7733.7	8532.5	133472	133200	0	6908.5	226517	201397	12122.1	17051	7529.7	6951.6	59796.1	68800.7	324298	249022	26904.9	22598.1	298235	272804	26533.6	27794	7903.5	17129.2	17534.5	18944.2	54232.4	223567	216501	38937.7	38962.7	21872.2	19252.5	20844
Reversed	TAG [46:1]	1	4.24601e+06	13959.3	20.596	0	59960.1	46461.4	34363.4	30444.1	57212.8	51454.7	1822818	1821682	27115	20287.3	13959.3	436742	448113	483432	472013	635745	598185	26887.7	23103.2	34747.7	39719.6	278296	370687	824075	713595	216383	190607	609529	554684	51025.9	115268	48931.7	81761.2	84866.5	161251	143682	539821	541924	207755	179306	130414	95545	65720.3
LipidXplorer	TAG [46:1]	1	4.24601e+06	13959.3	20.596	0	59960.1	46461.4	34363.4	30444.1	57212.8	51454.7	1822818	1821682	27115	22800	13959.3	436742	448113	483432	472013	635745	598185	26887.7	23103.2	34747.7	39719.6	278296	370687	824075	713595	216383	190607	609529	554684	51025.9	115268	48931.7	81761.2	84866.5	161251	143682	539821	541924	207755	179306	130414	95545	65720.3
Reversed	TAG [46:2]	1	1.71987e+06	9442.3	49.706	0	54141.7	43927.4	28909.4	21378.4	35053.6	31333.6	822755	809120	16331.4	14610.6	11095	161551	168746	282931	274085	197237	192332	12035.5	9442.3	35345.4	38000	126387	157845	299007	238082	149908	131031	174468	155583	31019.9	56009.5	28407.8	49535	51658.2	85854.2	76025.4	227963	235455	103466	97899.6	70528	53012.6	32172.6
LipidXplorer	TAG [46:2]	1	1.71987e+06	9442.3	49.706	0	54141.7	43927.4	28909.4	21378.4	35053.6	31333.6	822755	809120	16771.9	14610.6	11095	161551	168746	282931	274085	197237	192332	12035.5	9442.3	35345.4	38000	126387	157845	299007	238082	149908	131031	174468	155583	31019.9	56009.5	28407.8	49535	51658.2	85854.2	76025.4	227963	235455	103466	97899.6	70528	53012.6	32172.6
Reversed	TAG [46:3]	1	317728	2168.2	142.15	0.0004	18816.5	12406.2	12676.6	6075.6	7145.4	2168.2	183786	184459	2564.2	0	0	33320.1	38446.3	55767.2	55135.3	25174.6	24905.5	0	0	11576.9	11313.6	24025.9	30097.7	62979.6	51456.9	41276.2	37001.3	25855.5	24350.2	4808.7	0	4709.5	13090.9	13771.8	24356.2	22626.5	67905.9	65695.8	20246.3	21700.4	11573.1	9429.9	0
LipidXplorer	TAG [46:3]	1	317728	2168.2	142.15	0.0004	18816.5	12406.2	12676.6	6075.6	7145.4	2168.2	183786	184459	2564.2	0	0	33320.1	38446.3	55767.2	55135.3	25174.6	24905.5	0	0	11576.9	11313.6	24025.9	30097.7	62979.6	51456.9	41276.2	37001.3	25855.5	24350.2	4808.7	17342.3	4709.5	13090.9	13771.8	24356.2	22626.5	67905.9	65695.8	20246.3	21700.4	11573.1	9429.9	0
Reversed	TAG [47:0]	0.98	153473	0	5116.85	0.0333	0	0	7450.3	22777.7	2588.3	0	88810.6	88479.8	0	0	5870.9	24214	23702.6	6289.6	8974.9	17771	18513.2	5224.5	10542.2	3881	0	14183.8	33586.8	52521.1	41116.8	10863.7	5754.4	45049.1	41640.6	21292.3	4192	2494.1	0	4258.4	14627.2	41947.6	56028.5	56290.2	14811.1	12625.7	0	0	9558.9
LipidXplorer	TAG [47:0]	0.98	107925	0	5116.85	0.0474	0	0	7450.3	21834.3	0	0	57602.9	56968.8	0	0	5870.9	24214	23702.6	6289.6	8974.9	17771	10316.5	3723.6	9888.2	2505.1	0	14183.8	19688.7	34761.6	27000.9	10863.7	5754.4	31650.3	29617.1	19660	0	2494.1	0	4258.4	10741.8	37889	41692.7	41319	9359.9	7194.7	0	0	6041.2
Reversed	TAG [47:1]	1	275183	2408	141.861	0.0005	13421.2	13274.5	3065.5	5277	14765.7	14621.2	174580	176277	2779.5	0	2408	62618.5	67300.7	31194.9	32516.1	48289.5	45853.3	8396.4	3658.8	6573	7009.8	66552	77748	99349.3	78966.3	44501.2	41091.9	74955.4	67261.1	9131.5	19329	0	15869.7	16720.2	21735.4	22704.7	80196.5	83750.9	30494.8	30381.8	19469.8	13004.9	19678.9
LipidXplorer	TAG [47:1]	1	275183	2408	141.861	0.0005	13421.2	13274.5	3065.5	5277	14765.7	14621.2	174580	176277	2779.5	0	2408	62618.5	67300.7	31194.9	32516.1	48289.5	45853.3	8396.4	3658.8	7696.7	8350.7	66552	77748	99349.3	78966.3	44501.2	41091.9	74955.4	67261.1	9131.5	19329	0	15869.7	16720.2	21735.4	22704.7	80196.5	83750.9	30494.8	30381.8	19469.8	13004.9	19678.9
Reversed	TAG [47:2]	1	119868	2950.7	288.722	0.0024	13743.7	11546.5	0	0	7528.9	4695.1	101087	96819.8	0	0	0	29952.1	31809.7	20881.5	19891.5	26228.5	23334.8	0	0	6292.6	7508.5	31797.5	38930.2	46086.8	34136	28868.1	25289.4	25429.5	23531.8	0	7056.3	0	9403.8	10979.3	12170.5	10539.5	35973	33974	18450.9	17378.6	10454.5	6187.8	9518.3
LipidXplorer	TAG [47:2]	1	119868	2950.7	288.722	0.0024	13743.7	11546.5	0	0	7528.9	4695.1	101087	96819.8	0	0	0	31890.4	33644.1	20881.5	20611.3	26228.5	23334.8	0	0	6292.6	7508.5	33055.1	40778.4	48389.5	36284.2	28868.1	26499.5	25429.5	23531.8	0	7056.3	0	9403.8	10979.3	12170.5	10539.5	37514.8	36212.6	18450.9	17378.6	10454.5	6187.8	9518.3
Reversed	TAG [48:0]	0.91	4.28444e+06	2453.9	99168.5	0.0231	19173.7	14953.7	23044	42903.7	0	0	1.26586e+06	1.31845e+06	28342.4	23830.9	11239.9	149555	174861	0	49313.1	996189	933276	15254.5	18761.5	6312.4	0	45285.4	142986	317104	218275	56612.3	54233.9	1798273	1.70594e+06	18340.4	162511	12802.9	0	24689.9	0	20087.5	170680	192485	16735.3	5287.2	0	69875.1	0
LipidXplorer	TAG [48:0]	0.91	2.48636e+06	2220.6	99168.5	0.0399	14718.5	10032.8	27579.2	33166.3	11819.2	8592.1	207821	309594	14000.8	13478.8	11004.5	147518	172743	42263	47064.9	410887	390530	15254.5	18761.5	13301.1	15340.2	43366.7	140403	317083	215110	53934	51835.1	893564	827562	18340.4	0	12802.9	22962.9	23638.6	0	18968.8	168398	190215	15159.8	3863.3	13007.7	4997.4	8183.2
Reversed	TAG [48:1]	1	1.09077e+07	66874.5	78988.8	0.0072	318078	251163	145689	96389.1	546967	555193	6.75863e+06	6.4295e+06	139577	124055	66874.5	1.90677e+06	1.83273e+06	793315	768726	3.5537e+06	3.29379e+06	154067	123922	146547	119150	1.41658e+06	2.02564e+06	2.73439e+06	2461603	795486	741465	5.39539e+06	5.2342e+06	167794	1.05154e+06	161028	665920	526928	539870	479549	1.58124e+06	1559812	958498	915926	1220543	903113	537382
LipidXplorer	TAG [48:1]	1	1.09077e+07	68143.5	78988.8	0.0072	216906	168808	121239	81266.5	465222	474796	5.70395e+06	5.43878e+06	139577	109009	68143.5	1.91775e+06	1.84415e+06	805952	780846	3.1554e+06	2.92597e+06	154067	123922	108871	119150	1.42692e+06	2.03956e+06	2.7345e+06	2.47866e+06	809925	754398	4877343	4.73537e+06	167794	939469	161028	555819	532596	539870	485580	1.59354e+06	1.57205e+06	966992	923602	994339	734891	458086
Reversed	TAG [48:2]	1	6.37345e+06	58994.9	45655.5	0.0072	587671	479061	144173	89405.4	457918	451028	6.12438e+06	5.75613e+06	106239	86036	98014.9	1.39857e+06	1.3561e+06	1.00567e+06	981211	2.20326e+06	2.0367e+06	99550.3	82891	203318	230193	1.28086e+06	1.91482e+06	1.92836e+06	1.8308e+06	1.05079e+06	981757	2.88836e+06	2.77685e+06	198702	625523	193842	624209	607332	544017	519759	1187009	1.16374e+06	998771	923680	1.25797e+06	935189	443168
LipidXplorer	TAG [48:2]	1	6.37345e+06	58994.9	45655.5	0.0072	545968	444423	131941	81608.7	441130	433861	5.69154e+06	5.34635e+06	106239	81191.2	91167	1.33928e+06	1.29448e+06	937483	915805	2.14938e+06	1.98489e+06	99550.3	82891	203318	230193	1.22504e+06	1839675	1.92776e+06	1.73874e+06	972875	911968	2795596	2.69187e+06	198702	604772	193842	594155	576748	544017	487213	1.12061e+06	1.0977e+06	952935	882255	1220699	907803	427912
Reversed	TAG [48:3]	1	2.33814e+06	19376.1	237.433	0.0001	225277	187111	66072.6	42116.2	90689	92733	2.33814e+06	2.21354e+06	31981.6	26170.8	36991.1	320251	332872	368360	353310	291031	279845	22469.6	19665.6	113121	127869	301542	405909	605362	495469	419074	376178	501104	459068	66784.2	112094	69625.3	162349	165212	201912	175809	358703	356737	247600	223771	201349	147931	82412.3
LipidXplorer	TAG [48:3]	1	2.33814e+06	19376.1	237.433	0.0001	225277	187111	66072.6	42116.2	90689	92733	2.33814e+06	2.21354e+06	31981.6	26170.8	36991.1	320251	332872	368360	353310	291031	279845	22469.6	19665.6	113121	127869	301542	405909	608605	497289	420909	376986	501104	459068	66784.2	112094	69625.3	162349	165212	201912	175809	358703	356737	247600	223771	201349	147931	82412.3
Reversed	TAG [49:1]	1	821040	15795.2	10279.8	0.0125	53660.1	41006.4	23313.6	19504.1	78966.8	74088.4	627477	651496	22550.7	20428.2	15795.2	228630	233951	64419	62902.6	138810	132438	28567.6	25953.4	19481.1	20808.2	235061	285597	306558	237372	145990	126695	538218	478328	19052.1	104740	16942.7	60377.1	49647.1	77304.1	73875	235059	236078	107776	95805.3	77147.4	48880.9	72839
LipidXplorer	TAG [49:1]	1	708898	15795.2	10279.8	0.0145	38551.2	28678	18607.7	15906.8	65435.7	61765.4	523709	545723	22550.7	20525.9	15795.2	228632	233951	64419	62902.6	115637	110872	28567.6	25953.4	19481.1	20808.2	235077	285660	306682	237456	146046	126749	475801	420042	19052.1	91290.9	16942.7	47314.4	49647.1	77308	73875	235121	236112	107776	95805.3	59196	48880.9	60545.4
Reversed	TAG [49:2]	1	609222	17573.9	2783.87	0.0046	86604.8	70970.2	24487.7	20224.7	70411.8	64125.4	578922	588399	21302.7	18412	21262.8	159395	172108	70324.9	71595.3	126347	118246	21947.7	18381.9	31947.9	38700.5	214037	270297	228441	179147	152652	137405	336946	314904	25810.5	73337.5	22608.4	72957.9	68196.3	66068	57866.7	152482	161129	119462	105299	98740.9	65128.6	63972.1
LipidXplorer	TAG [49:2]	1	583556	17573.9	2783.87	0.0048	78621.9	64153.1	24487.7	18719.6	70411.8	64125.4	539975	550411	21302.7	17903.3	21262.8	159382	172108	70324.9	71595.3	120582	112223	21947.7	18381.9	31947.9	38700.5	213954	269971	227798	178706	152360	137120	324801	303299	25810.5	69987.1	22608.4	67974.1	68196.3	66047.8	57866.7	152157	160952	119462	105299	93414	65128.6	63972.1
Reversed	TAG [49:3]	1	202869	2612.3	444.619	0.0022	41581	35508.9	13822.3	7840	20732.2	18800.6	202869	188519	6005.8	2649.7	6654.4	47994.3	52874.6	25979.2	25426.2	30028	31430.9	4679.1	2612.3	18545.1	20299.1	60265.6	67667	70591.2	56432	63705.5	51973.7	63261.1	60449.1	8736	17452	9008.2	25959.7	26715.5	23919.2	20957.4	54797	56529	35996	33306.7	27746.8	22283.5	20011.8
LipidXplorer	TAG [49:3]	1	202869	2612.3	444.619	0.0022	41581	35508.9	13822.3	7840	20732.2	18800.6	202869	197871	6005.8	2649.7	6654.4	48065.2	52874.6	25979.2	25426.2	30028	31373.7	4679.1	2612.3	18545.1	20299.1	60701	69364.8	73938.1	58726.1	65227.2	53455.4	63261.1	60449.1	8736	17452	9008.2	25959.7	26715.5	24024.2	20957.4	56488.9	57451.5	35996	33306.7	27746.8	22283.5	20011.8
Reversed	TAG [50:1]	1	1.98361e+07	163475	89524.2	0.0045	1.11738e+06	926785	662135	351785	1.87309e+06	2.13376e+06	1.24584e+07	11846837	615507	504244	255873	5.15678e+06	4.92904e+06	1.13069e+06	1.12201e+06	7.39517e+06	6.95711e+06	645591	530579	163475	205673	3.86239e+06	5.63605e+06	5.74851e+06	5.18982e+06	1.13967e+06	1.06256e+06	1.98361e+07	1.92147e+07	427970	3.21439e+06	400978	2.09331e+06	1.17977e+06	1.34621e+06	1.21774e+06	3.4278e+06	3.47153e+06	1.88052e+06	1.77459e+06	2482989	1.94033e+06	1.62369e+06
LipidXplorer	TAG [50:1]	1	1.98363e+07	163475	89524.2	0.0045	454599	340600	694158	372307	1.87153e+06	2.13231e+06	1.24598e+07	1.18482e+07	615507	504244	255873	5.15678e+06	4.92904e+06	1.13069e+06	1.12201e+06	7391876	6.95395e+06	645591	530579	163475	205673	3.86239e+06	5.63605e+06	5.74851e+06	5.18982e+06	1.13967e+06	1.06256e+06	1.98363e+07	1.92149e+07	427970	3.21255e+06	400990	1.30089e+06	1.17977e+06	1346204	1.21774e+06	3.4278e+06	3.47153e+06	1.88052e+06	1.77459e+06	2.47898e+06	1.93753e+06	1.07524e+06
Reversed	TAG [50:2]	1	2.20809e+07	671854	7789.48	0.0004	3.2989e+06	2.91953e+06	1.8565e+06	1.28634e+06	4.33344e+06	5.03326e+06	2.00696e+07	1.89475e+07	998099	842274	987897	6.10907e+06	5910246	2.68625e+06	2.60715e+06	9.96424e+06	9245330	956340	797509	1.03586e+06	1.05279e+06	6072411	8.95323e+06	7.06341e+06	6.40186e+06	3.36849e+06	3165135	2.20809e+07	2.13858e+07	1205778	4.93394e+06	1.10445e+06	3.95789e+06	3.64073e+06	2.32157e+06	2.13878e+06	4.84951e+06	4.78083e+06	4.43883e+06	4.14472e+06	9.01518e+06	7697085	2.74816e+06
LipidXplorer	TAG [50:2]	1	2.208e+07	671854	7789.48	0.0004	3.32773e+06	2.94317e+06	1.69572e+06	1.1833e+06	4.34131e+06	5.04056e+06	2.00626e+07	1.89404e+07	998099	842274	987897	6.10907e+06	5910246	2.68625e+06	2.60715e+06	9.98076e+06	9.26119e+06	956340	797509	1.03586e+06	1.05279e+06	6.07242e+06	8.95324e+06	7.06341e+06	6.40186e+06	3.36849e+06	3165135	2.208e+07	2.13849e+07	1205778	4.94318e+06	1.10439e+06	3.97866e+06	3.64073e+06	2.32158e+06	2.13879e+06	4.84953e+06	4.78083e+06	4.43884e+06	4.14472e+06	9.0353e+06	7.71116e+06	2.75372e+06
Reversed	TAG [50:3]	1	1.2464e+07	217221	18940	0.0015	3.18792e+06	2.83181e+06	842437	517860	1.91815e+06	2.16934e+06	1.2464e+07	1.16612e+07	357512	264217	540940	2476144	2.39197e+06	1.46914e+06	1456543	2.71397e+06	2.52381e+06	280485	227497	1.02111e+06	1.03696e+06	2.64756e+06	3906830	3.17692e+06	2.88232e+06	2287308	2.14809e+06	7.30528e+06	7135638	675507	1.95594e+06	632353	2528042	2.18821e+06	1.30878e+06	1.21795e+06	2.30658e+06	2289471	2262700	2.10435e+06	3.97928e+06	3.33501e+06	1.40451e+06
LipidXplorer	TAG [50:3]	1	1.24994e+07	217221	18940	0.0015	3.043e+06	2.71298e+06	808046	517833	1.87859e+06	2.13267e+06	1.24994e+07	1.16965e+07	357512	264217	540940	2476144	2.39197e+06	1.46914e+06	1456543	2.63094e+06	2.44409e+06	280485	227497	1.02111e+06	1.03696e+06	2.64754e+06	3906740	3.17692e+06	2.88231e+06	2.2873e+06	2.14809e+06	7.30972e+06	7.13979e+06	675507	1.90948e+06	632667	2.42363e+06	2.18821e+06	1.30871e+06	1.21788e+06	2.30649e+06	2.28947e+06	2.26264e+06	2.10435e+06	3.87819e+06	3.26428e+06	1.37658e+06
Reversed	TAG [50:4]	1	4.96965e+06	36630.5	7379.48	0.0015	745404	609713	180052	110508	203813	192827	4.96965e+06	4.64427e+06	58796.8	48415	102854	579190	606426	382101	370426	434545	399861	39494.7	36630.5	311082	352188	514683	693350	1.01034e+06	860931	830039	773475	1.2711e+06	1.20154e+06	132442	239191	131875	538500	520024	378352	334596	782270	776272	462792	406329	508573	363353	143643
LipidXplorer	TAG [50:4]	1	4.7914e+06	36630.5	7379.48	0.0015	729047	597785	173011	110642	199024	184483	4.7914e+06	4.46682e+06	58796.8	48415	102854	579190	606426	382101	370426	417703	401034	39494.7	36630.5	311082	352188	514797	693804	1.01034e+06	860956	830066	773475	1.24879e+06	1.18065e+06	132442	233698	130296	525244	520024	378713	334936	782726	776285	463107	406329	508570	355790	140524
Reversed	TAG [50:5]	1	931215	4830.5	1722.55	0.0018	76223.2	61896.3	36864.4	34772.2	24114.3	25866	931215	926162	11183	8004.6	19306.7	90642.1	96780.2	75137.2	76522.9	90157.6	83804.6	6625.5	4830.5	53447.2	59210	61261.3	70472.4	205560	159500	172325	148096	114077	107304	23104.7	28304.9	22979.4	70843.2	66850.3	58008.4	54083.2	134105	133835	56056.4	49105.6	52091.7	38647.1	15708
LipidXplorer	TAG [50:5]	1	897585	4830.5	1722.55	0.0019	70570.2	60059.4	35456.9	34095.7	24114.3	25866	897585	893550	11183	8004.6	19306.7	90642.1	96780.2	75137.2	76522.9	84806.1	77901.5	6625.5	4830.5	53447.2	59210	60687.7	68191.2	205560	159377	172190	148096	112344	105203	23104.7	27659.7	22979.4	66751	66850.3	56191.9	52369.9	131807	133772	54470.8	49105.6	52105.1	38080.9	15708
Reversed	TAG [50:6]	1	141100	2122.5	147.19	0.001	13255.1	9258.6	8265.7	2122.5	0	0	137346	141100	0	0	0	20907.2	22495.1	26326.4	26629.9	22055.5	18573.2	0	0	11945	13136	13516	15490.1	59208.2	44444	35915.7	32334	8734.6	10587.6	0	3252.1	0	9695.7	10603.5	9155.7	8635.5	30606.6	29834.9	7992.1	4641.9	2193.5	2854	0
LipidXplorer	TAG [50:6]	1	143265	2193.5	147.19	0.001	13255.1	9258.6	9685.8	3410.1	0	0	137346	143265	0	0	0	20907.2	22495.1	26326.4	26629.9	22055.5	19774.3	0	0	11945	13136	13516	15490.1	59208.2	45065.4	36596.3	32334	8734.6	10587.6	0	3252.1	0	9695.7	10603.5	9155.7	8635.5	31020.9	29834.9	7992.1	4641.9	2193.5	2854	0
Reversed	TAG [51:1]	0.86	361815	7298.3	7319.65	0.0202	27516.1	0	10531.1	0	0	47776	361128	361815	14272.2	11843.8	9811.3	107770	115784	23513.1	25694.7	111106	51657.1	19979.4	15764.6	12674	14272.1	60690.5	46415.3	121456	90193.1	26571.4	24449.5	166565	128204	10778.1	41360.8	10302.5	23557.9	20726.3	25665.5	25278.9	88319.5	94160.5	28427.4	27199.3	66202.8	52293.2	40129.3
LipidXplorer	TAG [51:1]	0.86	269100	2393.2	7319.65	0.0272	22532	14329.2	12851.9	2393.2	27738.2	33218.9	122310	127690	14266.5	11843.8	9806.7	107770	115784	23513.1	25694.7	50735.7	51657.1	19979.4	15764.6	12655.3	14244.6	60690.5	46415.3	121456	90193.1	26516.6	24449.5	166565	128204	10778.1	41071.7	10302.5	23537.7	20695.1	25665.5	25255	88263.6	94160.5	28427.4	27199.3	30235.5	23705.7	21619.8
Reversed	TAG [51:2]	1	1.1566e+06	40613.7	697.592	0.0006	209481	137436	59850	49848.2	230684	223726	1.1566e+06	1.13393e+06	56358.8	40613.7	61748.4	513706	531751	156518	156728	292634	284110	77427.6	66402.2	63903.7	81649.2	501242	662423	492800	389299	411550	374077	1.12632e+06	1.06976e+06	66611.1	315284	63368	197945	198250	234161	201215	461922	471535	300404	265427	424247	293344	153011
LipidXplorer	TAG [51:2]	1	1157635	40613.7	697.592	0.0006	160435	137634	48600.5	40753	230684	223726	1157635	1.13489e+06	56386.4	40613.7	61771	513706	531751	156518	156728	292634	284110	77427.6	66402.2	63994.4	81782.6	501242	662423	492800	389299	411816	374077	1.12632e+06	1.06976e+06	66611.1	316685	63368	198043	198402	234161	201331	462193	471535	300404	265427	424247	293344	153011
Reversed	TAG [51:3]	1	1.06684e+06	28034.9	638.771	0.0006	239058	192444	55170	44129.5	122912	123705	1.04109e+06	1.06684e+06	38853.3	31134.6	56404.5	239428	247043	104937	105866	96870.2	94190.1	35023.1	30331.5	86877.4	100034	284085	354288	267793	208995	345671	305509	541074	486241	49091.1	148387	49026.9	163941	177916	161470	142820	235762	241330	202557	174432	192581	133328	100053
LipidXplorer	TAG [51:3]	1	1.0622e+06	28034.9	638.771	0.0006	237968	191482	54582.3	44129.5	122912	123705	1.03607e+06	1.0622e+06	38719.4	31134.6	56294.8	239428	247043	104937	105866	96870.2	94190.1	35023.1	30331.5	86437.3	99386.4	284085	354288	267793	208995	344381	305509	541074	486241	49091.1	141587	49026.9	163466	177182	161470	142258	234448	241330	202557	174432	192581	133328	100053
Reversed	TAG [51:4]	1	411913	6660.1	1564.87	0.0038	90610	74487.9	35928.8	29132.3	29717	35044.4	409904	411913	14135.4	11526.8	22389.1	67625.1	71749.6	33913.6	35099.3	26342.9	26845.6	9386.4	6660.1	37651.1	45834.3	67988.3	77855.9	92513.8	72851	117628	110005	104024	92107	16634.2	33023.2	16545.1	53640.6	51363.6	55639.5	48938.5	87704.8	99864.9	53470.6	49882.6	45230.4	33613.1	27167
LipidXplorer	TAG [51:4]	1	434453	6660.1	1564.87	0.0036	95906.1	79158.4	38783.2	29132.3	29717	35044.4	434277	434453	14785.6	11526.8	22921.8	67625.1	71749.6	33913.6	35099.3	26342.9	26845.6	9386.4	6660.1	39788.6	48977.5	67988.3	77855.9	92513.8	72851	123895	110005	104024	92107	16634.2	33023.2	16545.1	55947	54928.4	55639.5	51671.3	94084.6	99864.9	53470.6	49882.6	45230.4	33613.1	27167
Reversed	TAG [52:2]	1	4.62026e+07	1.10175e+06	611.69	0	8.35304e+06	7.4793e+06	3.16665e+06	2.30572e+06	1.08159e+07	1.26982e+07	3.40208e+07	3.257e+07	2.57282e+06	2.2848e+06	3.05715e+06	1.38877e+07	1.33e+07	4.90598e+06	4.80472e+06	1.60661e+07	1.49805e+07	3.01211e+06	2.4825e+06	1.67566e+06	1.62661e+06	1.02884e+07	1.48989e+07	1.18079e+07	1.07461e+07	8.79967e+06	8.28171e+06	4.62026e+07	4.47378e+07	3.02513e+06	1.67117e+07	2.76374e+06	9.7215e+06	8.75704e+06	7.81088e+06	7.23316e+06	1.2283e+07	1.21268e+07	8.17359e+06	7.7654e+06	2.38667e+07	2.02766e+07	5.85143e+06
LipidXplorer	TAG [52:2]	1	4.62026e+07	1.10175e+06	611.69	0	8.35304e+06	7.4793e+06	3.16665e+06	2.30572e+06	1.08159e+07	1.26982e+07	3.40208e+07	3.257e+07	2.57282e+06	2.2848e+06	3.05715e+06	1.38877e+07	1.33e+07	4.90598e+06	4804720	1.60661e+07	1.49805e+07	3.01211e+06	2.4825e+06	1.67566e+06	1.69904e+06	1.02884e+07	1.48989e+07	1.18079e+07	1.07461e+07	8.79967e+06	8.28171e+06	4.62026e+07	4.47378e+07	3.02513e+06	1.67117e+07	2.76374e+06	9.7215e+06	8.75704e+06	7.81088e+06	7.23316e+06	1.2283e+07	1.21268e+07	8.17359e+06	7.7654e+06	2.38667e+07	2.02766e+07	5.85143e+06
Reversed	TAG [52:3]	1	5.42405e+07	1.46266e+06	84.345	0	1.46215e+07	1.30824e+07	7.0745e+06	5.64216e+06	1.03183e+07	1.21116e+07	5.42405e+07	51163091	3.24778e+06	2.87638e+06	4.23742e+06	10845872	1.04342e+07	5.22372e+06	5.1527e+06	7.56517e+06	7.08603e+06	2.28829e+06	1987340	4.3361e+06	4.43415e+06	9.60133e+06	1.39546e+07	1.06616e+07	9626025	1.06487e+07	9.99143e+06	3.6423e+07	3.55444e+07	3.39977e+06	1.29056e+07	3084581	1.24659e+07	1.1257e+07	8.07329e+06	7.49303e+06	10432524	1.0389e+07	9.07691e+06	8.57903e+06	19116105	1.62751e+07	6.20613e+06
LipidXplorer	TAG [52:3]	1	54240537	1.46267e+06	84.345	0	1.46215e+07	1.30824e+07	7.0745e+06	5.64219e+06	1.03183e+07	1.21116e+07	54240537	5.11631e+07	3.24778e+06	2.87638e+06	4.23742e+06	10845872	1.04342e+07	5.22372e+06	5.1527e+06	7.56517e+06	7.08603e+06	2.28829e+06	1987340	4.3361e+06	4.43415e+06	9.60133e+06	1.39546e+07	1.06616e+07	9.62603e+06	10648734	9.99144e+06	3.6423e+07	3.55444e+07	3.39977e+06	1.29056e+07	3084581	1.24659e+07	1.1257e+07	8.07329e+06	7.49303e+06	10432524	1.0389e+07	9.07691e+06	8.57903e+06	1.91161e+07	1.62751e+07	6.20613e+06
Reversed	TAG [52:4]	1	3.85762e+07	580521	395.684	0	8.23288e+06	7.34122e+06	4.48444e+06	3.71318e+06	3.57155e+06	4.16323e+06	3.85762e+07	3.61676e+07	1.27147e+06	1.08352e+06	1.93027e+06	4.12468e+06	4024903	2.26851e+06	2.20468e+06	2.18136e+06	2.01939e+06	694538	580521	2.82897e+06	2.84054e+06	3.38578e+06	4.92831e+06	4866495	4.37542e+06	5.29929e+06	4.98068e+06	1.18263e+07	1.15708e+07	1.3953e+06	4.01453e+06	1.292e+06	5.66573e+06	5.11676e+06	3.60945e+06	3.3228e+06	5.39387e+06	5.36831e+06	3697747	3.48069e+06	6.22951e+06	5.32962e+06	2.25659e+06
LipidXplorer	TAG [52:4]	1	3.85762e+07	580521	395.684	0	8.23288e+06	7.34122e+06	4.48444e+06	3.71307e+06	3.57152e+06	4.16323e+06	3.85762e+07	3.61675e+07	1.27147e+06	1.08352e+06	1.93027e+06	4.12468e+06	4024903	2.2685e+06	2.20467e+06	2.18136e+06	2.01939e+06	694538	580521	2.82897e+06	2.84054e+06	3.38578e+06	4.92831e+06	4.86648e+06	4.37541e+06	5.29927e+06	4980670	1.18261e+07	1.15708e+07	1.3953e+06	4.01446e+06	1.292e+06	5.66573e+06	5.11676e+06	3.60945e+06	3.3228e+06	5.39387e+06	5.36831e+06	3697747	3.48069e+06	6.22942e+06	5.32962e+06	2.25659e+06
Reversed	TAG [52:5]	1	1.21146e+07	77356.3	532.841	0	1.75353e+06	1.48468e+06	1022155	656540	422644	410465	1.21146e+07	11265651	142412	109071	347050	1.08827e+06	1.08871e+06	626469	609473	682408	654948	90313.6	77356.3	819130	871813	717155	968327	1.58092e+06	1.41871e+06	1.57317e+06	1.47561e+06	2.21204e+06	2.15966e+06	286305	587984	267013	1.3436e+06	1.20338e+06	896282	832486	1.75264e+06	1.7458e+06	791516	706805	1.08837e+06	763466	212180
LipidXplorer	TAG [52:5]	1	1.21149e+07	77356.3	532.841	0	1.75353e+06	1.48468e+06	1022155	657091	422792	410465	1.21149e+07	1.12659e+07	142412	109071	347050	1.08827e+06	1.08871e+06	626508	609516	682408	654948	90313.6	77356.3	819130	871813	717155	968327	1.581e+06	1.41877e+06	1.57323e+06	1.47566e+06	2.21299e+06	2.15966e+06	286305	588321	267013	1.3436e+06	1.20338e+06	896282	832486	1.75264e+06	1.7458e+06	791516	706805	1.08878e+06	763466	212180
Reversed	TAG [52:6]	1	2.27231e+06	10781.2	350.558	0.0002	171276	135867	106887	84605.4	44228.5	47088.3	2.27231e+06	2.1276e+06	24957.9	20934.7	43811.4	204645	207109	128891	129964	223926	217170	13743.9	10781.2	120105	136894	131956	147412	531167	417582	365407	314115	242864	213908	42583.6	66021.1	41226.4	172696	173865	104693	96488.9	370166	366110	104403	90354.2	98126.3	74323.1	24773.4
LipidXplorer	TAG [52:6]	1	2.27127e+06	8982	350.558	0.0002	171276	135867	106887	82012.3	43531.6	47088.3	2.27127e+06	2.12649e+06	24957.9	20934.7	43811.4	204645	207109	128708	129764	223926	217170	13743.9	10781.2	120105	136894	131956	147412	530754	417289	365119	313893	238371	213908	42583.6	64438.2	41226.4	172696	173865	104693	96488.9	370166	366110	104403	90354.2	96169.2	74323.1	24773.4
Reversed	TAG [52:7]	1	213684	2533.6	316.325	0.0015	33578.6	27052.2	19602.2	12198.6	3278.8	0	213684	200652	0	0	6299.3	36306.5	34754.7	31155.9	30679.1	42979.9	42156.3	0	0	22497.1	28280	25223.3	27374.2	92080.3	67763.8	66613.6	55224.8	21135.8	18229.2	7589.7	7446.8	7253.4	23769.4	23796.7	12802.9	12246.8	49677.2	49194.9	16412.3	13919.5	9207	0	0
LipidXplorer	TAG [52:7]	1	218564	2533.6	316.325	0.0014	33578.6	27052.2	19602.2	12198.6	3278.8	0	218564	205873	0	0	6299.3	36306.5	34754.7	32021.1	31622.7	42979.9	42156.3	0	0	22497.1	28280	25223.3	27374.2	94020.8	69143	67967.7	56269.3	21135.8	18229.2	7589.7	7446.8	7253.4	23769.4	23796.7	12802.9	12246.8	49677.2	49194.9	16412.3	13919.5	9207	0	0
Reversed	TAG [53:2]	1	417279	13256.3	321.26	0.0008	50435.6	69366.3	30116.7	20806.7	77009.4	80476.3	254392	271018	28489.4	23054.6	32918	203631	229907	58641.7	56679.7	100811	99886.9	39915.2	35202.3	31330.4	37464.6	161879	183220	157281	113161	174257	157286	417279	366031	31660.2	148663	30762.1	66075.2	72121.7	109256	102154	177967	204143	105882	83050.5	166481	117961	50252.7
LipidXplorer	TAG [53:2]	1	417279	13222.8	321.26	0.0008	58815.3	48969.1	30116.7	20806.7	77009.4	80476.3	254392	271018	28489.4	23054.6	32918	203631	229907	58641.7	56679.7	100811	99886.9	39915.2	35202.3	31306.6	37464.6	161879	183220	157281	113161	174257	157286	417279	366031	31660.2	148663	30762.1	66075.2	72121.7	109256	102154	177967	204143	105882	83050.5	166481	117961	50120.8
Reversed	TAG [53:3]	1	694184	17134.4	25.029	0	161176	141120	54026.8	45625.5	120151	121800	694184	676739	42722	37247.9	68817.5	225519	249190	88614.3	85779.7	83470.7	83511.4	40645.6	34796.8	81631.6	97672.9	201669	246744	179495	138730	322256	277092	474263	415732	49594.6	171303	49819.2	131123	146911	172036	155475	205329	219779	171179	137071	291507	194996	73588
LipidXplorer	TAG [53:3]	1	694184	17286.2	25.029	0	161176	141120	54026.8	45625.5	120151	121800	694184	676739	42722	37247.9	68817.5	225519	249190	88614.3	85779.7	83470.7	83511.4	40645.6	34796.8	81739.4	97672.9	201669	246744	179495	138730	322256	277092	474263	415732	49594.6	171303	49819.2	131123	146911	172036	155475	205329	219779	171179	137071	291507	194996	74185.8
Reversed	TAG [53:4]	1	580436	11817.5	113.484	0.0002	121136	101928	46262	40932.8	51088	55037.8	580436	563244	23500.2	18922.6	38202.4	102332	109852	50782.6	53773.4	40390.3	36847.6	18749.7	15483.7	69769	76883.6	93957.4	106097	103845	73542.6	179248	156074	181059	168405	27604.2	63091.1	27635.9	87191	94751.8	86042.7	77408.6	116556	124526	86185.3	75227.7	97216.3	72429.9	37397.6
LipidXplorer	TAG [53:4]	1	580436	11129.4	113.484	0.0002	121136	101928	46262	40932.8	51088	55037.8	580436	563244	23500.2	18922.6	38202.4	102332	109852	50782.6	53773.4	40390.3	36847.6	18749.7	15483.7	69280.5	76883.6	93957.4	106097	103845	73542.6	179248	156074	181059	168405	27604.2	63091.1	27635.9	87191	94751.8	86042.7	77408.6	116556	124526	86185.3	75227.7	97216.3	72429.9	34687
Reversed	TAG [53:5]	1	276586	3122.9	102.11	0.0004	51750	44430.6	29202.4	22891.7	17500.6	20561.5	276586	268751	10092.3	7438.6	15041.6	43260.4	44389.5	25264.2	24735.9	21428.3	22652.9	0	0	27240.2	35868.9	31978	39055.5	55171.2	44370.9	77299	68808.6	65538	53971.1	11601.7	23377.8	11896.4	35973.3	37053.3	27430.2	27011.2	57162.7	59918	30795.9	25843.5	33824.8	25742.8	12301.4
LipidXplorer	TAG [53:5]	1	276586	3122.9	102.11	0.0004	51750	44430.6	29202.4	22891.7	17500.6	20561.5	276586	268751	10092.3	7438.6	15041.6	43260.4	44389.5	25264.2	24735.9	21428.3	22652.9	0	0	29456.9	35868.9	31978	39055.5	55171.2	44370.9	77299	68808.6	65538	53971.1	11601.7	23377.8	11896.4	35973.3	37053.3	27430.2	27011.2	57162.7	59918	30795.9	25843.5	33824.8	25742.8	12301.4
Reversed	TAG [54:2]	0.66	2.85757e+06	10089.3	31678	0.0111	101509	0	137107	0	29544.9	0	2.85757e+06	10089.3	53058.9	42575.8	76837	872489	888833	103970	110032	536973	515520	41082	46305.4	54509.7	88022.6	209913	325119	329306	227940	528952	432167	964708	1.06393e+06	94149	610797	113171	237824	311178	564854	508491	423180	462052	329295	272832	0	0	20450.2
LipidXplorer	TAG [54:2]	0.66	1.06393e+06	10089.3	31678	0.0298	101509	35320.5	22795.8	21628.5	29544.9	0	0	10089.3	53058.9	42576.5	76837	872489	888833	103970	110032	536973	515520	41082	46305.4	54509.7	88022.6	209913	325119	329306	227940	528952	432167	964708	1.06393e+06	94149	610797	113171	237824	311178	564854	508491	423180	462052	329295	272832	0	0	20450.2
Reversed	TAG [54:3]	1	1.32297e+07	124970	12.981	0	2.19794e+06	1.94567e+06	1.09672e+06	669798	2.19267e+06	2.52761e+06	1.32297e+07	1.26016e+07	577870	452872	1.06364e+06	3692416	3679537	1.08984e+06	1.06095e+06	2.60888e+06	2.40603e+06	758557	639336	690645	718229	1.48765e+06	2.13938e+06	1.65429e+06	1.49015e+06	1.89205e+06	1804100	7.12516e+06	6.84828e+06	762696	3.91096e+06	704494	1.85849e+06	1.72111e+06	2.75739e+06	2.50177e+06	2.58777e+06	2.60704e+06	1.68326e+06	1.59325e+06	7891061	6.49812e+06	949804
LipidXplorer	TAG [54:3]	1	1.32297e+07	124970	12.981	0	2.19794e+06	1.94567e+06	1.09672e+06	669798	2.19267e+06	2.5276e+06	1.32297e+07	1.26016e+07	577870	452869	1.06364e+06	3692416	3679537	1.08984e+06	1.06095e+06	2.60888e+06	2.40603e+06	758557	639336	690645	718229	1.48765e+06	2.13938e+06	1.65429e+06	1.49015e+06	1.89205e+06	1804100	7.12516e+06	6.84828e+06	762696	3.91096e+06	704494	1.85849e+06	1.72111e+06	2.75739e+06	2.50177e+06	2.58777e+06	2.60704e+06	1.68326e+06	1.59325e+06	7891061	6.49811e+06	949804
Reversed	TAG [54:4]	1	2.39171e+07	146419	56.914	0	4083261	3.61817e+06	2.23991e+06	1.74412e+06	2.29248e+06	2.68937e+06	2.39171e+07	2.26389e+07	747494	587909	1.2591e+06	2.90329e+06	2.81288e+06	1.21093e+06	1.19803e+06	1.38943e+06	1.2797e+06	530748	434125	1.38409e+06	1.41914e+06	1.44662e+06	2.02205e+06	1706634	1519342	2.66582e+06	2.46592e+06	6.14656e+06	5.77562e+06	906642	2.92335e+06	843116	2.67928e+06	2.43548e+06	2.73758e+06	2.54021e+06	2.21571e+06	2.2157e+06	1.93256e+06	1.8122e+06	5.09931e+06	4.26649e+06	1.09995e+06
LipidXplorer	TAG [54:4]	1	2.39171e+07	146419	56.914	0	4083261	3.61817e+06	2.23991e+06	1.74412e+06	2.29248e+06	2.68938e+06	2.39171e+07	2.26389e+07	747494	587922	1.2591e+06	2.90329e+06	2.81288e+06	1.21093e+06	1.19803e+06	1.38943e+06	1.2797e+06	530748	434125	1.38409e+06	1.41914e+06	1.44662e+06	2.02205e+06	1706634	1519342	2.66582e+06	2.46592e+06	6.14656e+06	5.77562e+06	906642	2.92335e+06	843116	2.67928e+06	2.43548e+06	2.73758e+06	2.54021e+06	2.21571e+06	2.2157e+06	1.93256e+06	1.8122e+06	5.09931e+06	4.26653e+06	1.09995e+06
Reversed	TAG [54:5]	1	2.62637e+07	151539	249.765	0	3.04651e+06	2.69312e+06	2076477	1.57891e+06	1.32853e+06	1.47393e+06	2.62637e+07	2.46572e+07	513479	385830	923286	2.00917e+06	1.94899e+06	1.06658e+06	1.04324e+06	1.21583e+06	1.12732e+06	298814	245092	1.29046e+06	1310595	1.00919e+06	1.41514e+06	1.60199e+06	1.40815e+06	2.17389e+06	2.04701e+06	4.21458e+06	4.09012e+06	668756	1759276	628172	2.04888e+06	1.85572e+06	1.74241e+06	1.60816e+06	2.05697e+06	2.0717e+06	1.40079e+06	1.31057e+06	2.656e+06	2.2211e+06	513448
LipidXplorer	TAG [54:5]	1	2.62637e+07	151539	249.765	0	3.04651e+06	2.69312e+06	2076477	1.57891e+06	1.32853e+06	1.47384e+06	2.62637e+07	2.46572e+07	513479	385772	923286	2.00917e+06	1.94899e+06	1.06658e+06	1.04324e+06	1.21583e+06	1.12732e+06	298814	245092	1.29046e+06	1310595	1.00919e+06	1.41514e+06	1.60199e+06	1.40815e+06	2.17389e+06	2.04701e+06	4.21458e+06	4.09012e+06	668756	1759276	628172	2.04888e+06	1.85572e+06	1.74241e+06	1.60816e+06	2.05697e+06	2.0717e+06	1.40079e+06	1.31057e+06	2.656e+06	2.22093e+06	513448
Reversed	TAG [54:6]	1	1.81261e+07	93806	39.269	0	1533795	1.31473e+06	1.36322e+06	867175	426023	420915	1.81261e+07	1.69061e+07	186997	137122	375359	1.16873e+06	1.17366e+06	676144	656005	1.13423e+06	1.06726e+06	108690	93806	816561	868535	675574	884931	1.60729e+06	1.44531e+06	1.44886e+06	1.36994e+06	2.0467e+06	1979850	287226	650806	276829	1.13696e+06	1.05057e+06	808674	738529	1.38859e+06	1.39069e+06	683627	585495	855414	598728	138634
LipidXplorer	TAG [54:6]	1	1.81261e+07	93806	39.269	0	1533795	1.31473e+06	1.36322e+06	867175	426023	421277	1.81261e+07	1.69061e+07	186997	137375	375359	1.16873e+06	1.17366e+06	676144	656005	1.13423e+06	1.06726e+06	108690	93806	816561	868535	675574	884931	1.60729e+06	1.44531e+06	1.44886e+06	1.36994e+06	2.0467e+06	1979850	287226	650806	276829	1.13696e+06	1.05057e+06	808674	738529	1.38859e+06	1.39069e+06	683627	585495	855414	599447	138634
Reversed	TAG [54:7]	1	6.61221e+06	21909.2	172.645	0	443725	357782	349672	210241	78328.3	83938.5	6.61221e+06	6.16832e+06	42027.8	36348.7	96501.6	334483	359641	227051	217918	489970	472072	23327.6	21909.2	279911	315644	281700	320205	834070	663682	632811	569362	414191	379396	77599.9	157514	77781.3	326375	332923	190174	176359	550832	570044	189974	169179	143699	101037	25543.1
LipidXplorer	TAG [54:7]	1	6.61221e+06	12160.7	172.645	0	443725	357782	349672	210241	78328.3	82347.3	6.61221e+06	6.16832e+06	42027.8	35236.4	96501.6	334483	359641	227051	217918	489970	472072	23327.6	21909.2	279911	315644	281700	320205	834070	663682	632811	569362	414191	379396	77599.9	157514	77781.3	326375	332923	190174	176359	550832	570044	189974	169179	143699	97879	25543.1
Reversed	TAG [54:8]	1	731812	2450	0	0	73450.3	59334.3	56490.2	48126.2	4801.5	7002.2	731812	724101	7036.9	4894.7	15819.3	49658.6	52775.7	42504.2	41150.9	54741	49494.4	0	0	53954.2	60518.1	41374.8	42348.7	122354	90519.8	111116	97046.6	39325.2	34255.3	14186.6	19508.2	14339.4	45254.7	45274.2	29943.1	28105	94903	96840.8	27131.1	24781.8	22167.6	13897.6	2450
LipidXplorer	TAG [54:8]	1	731812	2450	0	0	73450.3	59334.3	56490.2	48126.2	4801.5	7002.2	731812	724101	7036.9	4894.7	15819.3	49658.6	52775.7	42504.2	41150.9	54741	49494.4	0	0	53954.2	60518.1	41374.8	42348.7	122354	90519.8	111116	97046.6	39325.2	34255.3	14186.6	19508.2	14339.4	45254.7	45274.2	29943.1	28105	94903	96840.8	27131.1	24781.8	22167.6	13897.6	2450
Reversed	TAG [55:3]	0.99	48562	2375.3	197.248	0.0041	10152.4	7402.3	3941.1	2630.7	8106.1	9119.2	48562	35377.1	2579.5	0	3374.7	20423.7	20598.5	8015.8	6832.6	8596.5	9236.1	2375.3	0	3303.3	4138.2	12486.3	15751.3	8829.2	5801.9	15918	13989.1	27811.5	24345.2	3392.2	15715.2	4283	5879.8	8902.1	13841.4	13305.5	16211.3	18510.5	13587.2	11191.4	21197.8	15587	5626.3
LipidXplorer	TAG [55:3]	0.99	35377.1	2338.4	197.248	0.0056	10152.4	7489.8	3941.1	2630.7	7999.5	6754.7	34565.3	35377.1	2338.4	0	3374.7	20504.6	20684.4	8015.8	6832.6	9047.6	9236.1	2375.3	0	3303.3	4138.2	12486.3	15751.3	8829.2	5801.9	15918	13989.1	27976.7	24466.5	3392.2	15783.9	4283	5879.8	8902.1	13923.9	13362.2	16211.3	18510.5	13633.5	11191.4	21080.6	15473.1	4783.5
Reversed	TAG [55:4]	1	59375.2	2742.5	220.443	0.0037	10307	7402	5726.7	0	8592.2	10144.8	59375.2	50390.3	0	0	4667.8	17343.4	18389.3	7715.5	8947.1	5590.5	6240.2	0	0	8908.3	9457.6	10223.4	10058.4	9847.3	8184.2	19106.7	16168.5	25057.5	21495.1	3945	8381.2	4037.6	9723.5	11190.7	11334.3	11355.8	12768.1	14562	15142.7	10938.1	12197.2	9750.5	3575.4
LipidXplorer	TAG [55:4]	1	59375.2	2142.2	220.443	0.0037	10307	7030.7	5726.7	0	9044.4	10030.5	59375.2	50390.3	0	0	4667.8	17000.4	18025	7715.5	8947.1	3676.8	6240.2	0	0	8908.3	9457.6	10223.4	10058.4	9847.3	8184.2	19106.7	16168.5	24356.5	20980.3	3945	8089.5	4037.6	9723.5	11190.7	10984.3	11115.1	12768.1	14562	14946.5	10938.1	12694	10233.7	3575.4
Reversed	TAG [55:5]	0.99	64178.9	2513.1	560.023	0.0087	9270.3	5347.6	2513.1	2691.3	13578.4	7633.9	63956.1	64178.9	5764	3852.9	7566.1	17463.8	20938.8	13842.1	12752.4	8125.3	8653.3	3775.3	0	11524.2	13298.3	13060.6	15069.1	14676.3	12869.1	25845.1	19664.9	31312.2	28054.5	8202.2	12948.7	4900.7	8821.1	13526.3	9762.1	8709.3	15303	20104.4	14275.4	14059.9	17727.4	14731.7	0
LipidXplorer	TAG [55:5]	0.99	64178.9	2513.1	560.023	0.0087	9270.3	6923.9	2513.1	3260.4	11658.5	8119.2	63956.1	64178.9	5764	3852.9	7566.1	18920.2	22485.8	13842.1	12752.4	8125.3	8653.3	3775.3	0	11524.2	13298.3	13060.6	15069.1	14676.3	12869.1	25845.1	19664.9	34288.8	30240.4	8202.2	14187.4	4900.7	8821.1	13526.3	11248.4	9731.1	15303	20104.4	15108.5	14059.9	15617.8	12680.2	0
Reversed	TAG [55:6]	0.98	73555.6	2243.5	1608.1	0.0219	18248.6	23299.4	8562.9	8103.2	9332.9	12304.5	73555.6	70077.4	6074.9	4005	6571	25475.9	28817.7	14508.6	13161.2	19211.5	21160.7	0	0	11154.8	13624.1	18842.9	21672.7	35957.8	25287.1	30706.6	24907.7	32048.3	26136.2	0	15617.6	6796	17712.6	17077.5	5459.7	7588	23592.9	21706.2	15956.7	10330.8	16502.8	13118.9	0
LipidXplorer	TAG [55:6]	0.98	73555.6	2987.5	1608.1	0.0219	18248.6	16600.6	8562.9	5684.6	8158.9	10242.2	73555.6	70077.4	6074.9	4005	6571	19286.7	22243.5	14508.6	13161.2	19211.5	21160.7	0	0	11154.8	13624.1	18842.9	21672.7	35957.8	25287.1	30706.6	24907.7	19399	16846.9	0	10353.6	6796	17712.6	17077.5	0	3245.7	23592.9	21706.2	12416.3	10330.8	8965.1	8718	0
Reversed	TAG [55:7]	0.82	88818.9	2840.3	6603.97	0.0744	29743.6	28493.1	16875.5	0	0	0	88818.9	88574.4	0	0	3190.3	0	0	9760	9136	16448.5	14900.8	0	0	10723	11703.6	24759.9	25091.3	43176.4	28866.1	32726.9	28713.2	0	0	0	0	0	21402.6	20869.2	0	0	26237.7	31455.1	0	8665.2	0	0	0
LipidXplorer	TAG [55:7]	0.82	88818.9	2164.4	6603.97	0.0744	29743.6	28493.1	16875.5	10287.4	4993.5	8771.8	88818.9	88574.4	0	0	3190.3	26325.1	27963.1	9760	9136	16448.5	14900.8	0	0	10723	11703.6	24759.9	25091.3	43176.4	28866.1	32726.9	28713.2	53803	39511.6	0	22389.9	0	21402.6	20869.2	26864.6	18470.1	26237.7	31455.1	15058.8	8665.2	32061.3	18719.1	0
Reversed	TAG [56:2]	0.96	123152	0	2495.05	0.0203	0	0	0	0	0	0	104683	123152	7190.5	0	0	21538.3	22000.5	13490.2	4686.1	16243.9	22788.7	0	0	9147.8	0	17382.7	20750.9	17064.6	14461	11580.6	10578.3	32655.5	36439.8	0	20069	0	7741	0	12834.6	14795.9	17360.1	21755.9	7641	9358.3	0	0	0
LipidXplorer	TAG [56:2]	0.96	86937.4	2095.6	2495.05	0.0287	19765.5	16404.7	5730.3	11047.5	6790.1	7033.6	85205	86937.4	5860.2	0	0	21538.3	22000.5	9910.3	4686.1	15572.4	22788.7	0	0	6843.9	0	17382.7	20030.6	17064.6	14461	11580.6	10578.3	32655.5	35408.6	0	16940.3	0	7741	0	9026.7	11483.3	16774.4	21755.9	7641	5861.8	8968.1	0	0
Reversed	TAG [56:3]	0.96	205575	2814.5	7265.3	0.0353	19360.4	17094.2	12416.9	15268.5	0	24261.8	205575	198016	5457.8	0	14630.5	74563.5	76043.4	17454	29598.1	44660.5	47744.9	11135.7	6641.4	12280.5	13709.5	41237.2	51554.5	36746.5	27957.3	48159.1	45067.1	145862	130288	20823.4	36647.7	19293.3	28452.7	21385.6	52062.1	44969.3	59840.1	61558	49728.3	31918.9	55667.2	0	9802.8
LipidXplorer	TAG [56:3]	0.96	285490	2835.4	7265.3	0.0254	34707.4	28556	24436.3	15268.5	26874.3	24261.8	285490	267160	5457.8	9370.2	22608.5	74563.5	76043.4	32141.6	29598.1	47415.6	47744.9	11135.7	8113.1	21732.9	24999.8	41237.2	54509.9	36746.5	27957.3	48159.1	45067.1	145862	134518	20823.4	49484.3	19293.3	28452.7	38311.7	67685.2	58560.2	62242.9	61558	49728.3	46264.3	73392.3	68404.4	9802.8
Reversed	TAG [56:5]	1	1.00102e+06	17424.5	1903.65	0.0019	185394	164635	92828.3	91324.7	76820.5	120275	614824	621075	79451.9	62653.7	127352	209713	223630	135911	141277	203572	194319	38261.1	37243.4	97728.7	111617	166242	171739	173386	154042	208613	173230	1.00102e+06	903435	92257.5	311830	87898.8	188538	187852	110571	101088	240931	243851	184585	165498	228661	165412	64191.4
LipidXplorer	TAG [56:5]	1	1.00102e+06	17424.5	1903.65	0.0019	185394	164635	117116	91324.7	100710	120275	614824	621075	82584.4	69930.2	127352	209713	223630	135911	141277	203572	194319	38261.1	37243.4	97728.7	111617	166242	171739	173386	154042	208613	173230	1.00102e+06	903435	92257.5	311830	87898.8	188538	187852	110571	101088	240931	243851	184585	165498	228661	165412	64191.4
Reversed	TAG [56:6]	1	2.08377e+06	2735.7	259.31	0.0001	352590	289925	103712	69036.2	432222	436155	2.08377e+06	1.99198e+06	176290	127835	243976	629185	663775	393153	385434	489602	481164	123866	112452	248768	291265	316629	353098	623302	470696	722004	659496	1.58294e+06	1.47842e+06	181690	413070	179683	545994	575674	279610	242716	483921	529815	336460	286530	1.05425e+06	738874	2735.7
LipidXplorer	TAG [56:6]	1	2.08377e+06	2735.7	259.31	0.0001	352590	289925	103712	69036.2	432222	436155	2.08377e+06	1.99198e+06	176290	127835	243976	629185	663775	393153	385434	489602	481164	123866	112452	248768	291265	316629	353098	623302	470696	722004	659496	1.58294e+06	1.47842e+06	181690	413070	179683	545994	575674	279610	242716	483921	529815	336460	286530	1.05425e+06	738874	2735.7
Reversed	TAG [56:7]	1	4.43118e+06	47798.2	222.957	0.0001	1.28428e+06	1.06774e+06	742616	455801	317159	317831	4.43118e+06	4122155	173441	136666	357689	1.08918e+06	1.09993e+06	591524	571267	1.36517e+06	1.29377e+06	89821.6	79612	454237	506600	885092	1.19218e+06	1.7745e+06	1.57125e+06	1.14346e+06	1.06933e+06	1698096	1.65667e+06	240888	1.18386e+06	234202	903915	862096	356518	323967	1.26089e+06	1.27977e+06	618373	533573	619126	422450	0
LipidXplorer	TAG [56:7]	1	4.43118e+06	27200.7	222.957	0.0001	1.28428e+06	1.06774e+06	742616	455801	317159	317831	4.43118e+06	4122155	173441	136666	357689	1.08918e+06	1.09993e+06	591524	571267	1.36517e+06	1.29377e+06	89821.6	79612	454237	506600	885092	1.19218e+06	1.7745e+06	1.57125e+06	1.14346e+06	1.06933e+06	1698096	1.65667e+06	240888	1.18386e+06	234202	903915	862096	356518	323967	1.26089e+06	1.27977e+06	618373	533573	619126	422450	0
Reversed	TAG [56:8]	1	3.55551e+06	16282.3	154.575	0	899176	731268	610498	367405	91415.5	92470.9	3.55551e+06	3.38661e+06	67682.4	58345.6	174600	394662	425046	295430	283387	332727	319980	29728	25575.1	317607	366635	384860	440154	914038	726065	644631	577413	609390	548085	117802	310091	119644	399394	390556	166394	138764	568649	588855	265534	233720	142195	97871.1	16282.3
LipidXplorer	TAG [56:8]	1	3.55551e+06	16282.3	154.575	0	899176	731268	610498	367405	91415.5	92470.9	3.55551e+06	3.38661e+06	67682.4	58345.6	174600	394662	425046	295430	283387	332727	319980	29728	25575.1	317607	366635	384860	440154	914038	726065	644631	577413	609390	548085	117802	310091	119644	399394	390556	166394	138764	568649	588855	265534	233720	142195	97871.1	16282.3
Reversed	TAG [57:7]	0.99	29000.4	2544.7	1077.07	0.0371	13203.2	9858.2	0	0	0	0	29000.4	26042.9	0	0	0	9337.5	11890.4	6681.7	5562.5	7480.3	8037.8	0	0	5057.9	6798.3	11187	14313.4	18622.3	13471.1	16165.6	13046.4	6777.2	7387.7	0	7920.7	0	6346	10186	0	0	13941.6	14271	7484.6	6207.6	0	0	0
LipidXplorer	TAG [57:7]	0.99	36915.9	2544.7	1077.07	0.0292	16167.3	12040.8	3169.7	3271.8	0	0	36915.9	32024.8	0	0	0	10550.7	13179	6681.7	5562.5	8204.9	8037.8	0	0	5727.8	8139.3	12986	16179.4	21598.3	15286.3	19011.5	15696.4	6777.2	7387.7	0	7920.7	0	7262.3	11367.1	0	0	15920.2	17210.1	8245.1	6207.6	2619.7	0	0
Reversed	TAG [58:6]	0.92	100172	0	3068.94	0.0306	0	21594.5	19671.6	15528.9	23649.1	0	100172	90814.5	11425.9	15935.3	0	36000.2	34588.7	30654.5	23818.8	34169.9	41794.8	0	4399.4	13660.3	18875.3	48002.8	50073.6	39802.7	33298.5	30056.3	26590.2	85013.4	82635	11920	33512.6	15479.2	25344.1	33886.8	15680.4	0	37160.4	39800.7	37033	26673	47095.2	30473.4	20467.6
LipidXplorer	TAG [58:6]	0.92	100172	4399.4	3068.94	0.0306	29771.7	21594.5	19671.6	6703.5	10216.2	26127.1	100172	90814.5	14712.9	11659.9	27816.9	36000.2	34588.7	30654.5	23818.8	34169.9	41794.8	11792.6	4399.4	18162.9	18875.3	48002.8	50073.6	39802.7	33298.5	30056.3	26590.2	85013.4	82635	11920	25169.4	15479.2	36091.4	33886.8	15680.4	14382.9	37160.4	39800.7	37033	26673	26715.7	31856.4	18609.8
Reversed	TAG [58:7]	1	138080	4162.7	623.286	0.0045	50296	47036.1	42447.4	34095.9	51896.6	0	111916	110064	14454.5	0	21199.1	65113.8	73230.4	43723.9	41028.4	76043	75951.9	6505.8	10558.6	22081.5	26351.3	72323	76443	84781	64003.2	59759.7	53119.4	138080	116302	24371	54252.5	25079.3	51927.4	53617.6	23524.6	21413.2	57855.7	59804.1	51750.2	43997.6	78734	39300.2	0
LipidXplorer	TAG [58:7]	1	138080	3748.3	623.286	0.0045	50296	47036.1	42447.4	34095.9	51896.6	9575.5	111916	110064	14454.5	16517.5	21199.1	65113.8	73230.4	43723.9	41028.4	76043	75951.9	6505.8	10558.6	22081.5	26351.3	72323	76443	84781	64003.2	59759.7	53119.4	138080	116302	24371	54252.5	25079.3	51927.4	53617.6	23524.6	21413.2	57855.7	59804.1	51750.2	43997.6	78734	33956.9	7177.3
Reversed	TAG [58:8]	1	473702	7380	818.445	0.0017	188421	148031	146700	134567	0	0	434039	425378	32748.7	0	87937.7	151389	166499	101473	102751	169162	165800	17096.9	14691.1	94690.1	107396	139432	136726	200509	146180	185752	165049	199158	179336	62272.3	124286	65812.8	123697	127468	69522.3	61257.2	186785	188888	115551	100750	70026.6	0	0
LipidXplorer	TAG [58:8]	1	473702	3871	818.445	0.0017	188421	148031	146700	134567	0	35619.8	434039	425378	32748.7	3871	87937.7	151389	166499	101473	102751	169162	165800	17096.9	14691.1	94690.1	107396	139432	136726	200509	146180	185752	165049	199158	179336	62272.3	124286	65812.8	123697	127468	69522.3	61257.2	186785	188888	115551	100750	70026.6	20661.1	11781.5
[truncated: 79 more columns]

## Sheet: correlated pairs sorted by PCF
		Legend:	lipids with wrong isotopic correction in the reversed approach
			lipids underrepresented in the reversed approach
Source	Lipid	Pearson Correlation	Maximum Intensity	Minimum Intensity	AVG differences	AVG diff in percentage		PRECURINTENS:071010_plate1_01.mzXML	PRECURINTENS:071010_plate1_02.mzXML	PRECURINTENS:071010_plate1_03.mzXML	PRECURINTENS:071010_plate1_04.mzXML	PRECURINTENS:071010_plate1_05.mzXML	PRECURINTENS:071010_plate1_06.mzXML	PRECURINTENS:071010_plate1_07.mzXML	PRECURINTENS:071010_plate1_08.mzXML	PRECURINTENS:071010_plate1_09.mzXML	PRECURINTENS:071010_plate1_10.mzXML	PRECURINTENS:071010_plate1_100.mzXML	PRECURINTENS:071010_plate1_101.mzXML	PRECURINTENS:071010_plate1_102.mzXML	PRECURINTENS:071010_plate1_103.mzXML	PRECURINTENS:071010_plate1_104.mzXML	PRECURINTENS:071010_plate1_105.mzXML	PRECURINTENS:071010_plate1_106.mzXML	PRECURINTENS:071010_plate1_107.mzXML	PRECURINTENS:071010_plate1_108.mzXML	PRECURINTENS:071010_plate1_109.mzXML	PRECURINTENS:071010_plate1_110.mzXML	PRECURINTENS:071010_plate1_111.mzXML	PRECURINTENS:071010_plate1_112.mzXML	PRECURINTENS:071010_plate1_113.mzXML	PRECURINTENS:071010_plate1_114.mzXML	PRECURINTENS:071010_plate1_115.mzXML	PRECURINTENS:071010_plate1_116.mzXML	PRECURINTENS:071010_plate1_117.mzXML	PRECURINTENS:071010_plate1_118.mzXML	PRECURINTENS:071010_plate1_119.mzXML	PRECURINTENS:071010_plate1_12.mzXML	PRECURINTENS:071010_plate1_120.mzXML	PRECURINTENS:071010_plate1_121.mzXML	PRECURINTENS:071010_plate1_122.mzXML	PRECURINTENS:071010_plate1_123.mzXML	PRECURINTENS:071010_plate1_124.mzXML	PRECURINTENS:071010_plate1_125.mzXML	PRECURINTENS:071010_plate1_126.mzXML	PRECURINTENS:071010_plate1_127.mzXML	PRECURINTENS:071010_plate1_128.mzXML	PRECURINTENS:071010_plate1_13.mzXML	PRECURINTENS:071010_plate1_14.mzXML
Reversed	DAG [38:2]	0.08	166883	3614.2	54809.7	0.3284		111040	145649	164276	37098.9	139626	12393.3	0	50716.1	63324.8	115610	0	102187	85147.4	0	0	147267	120824	85349.3	51245.9	0	0	59789.8	114314	0	121870	81662.9	102275	61526.1	38277	18240.5	113965	48516.3	0	112721	103826	0	0	0	114026	0	0	0
LipidXplorerplorerplorer	DAG [38:2]	0.08	411458	39224.1	54809.7	0.1332		411458	145649	164276	99557.7	139626	151606	225696	172212	116945	115610	152273	102187	85147.4	116381	130849	147784	120824	85349.3	51245.9	191134	116073	59789.8	114314	123964	121870	81662.9	102275	61526.1	73284	46623.6	209658	48516.3	152098	112721	103826	130242	222975	215833	114026	138925	176997	100371
Reversed	SM [43:2]	0.11	50241.1	6955.4	6724.57	0.1338		25424.6	23749.3	38823	23520.3	19421.6	20348.3	0	0	22559.9	18686.8	40891.7	23510.5	27289	32189.7	35299.1	42094.1	39104	24011.1	25877.5	29047.2	33557.2	50241.1	36139.3	0	0	33820.5	31619.4	0	0	10200.8	26090.8	10777.7	18769.8	20605.7	19338	18973.9	45017.1	49430.5	29886.3	24950.2	35658.8	27631.5
LipidXplorer	SM [43:2]	0.11	95133.5	6955.4	6724.57	0.0707		25424.6	24253.8	38823	23520.3	19421.6	20348.3	40625.2	46721.1	22559.9	18686.8	41497.9	23510.5	27289	32189.7	35299.1	42094.1	39104	24011.1	25877.5	29047.2	34124.5	50241.1	38169.5	42673.8	31184.4	33820.5	31619.4	71933.7	54416.4	10200.8	26090.8	10777.7	18769.8	20605.7	19338	18973.9	46501.2	49430.5	29886.3	24950.2	35658.8	27631.5
Reversed	PE-O [40:5]	0.13	33390.4	4344.2	3527.61	0.1056		12858.3	9612.3	18874.7	8786.8	15126.1	14638.4	14232.9	8886.6	10088.2	7893.4	24726.9	23609	24386.6	17346.4	18916.8	16540.2	17305.5	22625.6	22978.7	22199.3	27087	17306.3	15510.9	15063.1	13489.8	18327.9	18243.6	8327.3	4761.4	8328.1	0	8232.2	12374	14665.6	5889.7	5797.7	12244.8	11565.9	21167.9	16875	17913.8	10988.2
LipidXplorer	PE-O [40:5]	0.13	84877.7	4344.2	3527.61	0.0416		12858.3	9612.3	20215.1	8786.8	15126.1	14945.2	14232.9	9805.4	10088.2	7893.4	24726.9	23609	26354.8	17346.4	18916.8	18701.7	19474.6	22625.6	22978.7	24074.8	27087	18807.8	16393.3	16270.6	13489.8	19816	18243.6	8327.3	4761.4	8328.1	20052.5	8232.2	13020	14665.6	6378	5797.7	13151.7	13071.9	21167.9	17955.9	17913.8	10988.2
Reversed	DAG [36:0]	0.16	17674.9	0	3623.43	0.205		0	5976.2	0	0	0	0	0	0	0	0	0	0	2484.6	7881.4	8733.7	9430.2	17674.9	8769.8	7932.3	5779.8	0	0	7804.7	11923.1	8848.8	5211	0	7728.8	5373.8	6844.9	3328	4906.6	0	5373.7	0	0	0	16613.1	7294.3	6977.8	16130.9	8007.6
LipidXplorer	DAG [36:0]	0.16	89788.3	0	3623.43	0.0404		0	5982.3	0	0	0	0	0	0	0	0	4872.4	0	2500.7	7898.8	8754.3	14747.4	20807.2	8769.8	7932.3	5786.7	0	29150	7840.4	11947.2	8864.1	5211	0	7728.8	5373.8	6844.9	3328	4906.6	0	5373.7	0	0	28469.2	18800.6	7306.2	6983.9	16146.5	8007.6
Reversed	PC [38:1]	0.25	31698.4	2217	5101.53	0.1609		15885.3	13563.5	11124.2	2921.1	6285.7	2757.1	14597.1	18578.4	4855.8	0	0	9196.9	14048.2	0	14439.6	27672.1	31698.4	5613.1	4229	0	11678	26681.6	25794.8	13131	0	9805.4	6163	0	0	0	0	0	0	0	0	0	17652.6	20059.1	11667.1	8995.2	0	2583.6
LipidXplorer	PC [38:1]	0.25	141586	2217	5101.53	0.036		15885.3	13563.5	19302.3	7432.5	9273.9	7606.9	17177.2	18578.4	4855.8	3691.7	11450.5	9196.9	14048.2	12168.2	14439.6	27672.1	31698.4	5613.1	4229	10972	11097.1	26681.6	25794.8	13131	10473.8	9805.4	6163	0	0	0	9096.5	0	6760.2	9230.4	12069.1	12513.5	17652.6	20059.1	11667.1	8995.2	15004	5351.1
Reversed	SM [42:1]	0.26	266896	2633	70271	0.2633		225608	206820	217002	118743	132929	143003	119146	118500	205739	165597	19346.7	150806	49038.2	110002	120673	248227	266896	45679.9	44544.2	81738.7	109922	35794.4	0	170148	142145	139543	130296	119378	122011	50785.5	200736	53488.6	203589	69462	125026	113865	23699.1	30715.9	42159.3	35109.6	159527	103998
LipidXplorer	SM [42:1]	0.26	120673	2633	70271	0.5823		9721.2	0	0	0	3730.4	0	47053.1	55433.5	66712.1	44604.5	19346.7	33000.1	49038.2	110002	120673	9274.2	23700.9	45679.9	44544.2	81738.7	109922	35794.4	0	46484.8	35912.5	33408.3	29384.7	7080.8	5486.9	9967.8	38431.4	17415.3	61755.7	69462	32278.1	23856.7	23699.1	30715.9	42159.3	35109.6	0	0
Reversed	PE-O [36:6]	0.4	26375.1	2455.1	2715	0.1029		5957.8	5815.4	0	2475.8	9212.2	5195.6	0	0	6388.3	6971.9	15682.6	12292.7	15285.2	13413.2	21235.2	0	17686.3	11557.4	9671.4	5897.9	19771.9	2633.4	7835.1	21222.9	3898.9	16217.2	16846.8	10202.2	5974.8	0	4856.1	19465.5	5639.7	5799.2	23141.5	7189.7	3732.7	9348.8	17556.5	6828.6	9078.5	3415.7
LipidXplorer	PE-O [36:6]	0.4	19930.2	2455.1	2715	0.1362		5957.8	5815.4	0	2475.8	0	5195.6	0	0	6388.3	6971.9	15682.6	12292.7	15285.2	13413.2	0	5014.8	17686.3	11557.4	9671.4	5897.9	0	2633.4	7835.1	0	3898.9	16217.2	0	0	0	0	4856.1	0	5639.7	5799.2	0	7189.7	3732.7	9348.8	0	6828.6	0	3415.7
Reversed	PC [40:4]	0.45	126636	3169.6	8286.78	0.0654		14228.2	35364.7	30285.9	8115.1	19803.1	51458	25980.9	26332.6	33126.5	16200.8	42870.3	46457.1	42233.6	36463.7	37932.3	3169.6	0	27381.4	29049.7	26688.4	32095	39988.1	47917.6	55046.5	50552.1	29267.7	32386.8	42711.9	18186.1	17016.7	22855.8	17322.5	18325.3	38559.4	25580.2	27060	43195	37728.2	41065.5	34851	126636	84318.8
LipidXplorer	PC [40:4]	0.45	96215.5	11879.8	8286.78	0.0861		49815.2	55445.4	55886.1	39440.4	35225.7	45922.6	87366.1	86511.6	26679.9	23474.8	42870.3	46457.1	42233.6	36463.7	37932.3	96215.5	91458.6	27381.4	29049.7	30300.8	32095	39988.1	47917.6	55046.5	50552.1	29267.7	32386.8	34477.6	32687.5	17016.7	62028.1	17322.5	38901.1	38559.4	25580.2	27060	43195	37728.2	41065.5	34851	59277.9	59670.4
Reversed	PC [36:1]	0.48	2.69395e+06	0	362368	0.1345		0	0	0	0	360829	614817	169328	289915	8349.8	0	0	1.15113e+06	1.20315e+06	843444	935991	2.0526e+06	2.08629e+06	257347	142538	0	0	730459	788390	977870	838049	0	0	15462.5	0	78313.9	0	30566.2	0	0	0	0	247538	523298	0	0	2.69395e+06	2.2023e+06
LipidXplorer	PC [36:1]	0.48	1275412	0	362368	0.2841		0	0	0	0	360829	614817	169328	289915	0	0	0	178430	195738	0	56881.9	1.16116e+06	1.17714e+06	257347	142538	0	0	91555.6	0	13456.6	0	231885	302146	15462.5	101119	78313.9	534891	30566.2	0	0	0	0	247538	523298	384635	430485	846882	621465
Reversed	PC-O [36:2]	0.52	81794.7	10611.3	2172.11	0.0266		50337.6	46479.9	39572.5	27969.4	44748.9	46431.4	31063.3	32722.8	31729.5	24314.1	72973.4	30029.3	35713.3	38611.4	40932.8	26256	26802.8	57921.1	54729.9	68721.5	81794.7	26797.3	23852.9	22415.6	18547.3	32340.2	27980.3	15925.5	15263.4	27421.8	29190.5	30060.5	32101.7	31940.7	30949.4	26466.7	27644.9	29436.2	42069	36771.5	29197.1	21765
LipidXplorer	PC-O [36:2]	0.52	173166	12160.8	2172.11	0.0125		50337.6	46479.9	39572.5	27969.4	44748.9	46431.4	31063.3	32722.8	31729.5	24314.1	72973.4	30029.3	35713.3	38611.4	40932.8	26256	26802.8	57921.1	54729.9	68721.5	81794.7	26797.3	23852.9	22415.6	18547.3	32340.2	27980.3	15925.5	15263.4	27421.8	29190.5	30060.5	32101.7	31940.7	30949.4	26466.7	27644.9	29436.2	42069	36771.5	29197.1	21765
Reversed	TAG [54:2]	0.66	2.85757e+06	10089.3	31678	0.0111		101509	0	137107	0	29544.9	0	2.85757e+06	10089.3	53058.9	42575.8	76837	872489	888833	103970	110032	536973	515520	41082	46305.4	54509.7	88022.6	209913	325119	329306	227940	528952	432167	964708	1.06393e+06	94149	610797	113171	237824	311178	564854	508491	423180	462052	329295	272832	0	0
LipidXplorer	TAG [54:2]	0.66	1.06393e+06	10089.3	31678	0.0298		101509	35320.5	22795.8	21628.5	29544.9	0	0	10089.3	53058.9	42576.5	76837	872489	888833	103970	110032	536973	515520	41082	46305.4	54509.7	88022.6	209913	325119	329306	227940	528952	432167	964708	1.06393e+06	94149	610797	113171	237824	311178	564854	508491	423180	462052	329295	272832	0	0
Reversed	PC [40:5]	0.67	646859	4366.6	47745	0.0738		164270	146255	0	92270.8	215232	206649	267784	249160	105339	84669.1	0	38365.9	65029.1	45222.1	49025.4	564688	612812	163581	155444	40473.2	50542.8	23359.8	0	67766.4	18840	30012.5	19922.9	132123	139395	16310	167311	19111.2	226394	111011	5379.2	4530.3	0	0	22333.3	12857.8	646859	433047
LipidXplorer	PC [40:5]	0.67	397378	0	47745	0.1202		0	0	0	0	124247	108689	0	0	52779.6	41756.1	0	38365.9	65029.1	45222.1	49025.4	15766.4	59457.8	163581	155444	40473.2	50542.8	23359.8	0	67766.4	18840	30012.5	19922.9	48577.7	53844.8	16310	0	19111.2	105008	111011	5379.2	4530.3	0	0	22333.3	12857.8	397378	255076
Reversed	PC-O [30:6]	0.68	27196.7	2638.2	847.219	0.0312		17121.2	17497.6	9688.2	4204.8	11090.1	16836.7	13221.5	27196.7	13952.1	9959	7291.9	12118.5	12819.2	6244.3	13506.1	13269.6	10390.8	0	7847.1	8227.6	16096.1	8038.9	11073.8	0	7244	0	0	9610.9	2638.2	5688.9	12315.1	9406.2	9761.9	6976.3	18631.5	3744.8	12941.6	10326.1	13058.4	8670.1	7418	10768.3
LipidXplorer	PC-O [30:6]	0.68	27196.7	2638.2	847.219	0.0312		17121.2	17497.6	9688.2	4204.8	11090.1	16836.7	13221.5	27196.7	13952.1	9959	7291.9	12118.5	12819.2	6244.3	13506.1	13269.6	10390.8	0	7847.1	8227.6	16096.1	8038.9	11073.8	5857	7244	12703.7	22808.6	9610.9	2638.2	5688.9	12315.1	9406.2	9761.9	6976.3	18631.5	3744.8	12941.6	10326.1	13058.4	8670.1	7418	10768.3
Reversed	PC-O [38:0]	0.77	23518.6	2140.6	415.84	0.0177		23518.6	18728.1	22937.2	13718.9	15497.9	15774.1	7592.5	9398.6	13352.7	12912.7	4195.6	3142.7	4101	5066.6	3973.7	0	2264.2	6549.5	8384.3	3344.9	4144.3	4462.2	0	0	2277.6	5177.7	3515.9	4365	3363.3	10429.7	16676.9	11386	0	0	3955.6	4336.1	3048.7	2778.4	5496.3	0	9749.9	5708.7
LipidXplorer	PC-O [38:0]	0.77	45645.1	2140.6	415.84	0.0091		23518.6	18728.1	22937.2	13696.6	15497.9	15774.1	7592.5	9398.6	13352.7	12912.7	4195.6	3142.7	4101	5066.6	3973.7	0	2264.2	6549.5	8384.3	3344.9	4144.3	4462.2	0	0	2277.6	5177.7	3515.9	4365	3363.3	10429.7	16676.9	11386	0	0	3955.6	4336.1	3048.7	2778.4	5496.3	0	9749.9	5708.7
Reversed	PE [36:0]	0.78	29556	2346.1	1443.52	0.0488		16438	14851.8	24184	12821.1	6047.5	12009.9	25709.6	26558.1	10407.9	6811.1	8154.3	3459.4	4547.8	13228.3	12636.8	19463.4	17301.9	11576.6	12221.7	15258	17389.9	29556	26555.9	20226.6	17331.4	14686.3	14006.9	8494.8	0	5328.2	10577.2	0	0	7751.3	9509.9	10990.4	19273.1	21908.4	20222.8	17383.9	13496.5	0
LipidXplorer	PE [36:0]	0.78	29556	3148.9	1443.52	0.0488		16438	14851.8	24184	12821.1	22211.1	12009.9	25709.6	26558.1	10407.9	6811.1	8154.3	15209.5	17650.7	13228.3	12636.8	19463.4	17301.9	11576.6	12221.7	15258	17389.9	29556	26555.9	20226.6	17331.4	14686.3	14006.9	8494.8	0	5328.2	10577.2	0	6209.5	7751.3	9509.9	10990.4	19273.1	21908.4	20222.8	17383.9	13496.5	0
Reversed	LPC [18:2]	0.81	3046693	17718.7	52101.6	0.0171		1.66195e+06	1.64349e+06	2.0962e+06	1510052	1.16601e+06	1.36877e+06	0	3046693	508581	0	594353	0	494947	325262	284434	402880	405559	398317	347031	810842	879069	176541	0	482552	0	601548	581552	375266	0	99488.4	819218	139512	580023	588900	569463	564827	492273	513712	647179	543167	1.14765e+06	0
LipidXplorer	LPC [18:2]	0.81	3.19101e+06	17718.7	52101.6	0.0163		1.66195e+06	1.64349e+06	2.0962e+06	1510052	1.16601e+06	1.36877e+06	3.19101e+06	3046693	508581	222509	594353	249530	494947	325262	284434	402880	405559	398317	347031	810842	879069	176541	27253	482552	293761	601548	581552	375266	142606	99488.4	819218	139512	580023	588900	569463	564827	492273	513712	647179	543167	1.14765e+06	460935
Reversed	TAG [55:7]	0.82	88818.9	2840.3	6603.97	0.0744		29743.6	28493.1	16875.5	0	0	0	88818.9	88574.4	0	0	3190.3	0	0	9760	9136	16448.5	14900.8	0	0	10723	11703.6	24759.9	25091.3	43176.4	28866.1	32726.9	28713.2	0	0	0	0	0	21402.6	20869.2	0	0	26237.7	31455.1	0	8665.2	0	0
LipidXplorer	TAG [55:7]	0.82	88818.9	2164.4	6603.97	0.0744		29743.6	28493.1	16875.5	10287.4	4993.5	8771.8	88818.9	88574.4	0	0	3190.3	26325.1	27963.1	9760	9136	16448.5	14900.8	0	0	10723	11703.6	24759.9	25091.3	43176.4	28866.1	32726.9	28713.2	53803	39511.6	0	22389.9	0	21402.6	20869.2	26864.6	18470.1	26237.7	31455.1	15058.8	8665.2	32061.3	18719.1
Reversed	LPC [20:3]	0.84	96941	5250.2	3080.95	0.0318		46608.1	0	48168.9	36589.1	47517.5	66049.3	95140.7	96941	29784.9	26859.5	25173.8	35988.7	41617.4	36335.4	34682.7	57814.8	56894.8	23697.1	23821.9	24472.1	36389.2	19319.4	13065.1	0	37682.1	37432.4	35880.3	53406.2	44365.9	5250.2	36753.8	6898	47278.1	48939.8	0	30897.9	29503.1	34135.2	38620.8	23296.9	61229.9	54615
LipidXplorer	LPC [20:3]	0.84	96941	5250.2	3080.95	0.0318		46608.1	54761.1	48168.9	36589.1	51077.1	66049.3	95140.7	96941	29784.9	26859.5	25173.8	35988.7	41617.4	36335.4	34682.7	57814.8	56894.8	23697.1	23821.9	30896.6	36389.2	19319.4	13065.1	46930.7	37682.1	37432.4	35880.3	53406.2	44365.9	5250.2	36753.8	6898	47278.1	48939.8	47604.8	30897.9	29503.1	34135.2	38620.8	33687.4	61229.9	54615
Reversed	TAG [45:3]	0.84	14438.2	2137.6	666.939	0.0462		9364.2	5284.9	9202	0	5377.3	3735.8	6341.4	3228.9	14438.2	8487.1	0	9666.1	9163.9	7647.4	0	2214.2	0	0	0	5085	8413.9	4666.9	2964.5	5865.9	4898	0	8901.1	2137.6	0	0	4857.3	0	4121.7	7491.1	9280.7	0	5808.9	8826	10368.4	7269.4	0	0
LipidXplorer	TAG [45:3]	0.84	14438.2	2214.2	666.939	0.0462		9364.2	5284.9	9202	0	5377.3	3735.8	6341.4	3228.9	14438.2	8487.1	4839.2	9666.1	9163.9	7647.4	5162.5	2214.2	0	5836.8	4757.5	5085	8413.9	4666.9	2964.5	5865.9	4898	5551.9	8901.1	2604.4	0	7419.8	4857.3	7215	4121.7	7491.1	9280.7	6301.5	5808.9	8826	10368.4	7269.4	0	0
Reversed	PC-O [42:4]	0.85	16255.5	2091.9	1034.29	0.0636		7751.2	8090.8	3478.5	0	8052.7	14712.5	0	2920.4	6292	4146.4	9956.5	5117.8	6412.4	6877.6	7096.4	2566.8	0	10457.1	11181.5	16255.5	15480.4	3208.4	0	3202.7	3768	13169.1	10357.3	0	0	3495.6	7774.3	4670.1	8107.2	10525.8	6080.7	6610	4985	4923.3	11325.3	3562.5	0	0
LipidXplorer	PC-O [42:4]	0.85	15537.6	2092.5	1034.29	0.0666		7751.2	8104.8	3478.5	0	8458.8	9688.7	0	0	6292	4146.4	9986.7	5147.8	6437.6	6877.6	7454.3	0	0	10486.9	11220.4	12242.8	15537.6	3712.9	0	3221.3	0	10046.6	7669.9	4951.5	4734.3	3495.6	4735.8	4670.1	5523	7352.4	6080.7	5101.4	2281.2	2300.7	7916.3	3562.5	0	0
Reversed	DAG [42:5]	0.86	93305.1	4738.4	2160.65	0.0232		93305.1	84293.2	0	24420.3	58213.5	58764.7	0	10540.3	93284.3	78876.3	23892.7	19678.8	23454.5	45468.8	48972.2	0	0	89352.1	84147.3	0	38230.5	0	12132.6	0	22599.7	29998.9	27391.1	9465.6	4738.4	64430.4	47335.4	71416.1	0	12158	17967.5	19299.1	29498.3	30063.9	21550.1	20373	30956.9	31817.9
LipidXplorer	DAG [42:5]	0.86	93305.1	2598.3	2160.65	0.0232		93305.1	84293.2	92878.8	24420.3	58213.5	58764.7	2598.3	10540.3	93284.3	78876.3	23892.7	19678.8	23454.5	45468.8	48972.2	0	0	89352.1	84147.3	51413.9	38230.5	0	12132.6	0	22599.7	29998.9	27391.1	9465.6	4738.4	64430.4	47335.4	71416.1	13185.5	12158	17967.5	19299.1	29498.3	30063.9	21550.1	20373	30956.9	31817.9
Reversed	TAG [51:1]	0.86	361815	7298.3	7319.65	0.0202		27516.1	0	10531.1	0	0	47776	361128	361815	14272.2	11843.8	9811.3	107770	115784	23513.1	25694.7	111106	51657.1	19979.4	15764.6	12674	14272.1	60690.5	46415.3	121456	90193.1	26571.4	24449.5	166565	128204	10778.1	41360.8	10302.5	23557.9	20726.3	25665.5	25278.9	88319.5	94160.5	28427.4	27199.3	66202.8	52293.2
LipidXplorer	TAG [51:1]	0.86	269100	2393.2	7319.65	0.0272		22532	14329.2	12851.9	2393.2	27738.2	33218.9	122310	127690	14266.5	11843.8	9806.7	107770	115784	23513.1	25694.7	50735.7	51657.1	19979.4	15764.6	12655.3	14244.6	60690.5	46415.3	121456	90193.1	26516.6	24449.5	166565	128204	10778.1	41071.7	10302.5	23537.7	20695.1	25665.5	25255	88263.6	94160.5	28427.4	27199.3	30235.5	23705.7
Reversed	PC-O [42:5]	0.87	35636.5	4481.2	783.562	0.022		28040	26360	15651.6	9234.5	26788.3	27828.3	23275.6	15251.1	12757.9	9788.8	26842.6	18979.9	20701.2	16368.7	20911	14565.2	17973.8	35636.5	33804.2	22489.8	31731.2	20108.1	17688.6	14458.3	13951.2	17482.6	17393.3	0	25986.1	16189.7	18478.6	18354.2	14314.9	17578.6	7729.5	8356.5	14977.4	14642.6	18883.4	17223.7	14082.4	6989.4
LipidXplorer	PC-O [42:5]	0.87	35471.3	4481.2	783.562	0.0221		28040	26282.4	15651.6	9234.5	24538.8	27828.3	20442.3	15251.1	12757.9	9788.8	26675.3	18814.1	20561.7	16368.7	18928.5	14565.2	15406.6	35471.3	33588.8	22227.3	31414.1	17313.2	17688.6	14355.4	13951.2	17296.2	14886.2	33944.9	25363.6	16189.7	16831.2	18354.2	14314.9	17578.6	7729.5	8356.5	14977.4	14527.8	18883.4	17223.7	14082.4	6989.4
Reversed	SM [41:2]	0.88	186850	41131.1	1991.6	0.0107		137166	132762	99632.8	64329.7	116418	122473	94713.2	88148.1	110687	85584.3	152975	81344.2	89552.2	110241	114544	109571	118935	136093	138124	89282.3	109538	159725	127144	88179.8	68269.1	116424	109369	67750.3	64559.2	47314.7	74428	52284.6	65281.8	68995.1	0	62019.1	120189	126831	114030	100926	90640.9	60618.3
LipidXplorer	SM [41:2]	0.88	186850	41131.1	1991.6	0.0107		135316	131364	98969.7	64329.7	116418	121487	94713.2	88148.1	109731	85584.3	150267	81344.2	89552.2	110241	114544	108260	117101	136093	136085	89282.3	108144	157078	124891	88179.8	68269.1	116424	108020	67271	64559.2	47314.7	73465.8	52284.6	65281.8	68579.2	152263	62019.1	120189	126831	114030	100926	90640.9	60618.3
Reversed	SM [41:3]	0.88	18660	2104	349.591	0.0187		11923.7	9010.7	4274.6	0	5718.8	6359	2141.6	3301	6164.1	3395.4	17458.8	3283	7306.9	10969.7	12905.5	8452.5	11820.8	12788.8	13146.9	7445.9	8981.7	17063.7	12664.2	8115.9	4642.8	11487.9	8696.3	3089.5	2179.9	0	6203.1	0	0	2681.4	4224.2	3956.7	8673.9	13522.3	12248.1	9049.3	5994.4	0
LipidXplorer	SM [41:3]	0.88	18931.2	2104	349.591	0.0185		11923.7	9010.7	4274.6	0	5718.8	6359	2141.6	3301	6164.1	3395.4	17458.8	3283	7306.9	10969.7	12905.5	8452.5	11820.8	12788.8	13146.9	7445.9	8981.7	17063.7	12664.2	8115.9	4642.8	11487.9	8696.3	3089.5	2179.9	0	6203.1	0	0	2681.4	4224.2	3956.7	8673.9	13522.3	12248.1	9049.3	5994.4	0
Reversed	TAG [48:0]	0.91	4.28444e+06	2453.9	99168.5	0.0231		19173.7	14953.7	23044	42903.7	0	0	1.26586e+06	1.31845e+06	28342.4	23830.9	11239.9	149555	174861	0	49313.1	996189	933276	15254.5	18761.5	6312.4	0	45285.4	142986	317104	218275	56612.3	54233.9	1798273	1.70594e+06	18340.4	162511	12802.9	0	24689.9	0	20087.5	170680	192485	16735.3	5287.2	0	69875.1
LipidXplorer	TAG [48:0]	0.91	2.48636e+06	2220.6	99168.5	0.0399		14718.5	10032.8	27579.2	33166.3	11819.2	8592.1	207821	309594	14000.8	13478.8	11004.5	147518	172743	42263	47064.9	410887	390530	15254.5	18761.5	13301.1	15340.2	43366.7	140403	317083	215110	53934	51835.1	893564	827562	18340.4	0	12802.9	22962.9	23638.6	0	18968.8	168398	190215	15159.8	3863.3	13007.7	4997.4
Reversed	PE [42:5]	0.92	39791.8	2057.5	1996.84	0.0502		6261.4	11394.6	22466.2	12386.8	15404.3	14968.6	15866.6	9052.6	4852.8	2439.3	4075.5	8682.6	12449.6	3675.2	7393.6	17749.6	17791.5	10299.9	10133.3	7027	8268.8	7283.1	9638.1	9773.8	5667.4	10998.1	9538.2	0	3039.9	0	6893.3	0	5024	6688.4	5769.4	4771.6	4014.1	6266.4	11515.7	10274.4	19337.4	10835.7
LipidXplorer	PE [42:5]	0.92	33693.7	2057.5	1996.84	0.0593		6261.4	3795.1	13750.2	5542.8	11707.1	10491.2	5418.7	9052.6	3080.7	0	4075.5	4591.3	7140.6	3675.2	4458.5	10753.2	10207.2	7773.6	7612.7	7027	8268.8	7283.1	9638.1	9773.8	5667.4	10998.1	9538.2	0	0	0	0	0	2216.2	4152	5769.4	4771.6	4014.1	6266.4	6458.9	6327.9	14746.7	7961.9
Reversed	TAG [58:6]	0.92	100172	0	3068.94	0.0306		0	21594.5	19671.6	15528.9	23649.1	0	100172	90814.5	11425.9	15935.3	0	36000.2	34588.7	30654.5	23818.8	34169.9	41794.8	0	4399.4	13660.3	18875.3	48002.8	50073.6	39802.7	33298.5	30056.3	26590.2	85013.4	82635	11920	33512.6	15479.2	25344.1	33886.8	15680.4	0	37160.4	39800.7	37033	26673	47095.2	30473.4
LipidXplorer	TAG [58:6]	0.92	100172	4399.4	3068.94	0.0306		29771.7	21594.5	19671.6	6703.5	10216.2	26127.1	100172	90814.5	14712.9	11659.9	27816.9	36000.2	34588.7	30654.5	23818.8	34169.9	41794.8	11792.6	4399.4	18162.9	18875.3	48002.8	50073.6	39802.7	33298.5	30056.3	26590.2	85013.4	82635	11920	25169.4	15479.2	36091.4	33886.8	15680.4	14382.9	37160.4	39800.7	37033	26673	26715.7	31856.4
Reversed	PC [34:1]	0.93	1.49113e+07	2.40504e+06	373457	0.025		7.68215e+06	7.50892e+06	0	0	1.05489e+07	1.27598e+07	1.31712e+07	1.20866e+07	3.37466e+06	2.75947e+06	4.13287e+06	6.35708e+06	6.43683e+06	4.36757e+06	4.57276e+06	1.40161e+07	1.41009e+07	4.73095e+06	4.43934e+06	2.84157e+06	3.28469e+06	5.47911e+06	7.03269e+06	5278985	4.78022e+06	4.12528e+06	3.88843e+06	6.41568e+06	7.07234e+06	3.13678e+06	7.17813e+06	3.11034e+06	5.43663e+06	4.87704e+06	3.22307e+06	3.16984e+06	6.12064e+06	6.23481e+06	6.52561e+06	6.10365e+06	1.49113e+07	1.48438e+07
LipidXplorer	PC [34:1]	0.93	1.49113e+07	1.58522e+06	373457	0.025		7.68215e+06	7.50892e+06	6665327	5.59633e+06	1.05489e+07	1.27598e+07	1.31712e+07	1.20866e+07	3.37466e+06	2.75947e+06	4.12323e+06	6.35708e+06	6.43683e+06	4.36757e+06	4.57276e+06	1.25387e+07	1.26145e+07	4.72603e+06	4.43479e+06	2.83103e+06	3.27283e+06	5.47118e+06	7.03269e+06	5278985	4.78022e+06	2.73645e+06	2.54111e+06	6.41568e+06	7.07234e+06	2.05267e+06	7.17813e+06	2.0622e+06	5.43663e+06	4.86908e+06	3.21621e+06	3.16337e+06	6.10513e+06	6.21854e+06	6.5146e+06	6.09407e+06	1.49113e+07	1.2629e+07
Reversed	PC [38:5]	0.93	4.5139e+06	497024	277207	0.0614		2.56902e+06	2.56124e+06	3.18634e+06	2.58568e+06	3.16261e+06	3.88351e+06	3.53646e+06	3.39935e+06	1.18542e+06	1.07087e+06	1.1638e+06	1441701	1.5412e+06	1107800	1.46668e+06	4.07662e+06	4.09501e+06	1.47124e+06	1.3884e+06	1.3367e+06	1.42834e+06	2.15106e+06	2.55956e+06	1.87429e+06	1.7475e+06	1.55231e+06	1.49273e+06	1.75112e+06	1.88215e+06	745344	1.7736e+06	749268	2.12814e+06	1.5193e+06	1.24801e+06	1.05053e+06	1.34906e+06	1.43117e+06	1.02302e+06	897753	4.5139e+06	3.77708e+06
LipidXplorer	PC [38:5]	0.93	3.85452e+06	211920	277207	0.0719		1.61043e+06	1.59734e+06	2.15373e+06	1.70754e+06	2.67178e+06	3.28366e+06	2.24412e+06	2.1747e+06	1.18542e+06	1.07087e+06	1.1638e+06	1441701	1.5412e+06	1107800	1.12709e+06	2.78848e+06	2.8197e+06	1.47124e+06	1.3884e+06	1.3367e+06	1.42834e+06	1.36729e+06	1.57711e+06	1.87429e+06	1.7475e+06	1.55231e+06	1.49273e+06	1.24636e+06	1.34064e+06	547455	1.09549e+06	557227	1.66211e+06	1.5193e+06	1.24801e+06	1.05053e+06	1.34906e+06	1.43117e+06	1.02302e+06	897753	3.85452e+06	3.22594e+06
Reversed	PC-O [40:4]	0.93	38063.6	4347.4	1982.74	0.0521		29357.3	27473.3	12924.1	0	28774.9	30383.8	18972.2	20844	16662	14571.4	18362.4	14298.5	14673.4	12154.8	13296.1	5066	12837.4	27941.9	38063.6	18936.5	22489.5	11898.3	12264.1	9354.7	7082	17049.3	12587.6	14864.1	16775.3	15867.8	20137.8	13300.4	17694	19700.5	7987.1	11878.3	11357.7	7884.7	18829.6	10982.1	14732.3	9874.1
LipidXplorer	PC-O [40:4]	0.93	33693.9	2904.4	1982.74	0.0588		23091.3	20672.1	8840.8	3007.5	22857.9	24454.4	14478.9	16354	13303	11208.6	20067	14298.5	16227.9	12154.8	13296.1	6500.3	9533.5	27941.9	29125	20635.1	22835.4	13125.6	13485.9	10683.9	7082	12482	12805.6	11190.7	13055.1	11950.2	15871.2	13300.4	13087.8	15091.5	8980.1	9676.1	8145.7	7884.7	14645.4	12029.2	10493.1	6393.7
Reversed	PE [40:2]	0.93	36739.2	3923.2	1089.33	0.0297		26170.1	23838.9	36739.2	29268	21265.9	24726.5	26594.4	27901.1	7711.1	6031.8	20287.5	19715.9	16834.4	9852.1	12426.1	8874.6	11886.1	14654.1	14723.9	26443.9	31340.3	17102.8	9809.3	11382.2	13063.8	21921.2	19008.6	3923.2	0	7981.4	10848.7	5263.4	11181.7	12158.7	15129.1	19118.9	17460.4	19801.6	23131.9	19311.1	17116	13207.2
LipidXplorer	PE [40:2]	0.93	36739.2	3645.8	1089.33	0.0297		26170.1	23838.9	36739.2	29268	21265.9	24726.5	26594.4	27901.1	12513.9	9741.2	20287.5	23203.4	16834.4	15668.6	18067.5	12827	11886.1	14654.1	14723.9	26443.9	31340.3	17102.8	15220.9	16499.6	15988.8	21921.2	19008.6	3923.2	3645.8	7981.4	10848.7	8380.6	11181.7	12158.7	20060.5	19118.9	17460.4	19801.6	23131.9	19311.1	17116	13207.2
Reversed	PC-O [40:5]	0.94	60344.5	7552.3	3826.95	0.0634		47723	49685.4	34485	25006.5	42422.5	42971.4	36128.8	36051.8	20057.7	24179.3	50723.9	26397.5	39795.4	23403.4	25006.7	29148	28950.8	60344.5	53375.5	45512.5	46521.1	34079.2	34907.4	30300.3	17485	28716.2	23427.3	26535.7	26958.6	23392.8	32747.9	24383.1	34205.3	27521.7	21124.8	13150.2	19179.8	22590	26278.9	28487	30903.2	25229.1
LipidXplorer	PC-O [40:5]	0.94	60344.5	6762.5	3826.95	0.0634		37416.6	40611.6	24382.4	18315.7	35331.7	35406.1	26831.1	26810.7	20057.7	20080	40544.9	26397.5	30513.1	23403.4	25006.7	20583.4	19728.4	60344.5	53375.5	35369.7	44455.7	26750.9	27611.6	22362.8	17485	27272.6	22125.4	21935.1	22214.9	23392.8	25476.9	24383.1	27504.7	27521.7	15195.6	13150.2	19179.8	22590	24985	22234.2	25313.6	20782.3
Reversed	PC-O [42:6]	0.94	23224.9	2530.8	493.861	0.0213		19969.5	18848.3	17111.6	8383	12473.2	10322.3	15710.3	17170.6	5044.4	5483.5	14912.8	14443.7	14759.3	11751.8	10297.8	10721.8	13668.8	18278.7	16815.5	19449.5	23224.9	14765.9	16971.7	13733.9	10387.3	11372.8	13064.8	0	3451.3	9357.3	9134.8	10069.8	11630	14099	7608.5	0	8045.7	10394.9	11674.8	10222.2	3035	0
LipidXplorer	PC-O [42:6]	0.94	24983.2	2530.8	493.861	0.0198		19969.5	19278.8	17111.6	8383	12473.2	10322.3	15710.3	17170.6	5044.4	5483.5	15840.7	15363	15533	11751.8	10992.9	10721.8	14234.9	19194.7	18009.8	20905.1	24983.2	15498	16971.7	14304.7	10387.3	12406.5	13901.2	0	3451.3	9357.3	9134.8	10069.8	11630	14099	7608.5	0	8045.7	11031.5	11674.8	10222.2	3035	0
Reversed	PE [40:3]	0.95	63279.7	9905.7	848.179	0.0134		28860.8	26407.5	49833.1	34939.4	46912.5	43483.9	48970.7	48404.3	31755.1	24525.8	34504.6	23058.4	32950.2	38458	37300.3	26132.5	28934.4	32597.3	31802.2	40750.6	32529.2	40018.1	35780.6	33835.9	19339.9	43627.4	37109.3	35347.8	36574.1	20299.8	26271.6	20610.3	30097	30748.6	32606.2	31702.4	36537.1	41926.8	44729.3	37505.6	36331.9	26095.5
LipidXplorer	PE [40:3]	0.95	63279.7	9905.7	848.179	0.0134		28860.8	26407.5	49833.1	34939.4	46912.5	43483.9	48970.7	48404.3	31755.1	24525.8	34504.6	33356.9	32950.2	38458	37300.3	26132.5	28934.4	32597.3	31802.2	40750.6	48848.8	40018.1	35780.6	33835.9	28522.6	43627.4	37109.3	35347.8	36574.1	20299.8	26271.6	20610.3	30097	30748.6	32606.2	31702.4	36537.1	41926.8	44729.3	37505.6	36331.9	26095.5
Reversed	PE-O [36:3]	0.95	25890	2757	497.334	0.0192		5016.6	5608.9	12498.6	3834.4	4539	4029.5	5734.6	6721.6	8754.6	3504.7	22890	13242.3	12775	13308	13426.6	5675.8	7819.6	14026.2	14020.7	20557	25890	8887.6	3599.6	8914.7	0	13108.8	11030.9	0	0	5384.7	4809.1	6706.9	13519.8	12271.5	10039	9765.3	13672.5	10667.6	15575.2	15770.5	10454.6	0
LipidXplorer	PE-O [36:3]	0.95	25890	2280.9	497.334	0.0192		5016.6	5608.9	12498.6	3834.4	4539	4029.5	5734.6	6721.6	8754.6	3504.7	22890	13242.3	12775	13308	13426.6	5675.8	7819.6	14026.2	14020.7	20557	25890	8887.6	3599.6	8914.7	3965.3	13108.8	11030.9	0	3840.6	5384.7	4809.1	6706.9	13519.8	12271.5	10039	9765.3	13672.5	10667.6	15575.2	15770.5	10454.6	5165.2
Reversed	PC [36:3]	0.96	8.66453e+06	1.83865e+06	118376	0.0137		5.11368e+06	5.12077e+06	7864915	6.43157e+06	7.05726e+06	8.66453e+06	8.01181e+06	7.50208e+06	3.69677e+06	3.47155e+06	4.28646e+06	3.64616e+06	3.7831e+06	3.78222e+06	3.9436e+06	4.19948e+06	4.35156e+06	3.0018e+06	2.85231e+06	4.15593e+06	4.19899e+06	3.04527e+06	3.77131e+06	3.45773e+06	3.20941e+06	2.92403e+06	2.82191e+06	6.41296e+06	4.99884e+06	2.38527e+06	4.13024e+06	2.30025e+06	5.37544e+06	4.69437e+06	3.62531e+06	3.58167e+06	4.0087e+06	4.07698e+06	4.08987e+06	3.80249e+06	7.24333e+06	5.92616e+06
LipidXplorer	PC [36:3]	0.96	8.66453e+06	1.83865e+06	118376	0.0137		5.11368e+06	5.12077e+06	7864915	6.43157e+06	7.05726e+06	8.66453e+06	8.01181e+06	7.50208e+06	3.69677e+06	3.47155e+06	4.28646e+06	3.64616e+06	3.7831e+06	3.78222e+06	3.9436e+06	4.19948e+06	4.35156e+06	3.0018e+06	2.85231e+06	4.15593e+06	4.19899e+06	3056621	3.77131e+06	3.45773e+06	3.20941e+06	2.92403e+06	2.82191e+06	6.41296e+06	7.32001e+06	2.38527e+06	4.13024e+06	2.30025e+06	5.37544e+06	4.69437e+06	3.62531e+06	3.58167e+06	4.0087e+06	4.07698e+06	5.17893e+06	4.80501e+06	7.24333e+06	5.92616e+06
Reversed	PC [38:3]	0.96	1.95512e+06	3154	45387.9	0.0232		671065	622789	1.41574e+06	970398	1.37995e+06	1518649	1.6305e+06	1.55859e+06	1.06014e+06	939799	998969	1.10871e+06	1.17281e+06	1.35008e+06	1.41733e+06	1755993	1.79875e+06	856725	813271	770953	846664	604121	88444	1.16883e+06	1.06411e+06	714141	674989	962781	1.0341e+06	438785	1.00495e+06	450128	1.37977e+06	1.25362e+06	832783	804556	1.03e+06	1.08103e+06	927570	831708	1.8104e+06	1.36228e+06
LipidXplorer	PC [38:3]	0.96	1.95512e+06	396227	45387.9	0.0232		671065	622789	1.41574e+06	970398	1.37995e+06	1518649	1.6305e+06	1.55859e+06	1.06014e+06	939799	998969	1.10871e+06	1.17281e+06	1.35008e+06	1.41733e+06	1755993	1.79875e+06	856725	813271	770953	846664	604121	617719	1.16883e+06	1.06411e+06	714141	674989	962781	1.0341e+06	438785	1.00495e+06	450128	1.37977e+06	1.25362e+06	832783	804556	1.03e+06	1.08103e+06	927570	831708	1.8104e+06	1.36228e+06
Reversed	PC-O [40:6]	0.96	61945.7	14306	1603.74	0.0259		61606.6	54239	60388.3	39994.5	42385.8	45222.1	55577.5	55238.5	30841.7	24503.5	60845.1	44868.6	45890.6	37637.7	38686.2	51195.4	55126.6	61216.8	57247.5	49801.9	60123.3	36435	36109.2	38539.7	35565.4	46337.5	40635.6	27499.8	28355.7	24356.4	43462.5	25515.7	40052.5	39357.4	35441.6	33880.5	40883.6	44061.8	34461	30881.6	28560.9	26580.5
LipidXplorer	PC-O [40:6]	0.96	72469.4	14306	1603.74	0.0221		61606.6	54239	60388.3	39994.5	42385.8	45222.1	55577.5	55238.5	30841.7	24503.5	60845.1	44868.6	55484.7	37637.7	38686.2	51195.4	55126.6	61216.8	57247.5	60628.4	72469.4	43804.6	43610.2	47446.4	35565.4	54966.7	48417.5	27499.8	28355.7	24356.4	43462.5	25515.7	40052.5	39357.4	35441.6	33880.5	40883.6	44061.8	42194.9	37376.4	33411.8	26580.5
Reversed	PE [42:4]	0.96	10266.1	2044	476.844	0.0464		4634.1	0	6490.4	0	7810.6	5126.7	3784.9	2339.5	0	0	3695.1	0	3452.2	3614	3867.9	0	2091.9	3633.4	2478.7	6078.4	7811.7	7868.9	3805.4	5264	3165.2	9096.7	6356.2	2394.7	2044	0	2711.2	0	0	0	0	0	6248.1	4187.3	4190	3606.8	7872.3	0
LipidXplorer	PE [42:4]	0.96	8620.8	2062.7	476.844	0.0553		3612.4	0	4246.7	2072.3	5900.2	3414.8	2900.7	0	0	0	3695.1	0	4318.5	3614	4346.8	0	3329.5	4045.6	2890	4931.7	7811.7	7868.9	3805.4	5264	2240.5	7302	4799.8	2394.7	0	0	3570.5	0	0	2302.7	0	0	5593.1	4187.3	5015.1	4250.8	5466	0
Reversed	PE-O [36:4]	0.96	26766.8	0	795.095	0.0297		0	2332.4	0	0	0	2168	7346.6	6127.4	5527	4915.5	23335.6	8083.3	11355.9	12810.2	12870.4	14840.2	15666.2	12452.4	11548.3	16926.5	20370.1	6561.3	0	0	0	3635.2	5290.3	6807.4	5235.4	2713.5	3091.3	0	12253.1	9830.4	6271.8	2863.7	3158.1	5083.3	17831.7	15087.9	10578.5	3650.6
LipidXplorer	PE-O [36:4]	0.96	26766.8	0	795.095	0.0297		0	2332.4	0	0	0	2168	7346.6	6127.4	7551.7	4915.5	23335.6	11780.9	11355.9	12810.2	12870.4	14840.2	15666.2	12452.4	11548.3	16926.5	20370.1	6561.3	2672.2	0	3390.2	6412.8	5290.3	6807.4	5235.4	2713.5	3091.3	0	12253.1	9830.4	6271.8	3993.4	6354.2	5083.3	17831.7	15087.9	10578.5	3650.6
Reversed	TAG [56:2]	0.96	123152	0	2495.05	0.0203		0	0	0	0	0	0	104683	123152	7190.5	0	0	21538.3	22000.5	13490.2	4686.1	16243.9	22788.7	0	0	9147.8	0	17382.7	20750.9	17064.6	14461	11580.6	10578.3	32655.5	36439.8	0	20069	0	7741	0	12834.6	14795.9	17360.1	21755.9	7641	9358.3	0	0
LipidXplorer	TAG [56:2]	0.96	86937.4	2095.6	2495.05	0.0287		19765.5	16404.7	5730.3	11047.5	6790.1	7033.6	85205	86937.4	5860.2	0	0	21538.3	22000.5	9910.3	4686.1	15572.4	22788.7	0	0	6843.9	0	17382.7	20030.6	17064.6	14461	11580.6	10578.3	32655.5	35408.6	0	16940.3	0	7741	0	9026.7	11483.3	16774.4	21755.9	7641	5861.8	8968.1	0
Reversed	TAG [56:3]	0.96	205575	2814.5	7265.3	0.0353		19360.4	17094.2	12416.9	15268.5	0	24261.8	205575	198016	5457.8	0	14630.5	74563.5	76043.4	17454	29598.1	44660.5	47744.9	11135.7	6641.4	12280.5	13709.5	41237.2	51554.5	36746.5	27957.3	48159.1	45067.1	145862	130288	20823.4	36647.7	19293.3	28452.7	21385.6	52062.1	44969.3	59840.1	61558	49728.3	31918.9	55667.2	0
LipidXplorer	TAG [56:3]	0.96	285490	2835.4	7265.3	0.0254		34707.4	28556	24436.3	15268.5	26874.3	24261.8	285490	267160	5457.8	9370.2	22608.5	74563.5	76043.4	32141.6	29598.1	47415.6	47744.9	11135.7	8113.1	21732.9	24999.8	41237.2	54509.9	36746.5	27957.3	48159.1	45067.1	145862	134518	20823.4	49484.3	19293.3	28452.7	38311.7	67685.2	58560.2	62242.9	61558	49728.3	46264.3	73392.3	68404.4
Reversed	PC [34:4]	0.98	91416.9	11718.3	1916.7	0.021		22610.6	20420	31742.7	21202.7	25790	36816.8	55987.8	52012.2	21845.4	17284.8	22321	29430.3	35684.5	41781.9	44772	76513.2	72375.4	19994.5	19182.5	37118.7	42552.7	68733.3	62390.4	35190.1	35232.1	23228.8	23939.1	56246.7	47567.9	28625.3	19527.4	30281.2	37120.9	33131.9	16916.6	18156.7	29997.5	35170.2	49069.9	41756.7	42640.2	37309.5
LipidXplorer	PC [34:4]	0.98	91416.9	13698	1916.7	0.021		22610.6	20420	31742.7	21202.7	25790	36816.8	55987.8	52012.2	21845.4	20612.7	28891.9	36362.4	37761.1	41781.9	44772	76513.2	72375.4	19994.5	19182.5	37118.7	42552.7	68733.3	62390.4	35190.1	35232.1	23228.8	23939.1	56246.7	53831.7	28625.3	19527.4	32620.6	37120.9	33131.9	16916.6	18156.7	37918.9	35170.2	49069.9	51654.9	42640.2	37309.5
Reversed	PE [34:1]	0.98	33554.1	2268.4	305.087	0.0091		4447.6	3461.5	3244.3	0	5488.1	5421.8	6921.6	8271.3	0	0	0	16175	13650.4	7251.5	7591.2	14751	13123.4	6642.1	7773.9	0	5654	21500.9	20221.4	7769	2900.4	8371.8	6932.4	31857.1	33554.1	4951	3893.4	0	2391.1	6107.3	4212.8	0	8079	9636.1	21565.6	18013.8	13357.2	5471.6
LipidXplorer	PE [34:1]	0.98	33554.1	2211.7	305.087	0.0091		4447.6	3461.5	3244.3	0	5488.1	7099.5	6921.6	8271.3	0	0	2211.7	16175	13650.4	7251.5	7591.2	14751	13123.4	6642.1	7773.9	0	5654	21500.9	20221.4	7769	2900.4	8371.8	6932.4	31857.1	33554.1	4951	6424.2	0	2391.1	6107.3	4212.8	0	8079	9636.1	21565.6	18013.8	13357.2	5471.6
Reversed	SM [41:1]	0.98	202541	50096.3	618.135	0.0031		135822	129664	144579	83372.3	110691	115724	116694	116190	151271	122346	137031	101651	113255	147326	154279	123078	126626	136144	132838	141720	158382	153076	126406	128328	103110	126982	111995	86778.1	97724.6	65261.4	115750	71643.2	104116	103441	79511.3	74720.6	142084	146544	134956	121617	101738	70354.4
LipidXplorer	SM [41:1]	0.98	202541	53481.1	618.135	0.0031		135822	129664	144579	83372.3	110691	115724	116694	116190	151271	122346	137031	101651	113255	147326	154279	123078	126626	136144	132838	141720	158382	153076	126406	128328	103110	126982	111995	86778.1	97724.6	65261.4	115750	71643.2	104116	103441	79511.3	74720.6	142084	146544	134956	121617	101738	70354.4
Reversed	TAG [47:0]	0.98	153473	0	5116.85	0.0333		0	0	7450.3	22777.7	2588.3	0	88810.6	88479.8	0	0	5870.9	24214	23702.6	6289.6	8974.9	17771	18513.2	5224.5	10542.2	3881	0	14183.8	33586.8	52521.1	41116.8	10863.7	5754.4	45049.1	41640.6	21292.3	4192	2494.1	0	4258.4	14627.2	41947.6	56028.5	56290.2	14811.1	12625.7	0	0
LipidXplorer	TAG [47:0]	0.98	107925	0	5116.85	0.0474		0	0	7450.3	21834.3	0	0	57602.9	56968.8	0	0	5870.9	24214	23702.6	6289.6	8974.9	17771	10316.5	3723.6	9888.2	2505.1	0	14183.8	19688.7	34761.6	27000.9	10863.7	5754.4	31650.3	29617.1	19660	0	2494.1	0	4258.4	10741.8	37889	41692.7	41319	9359.9	7194.7	0	0
Reversed	TAG [55:6]	0.98	73555.6	2243.5	1608.1	0.0219		18248.6	23299.4	8562.9	8103.2	9332.9	12304.5	73555.6	70077.4	6074.9	4005	6571	25475.9	28817.7	14508.6	13161.2	19211.5	21160.7	0	0	11154.8	13624.1	18842.9	21672.7	35957.8	25287.1	30706.6	24907.7	32048.3	26136.2	0	15617.6	6796	17712.6	17077.5	5459.7	7588	23592.9	21706.2	15956.7	10330.8	16502.8	13118.9
LipidXplorer	TAG [55:6]	0.98	73555.6	2987.5	1608.1	0.0219		18248.6	16600.6	8562.9	5684.6	8158.9	10242.2	73555.6	70077.4	6074.9	4005	6571	19286.7	22243.5	14508.6	13161.2	19211.5	21160.7	0	0	11154.8	13624.1	18842.9	21672.7	35957.8	25287.1	30706.6	24907.7	19399	16846.9	0	10353.6	6796	17712.6	17077.5	0	3245.7	23592.9	21706.2	12416.3	10330.8	8965.1	8718
Reversed	DAG [37:5]	0.99	18473	2081.9	65.391	0.0035		4668.6	4221.6	0	0	0	0	0	0	4506.1	0	7124.6	3310	5605.1	10644	8780	2768.2	2081.9	7497.8	6975.2	10141.5	12102.3	0	0	6780.9	0	9233.7	8683.1	2826.5	0	11119.5	0	11570.5	5892	8032.6	9534.4	7892.9	18473	10974.3	8803.4	5321.3	0	0
LipidXplorer	DAG [37:5]	0.99	18473	2081.9	65.391	0.0035		4668.6	4221.6	0	0	0	0	0	0	4506.1	0	7124.6	3310	5605.1	10644	8780	2768.2	2081.9	7497.8	6975.2	10141.5	12102.3	0	0	6780.9	0	9233.7	8683.1	2826.5	0	11119.5	0	11570.5	5892	8032.6	9534.4	7892.9	18473	10974.3	8803.4	5321.3	0	0
Reversed	PC-O [36:3]	0.99	259212	5336.5	600.109	0.0023		84421.3	81511.6	84720.8	56859	105033	109917	76109.1	70880.5	81881.9	66175.5	235976	74800.1	87800.7	125234	129741	100929	108045	113680	111962	226467	259212	62543	56776.6	63644.3	53546.3	71970.2	64533.3	0	5336.5	65008.7	68895.3	66387.7	98304.7	96719.3	64871.4	63231.8	62749.4	67522.6	120099	105202	73981.8	52829.6
LipidXplorer	PC-O [36:3]	0.99	259212	27999.1	600.109	0.0023		84421.3	81511.6	84720.8	56859	105033	109917	76109.1	70880.5	81881.9	66175.5	235976	74800.1	87800.7	125234	129741	100929	108045	113680	111962	226467	259212	62543	56776.6	63644.3	53546.3	71970.2	64533.3	0	0	65008.7	68895.3	66387.7	98304.7	96719.3	64871.4	63231.8	62749.4	67522.6	120099	105202	73981.8	52829.6
Reversed	PE [38:3]	0.99	64476.9	3722.3	240.056	0.0037		40295.6	36784.2	50075.3	31689.3	36743.5	43428.2	59009.5	56735.5	23695.5	18851.7	30194.3	33436.9	37209.5	33535.9	34151.9	23470	25943.2	26767.8	25720.2	37424.8	46586.9	47185.8	43408	33948.7	23751.4	31934.3	31948.9	10451.7	3722.3	19800.8	20564	20479.7	30213.1	31010.9	30021.1	27571.5	42392.3	44527.3	50530.4	44745.6	37044.2	28289.5
LipidXplorer	PE [38:3]	0.99	64476.9	12721.2	240.056	0.0037		40295.6	36784.2	50075.3	31689.3	36743.5	43428.2	59009.5	56735.5	23695.5	18851.7	30194.3	33436.9	37209.5	33535.9	34151.9	23470	25943.2	26767.8	25720.2	37424.8	46586.9	47185.8	43408	33948.7	23751.4	31934.3	31948.9	0	0	19800.8	20564	20479.7	30213.1	31010.9	30021.1	27571.5	42392.3	44527.3	50530.4	44745.6	37044.2	28289.5
Reversed	PE-O [40:6]	0.99	19320.2	2063.2	222.572	0.0115		3169.2	4638.7	9013.6	0	2638.3	2063.2	4119.9	6178.4	3192	0	12663.2	8510	13234.5	7812.3	6330.6	14534.5	14585.2	10171.6	10945	12611.2	15488.3	10096.3	5933.7	8119.5	7319.1	10005.9	9027	0	0	2746.3	0	0	4344.2	7381.8	3283.9	0	6098	10126.7	8126.1	7268.8	2641.2	0
LipidXplorer	PE-O [40:6]	0.99	19320.2	2063.2	222.572	0.0115		3169.2	4638.7	9013.6	0	2638.3	2063.2	4119.9	6178.4	3192	0	12663.2	8510	13234.5	7812.3	6330.6	14534.5	14585.2	10171.6	10945	12611.2	15488.3	10096.3	5933.7	8119.5	7319.1	10005.9	9027	0	0	2746.3	2200.8	0	4344.2	7381.8	5791.4	0	6098	10126.7	8126.1	7268.8	4673.2	0
Reversed	SM [39:1]	0.99	90488.3	16096.3	278.111	0.0031		66502.1	63810.7	49546.6	30403.9	54728.1	58467.7	48957.1	45500.4	76040.5	62827.9	68915	42844.7	50235.2	57129.2	59768.6	51288.1	52530.4	65680.4	69138	54572.9	62271.7	78157.7	62844.5	52899.1	41967	68297.7	63531.6	26383.7	30162.9	27912.8	42143.2	32558	37485.9	37665.8	44287.1	43852.3	57582.4	56830.8	58444.8	49746.5	37542.1	27715.4
LipidXplorer	SM [39:1]	0.99	90488.3	24681.1	278.111	0.0031		66502.1	63810.7	49546.6	30403.9	54728.1	58467.7	48957.1	45500.4	76040.5	62827.9	68915	42844.7	50235.2	57129.2	59768.6	51288.1	52530.4	65680.4	69138	54572.9	62271.7	78157.7	62844.5	52899.1	41967	68297.7	63531.6	26383.7	30162.9	27912.8	42143.2	32558	37485.9	37665.8	44287.1	43852.3	57582.4	56830.8	58444.8	49746.5	37542.1	27715.4
Reversed	SM [39:2]	0.99	17169.2	2186.6	42.648	0.0025		10856.8	7883.2	2820.3	0	9180.9	6058.6	0	4628.5	8575.1	6046.5	14501.8	3745.8	5436.2	6983.4	9473.9	7818.2	7391.6	12267.9	12822	3274.2	7170.6	16046.6	12305.7	7937	4185.9	10528.1	10502.8	4044.7	0	0	5021.2	0	0	3938	7055.1	5495.6	10577	13697.5	5882.1	7759	4806.2	2814.1
LipidXplorer	SM [39:2]	0.99	17169.2	2186.6	42.648	0.0025		10856.8	7883.2	2820.3	0	9180.9	6058.6	5203.1	4628.5	8575.1	6046.5	14501.8	3745.8	5436.2	6983.4	9473.9	7818.2	7391.6	12267.9	12822	3274.2	7170.6	16046.6	12305.7	7937	4185.9	10528.1	10502.8	4044.7	0	0	5021.2	0	0	3938	7055.1	5495.6	10577	13697.5	5882.1	7759	4806.2	2814.1
Reversed	SM [40:3]	0.99	32608.8	4096.7	113.329	0.0035		27477.2	24778.4	18964.7	10077.2	19514.4	20435.2	10969	14880.8	16494.2	15988.3	31920	14749.4	18931.7	20226.4	21528.3	19897.5	20635.8	22629.7	21687.2	18618.1	22573.9	27059.6	25134.8	12960.4	10689.7	16520.1	14900.1	12225.3	22043.2	9826.4	15221.7	9300.6	13627.1	14273.5	10180.6	8176	22729	24032.1	22653.8	19935.4	25759.1	16744.3
LipidXplorer	SM [40:3]	0.99	32608.8	4096.7	113.329	0.0035		27477.2	24778.4	18964.7	10077.2	19514.4	20435.2	10969	14880.8	16494.2	15988.3	31920	14749.4	18931.7	20226.4	21528.3	19897.5	20635.8	22629.7	21687.2	18618.1	22573.9	29162	25134.8	12960.4	10689.7	16520.1	14900.1	19743.4	22043.2	9826.4	15221.7	9300.6	13627.1	14273.5	10180.6	8176	22729	24032.1	22653.8	19935.4	25759.1	16744.3
Reversed	TAG [46:0]	0.99	2.67692e+06	4263.7	60064.5	0.0224		13927.8	0	21693.4	36508.9	21639.9	7462.3	680762	695288	14555.3	11658.9	10935.7	208660	210346	0	6908.5	335966	304379	16751	21028.4	7529.7	6951.6	107707	132617	466169	371873	64156.9	55412.5	403170	368296	35318.1	47638.2	16327.5	31205	32144.9	46704.8	78968.3	316501	309797	74704.3	69831.6	40987.7	30452.8
LipidXplorer	TAG [46:0]	0.99	1.94594e+06	2809.8	60064.5	0.0309		3605.2	0	15777.5	31267.7	11790.3	7462.3	366950	381671	9887.3	7733.7	8532.5	133472	133200	0	6908.5	226517	201397	12122.1	17051	7529.7	6951.6	59796.1	68800.7	324298	249022	26904.9	22598.1	298235	272804	26533.6	27794	7903.5	17129.2	17534.5	18944.2	54232.4	223567	216501	38937.7	38962.7	21872.2	19252.5
Reversed	TAG [55:3]	0.99	48562	2375.3	197.248	0.0041		10152.4	7402.3	3941.1	2630.7	8106.1	9119.2	48562	35377.1	2579.5	0	3374.7	20423.7	20598.5	8015.8	6832.6	8596.5	9236.1	2375.3	0	3303.3	4138.2	12486.3	15751.3	8829.2	5801.9	15918	13989.1	27811.5	24345.2	3392.2	15715.2	4283	5879.8	8902.1	13841.4	13305.5	16211.3	18510.5	13587.2	11191.4	21197.8	15587
LipidXplorer	TAG [55:3]	0.99	35377.1	2338.4	197.248	0.0056		10152.4	7489.8	3941.1	2630.7	7999.5	6754.7	34565.3	35377.1	2338.4	0	3374.7	20504.6	20684.4	8015.8	6832.6	9047.6	9236.1	2375.3	0	3303.3	4138.2	12486.3	15751.3	8829.2	5801.9	15918	13989.1	27976.7	24466.5	3392.2	15783.9	4283	5879.8	8902.1	13923.9	13362.2	16211.3	18510.5	13633.5	11191.4	21080.6	15473.1
Reversed	TAG [55:5]	0.99	64178.9	2513.1	560.023	0.0087		9270.3	5347.6	2513.1	2691.3	13578.4	7633.9	63956.1	64178.9	5764	3852.9	7566.1	17463.8	20938.8	13842.1	12752.4	8125.3	8653.3	3775.3	0	11524.2	13298.3	13060.6	15069.1	14676.3	12869.1	25845.1	19664.9	31312.2	28054.5	8202.2	12948.7	4900.7	8821.1	13526.3	9762.1	8709.3	15303	20104.4	14275.4	14059.9	17727.4	14731.7
LipidXplorer	TAG [55:5]	0.99	64178.9	2513.1	560.023	0.0087		9270.3	6923.9	2513.1	3260.4	11658.5	8119.2	63956.1	64178.9	5764	3852.9	7566.1	18920.2	22485.8	13842.1	12752.4	8125.3	8653.3	3775.3	0	11524.2	13298.3	13060.6	15069.1	14676.3	12869.1	25845.1	19664.9	34288.8	30240.4	8202.2	14187.4	4900.7	8821.1	13526.3	11248.4	9731.1	15303	20104.4	15108.5	14059.9	15617.8	12680.2
Reversed	TAG [57:7]	0.99	29000.4	2544.7	1077.07	0.0371		13203.2	9858.2	0	0	0	0	29000.4	26042.9	0	0	0	9337.5	11890.4	6681.7	5562.5	7480.3	8037.8	0	0	5057.9	6798.3	11187	14313.4	18622.3	13471.1	16165.6	13046.4	6777.2	7387.7	0	7920.7	0	6346	10186	0	0	13941.6	14271	7484.6	6207.6	0	0
LipidXplorer	TAG [57:7]	0.99	36915.9	2544.7	1077.07	0.0292		16167.3	12040.8	3169.7	3271.8	0	0	36915.9	32024.8	0	0	0	10550.7	13179	6681.7	5562.5	8204.9	8037.8	0	0	5727.8	8139.3	12986	16179.4	21598.3	15286.3	19011.5	15696.4	6777.2	7387.7	0	7920.7	0	7262.3	11367.1	0	0	15920.2	17210.1	8245.1	6207.6	2619.7	0
Reversed	Chol [12:3]	1	58273.8	2392.5	0	0		39041.4	37847.9	43060.9	33045.1	24252.4	26384.2	4669.4	4626.1	54582.4	39995.5	5664.3	2392.5	3830.6	11742.3	8879	4305.3	5697.1	9071.2	7444.1	9189.6	7938.1	0	0	6278.5	2610.1	10843.5	8369	3622.5	0	0	32280.7	0	0	5646.6	4104.6	6785.8	8777.2	9949	5323.9	4207.9	10654.6	7189.6
LipidXplorer	Chol [12:3]	1	58273.8	2392.5	0	0		39041.4	37847.9	43060.9	33045.1	24252.4	26384.2	4669.4	4626.1	54582.4	39995.5	5664.3	2392.5	3830.6	11742.3	8879	4305.3	5697.1	9071.2	7444.1	9189.6	7938.1	0	0	6278.5	2610.1	10843.5	8369	3622.5	0	0	32280.7	0	0	5646.6	4104.6	6785.8	8777.2	9949	5323.9	4207.9	10654.6	7189.6
Reversed	Chol [14:0]	1	342769	9427.8	0	0		80260	62416.5	48446.9	17753.4	74746.6	57498.9	137733	156830	35209.1	29114.4	49718.5	76405	89379.7	123004	133507	342769	330960	112759	95161.6	94588.5	120218	208082	166393	179454	142379	91489.9	78876.3	74544.5	79374.5	51484.2	59134.3	56860.2	67574	72784.8	72602.4	66693.7	148443	155667	148532	139326	99552.8	66320
LipidXplorer	Chol [14:0]	1	342769	9427.8	0	0		80260	62416.5	48446.9	17753.4	74746.6	57498.9	137733	156830	35209.1	29114.4	49718.5	76405	89379.7	123004	133507	342769	330960	112759	95161.6	94588.5	120218	208082	166393	179454	142379	91489.9	78876.3	74544.5	79374.5	51484.2	59134.3	56860.2	67574	72784.8	72602.4	66693.7	148443	155667	148532	139326	99552.8	66320
Reversed	Chol [16:0]	1	3886000	259574	0	0		2.91158e+06	2.52011e+06	1.79493e+06	778676	1.63505e+06	1.65826e+06	2.79911e+06	2.73326e+06	1.14956e+06	981018	1.42985e+06	1.66015e+06	1.6452e+06	1.8693e+06	1.95608e+06	3886000	3.68867e+06	1.75783e+06	1.54323e+06	1.789e+06	1.98488e+06	2.24885e+06	2.28566e+06	2.42884e+06	2.129e+06	1.67837e+06	1.56516e+06	2.02888e+06	2.11055e+06	1.05217e+06	1983645	1.03676e+06	1.82467e+06	1.73402e+06	1.23318e+06	1.12601e+06	2.94524e+06	2.92965e+06	1.81424e+06	1.73951e+06	2.38623e+06	1.76874e+06
LipidXplorer	Chol [16:0]	1	3886000	259574	0	0		2.91158e+06	2.52011e+06	1.79493e+06	778676	1.63505e+06	1.65826e+06	2.79911e+06	2.73326e+06	1.14956e+06	981018	1.42985e+06	1.66015e+06	1.6452e+06	1.8693e+06	1.95608e+06	3886000	3.68867e+06	1.75783e+06	1.54323e+06	1.789e+06	1.98488e+06	2.24885e+06	2.28566e+06	2.42884e+06	2.129e+06	1.67837e+06	1.56516e+06	2.02888e+06	2.11055e+06	1.05217e+06	1983645	1.03676e+06	1.82467e+06	1.73402e+06	1.23318e+06	1.12601e+06	2.94524e+06	2.92965e+06	1.81424e+06	1.73951e+06	2.38623e+06	1.76874e+06
Reversed	Chol [16:1]	1	4.35107e+06	164453	0	0		919137	798958	606603	230239	1058846	1.13502e+06	1.50404e+06	1.4391e+06	288829	226466	619378	866772	847682	1.1866e+06	1.24239e+06	4.35107e+06	4.11286e+06	803530	698804	625683	683529	1202247	1.28968e+06	1.32153e+06	1.15823e+06	439078	398920	1.10185e+06	1.13943e+06	345895	738271	339447	838694	792680	273753	234981	1.2182e+06	1.19268e+06	1.23884e+06	1.18274e+06	2.67078e+06	2.07367e+06
LipidXplorer	Chol [16:1]	1	4.35107e+06	164453	0	0		919137	798958	606603	230239	1058846	1.13502e+06	1.50404e+06	1.4391e+06	288829	226466	619378	866772	847682	1.1866e+06	1.24239e+06	4.35107e+06	4.11286e+06	803530	698804	625683	683529	1202247	1.28968e+06	1.32153e+06	1.15823e+06	439078	398920	1.10185e+06	1.13943e+06	345895	738271	339447	838694	792680	273753	234981	1.2182e+06	1.19268e+06	1.23884e+06	1.18274e+06	2.67078e+06	2.07367e+06
Reversed	Chol [18:2]	1	3.56402e+07	7.32746e+06	0	0		3.56402e+07	3.21075e+07	2.72831e+07	1.82987e+07	1.83114e+07	2.05426e+07	2.53266e+07	2.34958e+07	1.45688e+07	1.29735e+07	15768394	1.29169e+07	1.2534e+07	1.74517e+07	17979260	1.8145e+07	1.71596e+07	1.35983e+07	1.19932e+07	2.11509e+07	2.2143e+07	12971367	1.50134e+07	1.77246e+07	1.59324e+07	1.42104e+07	1.34023e+07	1.02244e+07	1.06515e+07	9010785	1.94712e+07	8.43129e+06	1.8354e+07	1.65587e+07	1.35921e+07	1.27021e+07	2.46604e+07	2.43198e+07	1.50039e+07	1.44281e+07	1.8351e+07	1.49282e+07
LipidXplorer	Chol [18:2]	1	3.56402e+07	7.32746e+06	0	0		3.56402e+07	3.21075e+07	2.72831e+07	1.82987e+07	1.83114e+07	2.05426e+07	2.53266e+07	2.34958e+07	1.45688e+07	1.29735e+07	15768394	1.29169e+07	1.2534e+07	1.74517e+07	17979260	1.8145e+07	1.71596e+07	1.35983e+07	1.19932e+07	2.11509e+07	2.2143e+07	12971367	1.50134e+07	1.77246e+07	1.59324e+07	1.42104e+07	1.34023e+07	1.02244e+07	1.06515e+07	9010785	1.94712e+07	8.43129e+06	1.8354e+07	1.65587e+07	1.35921e+07	1.27021e+07	2.46604e+07	2.43198e+07	1.50039e+07	1.44281e+07	1.8351e+07	1.49282e+07
Reversed	Chol [18:3]	1	1.15291e+06	74657.7	0	0		431938	354797	879364	454335	618152	608502	902624	883783	390041	319374	362120	574666	573747	736907	755938	1.08222e+06	1.02583e+06	441470	385284	622794	664081	338289	355968	1.15291e+06	998809	660921	611000	271838	254646	206464	352284	200273	626996	581709	456708	415475	1.02215e+06	1.01445e+06	405870	371154	810959	547549
LipidXplorer	Chol [18:3]	1	1.15291e+06	74657.7	0	0		431938	354797	879364	454335	618152	608502	902624	883783	390041	319374	362120	574666	573747	736907	755938	1.08222e+06	1.02583e+06	441470	385284	622794	664081	338289	355968	1.15291e+06	998809	660921	611000	271838	254646	206464	352284	200273	626996	581709	456708	415475	1.02215e+06	1.01445e+06	405870	371154	810959	547549
Reversed	Chol [20:2]	1	36830	2510.4	0	0		31336.9	28743.5	30776.8	16703.4	18268.9	14524.4	10562.4	6264.9	11750.3	11674.1	17398.3	8938.5	8620.5	21775.9	22752.4	6343.9	8526.5	16897	14831.9	32689.3	36830	15618.9	12929.3	17167.1	8095.5	28385.5	24457.5	3648.4	4772.4	6507.9	18249.6	7228.9	22502.7	25110.1	19198.7	20675.3	23116.3	26625.1	19089.5	16617.9	14034.8	10202.4
LipidXplorer	Chol [20:2]	1	36830	2510.4	0	0		31336.9	28743.5	30776.8	16703.4	18268.9	14524.4	10562.4	6264.9	11750.3	11674.1	17398.3	8938.5	8620.5	21775.9	22752.4	6343.9	8526.5	16897	14831.9	32689.3	36830	15618.9	12929.3	17167.1	8095.5	28385.5	24457.5	3648.4	4772.4	6507.9	18249.6	7228.9	22502.7	25110.1	19198.7	20675.3	23116.3	26625.1	19089.5	16617.9	14034.8	10202.4
Reversed	Chol [20:3]	1	425522	35198	0	0		67556.2	35198	126041	59508	140323	110778	129341	131341	157382	124266	125733	125800	133334	301775	310270	425522	416506	161512	138878	150995	181231	168226	108852	263704	203494	165004	147161	222121	200945	101468	178412	105916	251385	258378	126573	114225	308546	317893	170549	159285	66853.7	37814.9
LipidXplorer	Chol [20:3]	1	425522	35198	0	0		67556.2	35198	126041	59508	140323	110778	129341	131341	157382	124266	125733	125800	133334	301775	310270	425522	416506	161512	138878	150995	181231	168226	108852	263704	203494	165004	147161	222121	200945	101468	178412	105916	251385	258378	126573	114225	308546	317893	170549	159285	66853.7	37814.9
Reversed	Chol [22:2]	1	28777.5	2923.9	0	0		25730.3	21086.6	15022.3	7340.9	18454.6	12666.5	6733.2	4988.5	13312.3	8959.3	18819.4	11278.5	13713	20640.3	21038.3	14930.3	20623.4	13144.8	10160	20723	25919	6058.4	13334.3	13981.7	12596.7	16911.4	16060.3	6395.1	2923.9	7287.5	19264.6	7929.5	19421.5	18978.4	5528.6	12371.6	16932.4	28777.5	18556	11030.8	11998.3	7710.2
LipidXplorer	Chol [22:2]	1	28777.5	2923.9	0	0		25730.3	21086.6	15022.3	7340.9	18454.6	12666.5	6733.2	4988.5	13312.3	8959.3	18819.4	11278.5	13713	20640.3	21038.3	14930.3	20623.4	13144.8	10160	20723	25919	6058.4	13334.3	13981.7	12596.7	16911.4	16060.3	6395.1	2923.9	7287.5	19264.6	7929.5	19421.5	18978.4	5528.6	12371.6	16932.4	28777.5	18556	11030.8	11998.3	7710.2
Reversed	Chol [24:3]	1	12745.1	2081.9	0	0		11417.1	8088.1	5090.5	0	4709	0	2237.2	0	0	0	6836.8	0	2865.4	8445.5	10498.4	0	3883.2	4806	2316.1	7183	10368.8	0	2577.1	2535.1	0	5843.3	5891	0	0	0	3892.6	0	2772.4	4919.4	0	0	12602.3	12745.1	6378.2	3108.4	0	0
LipidXplorer	Chol [24:3]	1	12745.1	2081.9	0	0		11417.1	8088.1	5090.5	0	4709	0	2237.2	0	0	0	6836.8	0	2865.4	8445.5	10498.4	0	3883.2	4806	2316.1	7183	10368.8	0	2577.1	2535.1	0	5843.3	5891	0	0	0	3892.6	0	2772.4	4919.4	0	0	12602.3	12745.1	6378.2	3108.4	0	0
Reversed	DAG [32:3]	1	36693.3	0	0	0		0	0	0	0	0	0	9857.1	7369.7	5533.5	0	0	28521.3	2784.3	0	0	7040.6	0	10144.9	4627.9	15925.2	5789.6	9242.9	6271.3	7533.8	13409.8	2464.7	4434.8	3182.3	6856.9	3358.5	0	0	2142	0	0	0	7187	0	0	15646.6	0	0
LipidXplorer	DAG [32:3]	1	36693.3	0	0	0		0	0	0	0	0	0	9857.1	7369.7	5533.5	0	0	28521.3	2784.3	0	0	7040.6	0	10144.9	4627.9	15925.2	5789.6	9242.9	6271.3	7533.8	13409.8	2464.7	4434.8	3182.3	6856.9	3358.5	0	0	2142	0	0	0	7187	0	0	15646.6	0	0
Reversed	DAG [33:3]	1	116600	3939.5	0	0		39130.3	24625.7	36411.9	0	17107	28386.9	21453.4	12161.7	13717.8	19909.9	36422.3	47103.9	13542.1	43186.5	0	33966.1	8689.1	37536.6	27934.6	50050.4	10969.8	12787.2	30175.3	12202	39957.7	22872.1	39339.3	35001.2	49222.4	37005.4	55602.4	21565.9	13824.2	33323.4	4546	11418	53238	31843.8	17072.5	43362.1	9742.8	29613.2
LipidXplorer	DAG [33:3]	1	116600	3939.5	0	0		39130.3	24625.7	36411.9	0	17107	28386.9	21453.4	12161.7	13717.8	19909.9	36422.3	47103.9	13542.1	43186.5	0	33966.1	8689.1	37536.6	27934.6	50050.4	10969.8	12787.2	30175.3	12202	39957.7	22872.1	39339.3	35001.2	49222.4	37005.4	55602.4	21565.9	13824.2	33323.4	4546	11418	53238	31843.8	17072.5	43362.1	9742.8	29613.2
Reversed	DAG [34:1]	1	326889	2506.2	0	0		20159.7	14268.5	9314.6	4301.1	20056.3	21353.3	137564	141178	3065.8	2506.2	8202.4	62668.1	62602.8	17378.2	19053.4	72682.4	68761.5	11908.8	15406.4	6481.1	9106.5	85305.2	53907.6	50681.3	40134.9	28058	22355.4	326889	297693	17874.6	27137	12655.8	25804	28177.1	24603.3	27186.8	43816	40978.4	33368.2	31140.2	30802.5	26705.9
LipidXplorer	DAG [34:1]	1	326889	2506.2	0	0		20159.7	14268.5	9314.6	4301.1	20056.3	21353.3	137564	141178	3065.8	2506.2	8202.4	62668.1	62602.8	17378.2	19053.4	72682.4	68761.5	11908.8	15406.4	6481.1	9106.5	85305.2	53907.6	50681.3	40134.9	28058	22355.4	326889	297693	17874.6	27137	12655.8	25804	28177.1	24603.3	27186.8	43816	40978.4	33368.2	31140.2	30802.5	26705.9
Reversed	DAG [34:2]	1	211657	3783.9	0	0		22546.8	19314.3	8667.2	3783.9	18955.8	18313.8	177832	186428	0	0	4103.7	39029.5	41640.5	15858.7	15614.9	51713.1	46067.6	5204.6	0	8088.3	9834.4	54153.3	50638.1	42022.4	31688.4	25820.7	22310.5	211657	202198	11504.2	19988.9	10106.5	28624.9	27486.6	15106.8	14672.7	26727.1	27674.1	29445.9	25089.3	31266.8	24316.7
LipidXplorer	DAG [34:2]	1	211657	3783.9	0	0		22546.8	19314.3	8667.2	3783.9	18955.8	18313.8	177832	186428	0	0	4103.7	39029.5	41640.5	15858.7	15614.9	51713.1	46067.6	5204.6	0	8088.3	9834.4	54153.3	50638.1	42022.4	31688.4	25820.7	22310.5	211657	202198	11504.2	19988.9	10106.5	28624.9	27486.6	15106.8	14672.7	26727.1	27674.1	29445.9	25089.3	31266.8	24316.7
Reversed	DAG [34:3]	1	48672.6	2403.7	0	0		7417.2	6592.8	6454.5	0	4028.1	7713.2	48672.6	47693.2	0	0	0	15432.7	12501.2	8259.8	3722.9	8585.8	5143.5	0	0	5187.4	0	12952.7	14443.5	12596.8	12064.1	9485.2	11444.9	38302	36492.1	0	9223.5	0	10300.5	10882.4	2594.8	0	14114.9	10757.4	9173.9	8963.2	5454.7	6135.8
LipidXplorer	DAG [34:3]	1	48672.6	2403.7	0	0		7417.2	6592.8	6454.5	0	4028.1	7713.2	48672.6	47693.2	0	0	0	15432.7	12501.2	8259.8	3722.9	8585.8	5143.5	0	0	5187.4	0	12952.7	14443.5	12596.8	12064.1	9485.2	11444.9	38302	36492.1	0	9223.5	0	10300.5	10882.4	2594.8	0	14114.9	10757.4	9173.9	8963.2	5454.7	6135.8
Reversed	DAG [34:4]	1	31447.7	5261.8	0	0		22091.8	20500.7	11592.1	5261.8	10835.8	14446.1	8110.3	5629.5	15198.4	13882.5	21805.4	16258.8	19457.7	25477.3	23967.5	19097.8	17675.2	23706.4	19969.7	23423.4	28411.3	16228.3	15310.3	24761.2	18144.2	26086.7	24173.9	13703.9	14535.7	31447.7	7698.9	31445.7	20055	21320.2	24580.5	23376.1	28632.9	27234.9	21857.4	20380	5763.3	5659.2
LipidXplorer	DAG [34:4]	1	31447.7	5261.8	0	0		22091.8	20500.7	11592.1	5261.8	10835.8	14446.1	8110.3	5629.5	15198.4	13882.5	21805.4	16258.8	19457.7	25477.3	23967.5	19097.8	17675.2	23706.4	19969.7	23423.4	28411.3	16228.3	15310.3	24761.2	18144.2	26086.7	24173.9	13703.9	14535.7	31447.7	7698.9	31445.7	20055	21320.2	24580.5	23376.1	28632.9	27234.9	21857.4	20380	5763.3	5659.2
Reversed	DAG [36:1]	1	1184050	2416.8	354.437	0.0003		31313.6	28487.3	27162.7	25985	17565.3	8561.1	38870.1	35351.1	0	0	18078.5	17508.6	18311.9	0	19004.6	47164.6	37820.9	29053.9	47095.2	6945.1	3717.8	170081	22789.3	23140.3	13441.1	8561.3	7828	43220.4	35374.2	47591.9	10570.8	8095.1	7710.1	15880.2	12599.2	30639.8	39661.3	12108.4	10080.5	17158.9	14056.4	14476.9
LipidXplorer	DAG [36:1]	1	1184050	2363.5	354.437	0.0003		31682.2	28487.3	27162.7	25985	17565.3	8561.1	38870.1	35351.1	0	0	18078.5	17508.6	18311.9	2363.5	19947	49934.8	40532.8	29053.9	47095.2	7258.7	3717.8	171851	24419.1	24240.4	14140.7	8561.3	7828	43220.4	35374.2	47591.9	10570.8	8095.1	7710.1	15880.2	12599.2	30639.8	40868	13568.9	10623.4	17438.3	20566.7	14476.9
Reversed	DAG [36:2]	1	458032	6353.2	0	0		48023.9	41141.8	19771.2	7691	48419.7	46726.2	255829	267868	10418	8169.3	18032.7	89714.1	96998.6	25676.3	28622.2	89521.7	81023.8	18291.9	15822.9	17164.3	21116	92858.4	84559.9	70587	56150.6	63942.1	56311.7	458032	422130	24513.1	72138.3	24530	54606.5	53375.5	57119.5	51347.2	68111.2	69535.5	53441.2	48970	111274	78270.3
LipidXplorer	DAG [36:2]	1	458032	6353.2	0	0		48023.9	41141.8	19771.2	7691	48419.7	46726.2	255829	267868	10418	8169.3	18032.7	89714.1	96998.6	25676.3	28622.2	89521.7	81023.8	18291.9	15822.9	17164.3	21116	92858.4	84559.9	70587	56150.6	63942.1	56311.7	458032	422130	24513.1	72138.3	24530	54606.5	53375.5	57119.5	51347.2	68111.2	69535.5	53441.2	48970	111274	78270.3
Reversed	DAG [36:3]	1	565096	4972.5	0	0		70234.9	56711.5	28549.7	17439.8	37692.8	42135.6	555897	565096	9829.8	9309.4	20780.4	59668.4	61447.4	27176.1	26159.7	29594.8	26804.4	10532.7	9318.2	31491.3	32934.7	68650.4	62954	60053.9	44874.7	68333.9	61324.3	307696	297786	21770.4	48772.9	22281.6	57574.4	61082.2	51069.7	45689	55878.5	56647	49961	47514.1	54774.6	43084.4
LipidXplorer	DAG [36:3]	1	565096	4972.5	0	0		70234.9	56711.5	28549.7	17439.8	37692.8	42135.6	555897	565096	9829.8	9309.4	20780.4	59668.4	61447.4	27176.1	26159.7	29594.8	26804.4	10532.7	9318.2	31491.3	32934.7	68650.4	62954	60053.9	44874.7	68333.9	61324.3	307696	297786	21770.4	48772.9	22281.6	57574.4	61082.2	51069.7	45689	55878.5	56647	49961	47514.1	54774.6	43084.4
Reversed	DAG [36:4]	1	341484	2625.4	0	0		28818.9	24980.9	13709	4877.7	10649.8	7195.1	341484	333790	0	0	9591.5	19219.5	23282.2	11875.9	12026.4	10437.2	12254.5	0	0	15149	17068.3	19454.7	18358.8	24984.2	20057.3	28444.7	23862.6	74780.8	68678.1	9607.2	13531.4	9193.9	24660.1	26295.6	19534.7	19840.3	26052.5	25794.4	15615.3	15818.4	11837.2	7295.1
LipidXplorer	DAG [36:4]	1	341484	2625.4	0	0		28818.9	24980.9	13709	4877.7	10649.8	7195.1	341484	333790	0	0	9591.5	19219.5	23282.2	11875.9	12026.4	10437.2	12254.5	0	0	15149	17068.3	19454.7	18358.8	24984.2	20057.3	28444.7	23862.6	74780.8	68678.1	9607.2	13531.4	9193.9	24660.1	26295.6	19534.7	19840.3	26052.5	25794.4	15615.3	15818.4	11837.2	7295.1
[truncated: 260 more rows]
[truncated: 80 more columns]

## Sheet: lipid missmatches
Identified in 'Reversed' but not in 'LipidXplorer' or identified in 'LipidXplorer' but not in 'Reversed'
[truncated: 10 more rows]
[truncated: 74 more columns]

[truncated: 1 more sheets: RESULT]
