# Supplementary material for: A novel informatics concept for high-throughput shotgun lipidomics based on the molecular fragmentation query language
Source: Genome Biol. 2011 Jan 19;12(1):R8. doi: 10.1186/gb-2011-12-1-r8 (PMC3091306; doi:10.1186/gb-2011-12-1-r8)
Supplement: Additional file 12 — Benchmarking the LipidXplorer identification performance. A spreadsheet providing lists of lipid species identified in a total E. coli extract by different software and their alignment with species from the reference list. [file gb-2011-12-1-r8-S12.XLSX]

## Sheet: LipidProfiler-Reference List
	Aligned list of lipids identified with LipidProfiler and annotated by hand (HA)
	sample was E.coli; resolution, accuracy and other settings can be found in Materials & Methods
				Result		Identification		LipidProfiler
						nb. Of identified lipids		50
						PA		1
						PE		27
						PG		22
															Hand Annotation
				Lipid Profiler											Reference List			Dismissed lipids, which were not in the intersection of the hand annotation and LipidProfiler
			Sample Name			3	4	5	6	2	7	1
			Sample ID	LipidName		8, period:2	10, period:2	11, period:2	12, period:2	13, period:2	14, period:2	15, period:2
																		673.47	PA 34:1	PA 16:0 / 18:1
		1	699.5	PA 36:2	PA 18:1 / 18:1	27	28	9	50	10	130	103
		2	660.5	PE 30:1	PE 14:0 / 16:1	99	127	63	195	67	803	581		1	660.46	PE 30:1	PE 14:0 / 16:1
		3	660.5	PE 30:1	PE 14:1 / 16:0	96	89.8	61.5	188	83.1	694.2	496.8		2	660.46	PE 30:1	PE 16:0 / 14:1
																		660.46	PE 30:1	PE 12:0 / 18:1
		4	662.5	PE 30:0	PE 14:0 / 16:0	929	939.9	496.2	1270.7	756.7	5793	4481.7		3	662.48	PE 30:0	PE 14:0 / 16:0
		5	674.5	PE 31:1	PE 14:0 / 17:1	134	132	42.7	165.7	81	1025	697		4	674.48	PE 31:1	PE 14:0 / 17:1
		6	686.5	PE 32:2	PE 14:1 / 18:1	51.7	54	0	68	30	375	219		5	686.48	PE 32:2	PE 14:1 / 18:1
		7	686.5	PE 32:2	PE 16:1 / 16:1	131	127	42	162	109	800	632		6	686.48	PE 32:2	PE 16:1 / 16:1
		8	688.5	PE 32:1	PE 14:0 / 18:1	254.7	259.1	175	436	198.6	1876.3	1590.1		7	688.49	PE 32:1	PE 14:0 / 18:1
		9	688.5	PE 32:1	PE 16:0 / 16:1	4414.5	4233.6	2267	6120	3044.9	26300.9	19747.1		8	688.49	PE 32:1	PE 16:0 / 16:1
		10	690.5	PE 32:0	PE 16:0 / 16:0	963.5	878.6	430.1	1186.2	515.3	5482.7	4122		9	690.51	PE 32:0	PE 16:0 / 16:0
		11	700.5	PE 33:2	PE 16:1 / 17:1	259	251	116	299	129	1572	1073		10	700.49	PE 33:2	PE 16:1 /17:1
		12	702.5	PE 33:1	PE 16:0 / 17:1	11159.9	9490.5	5540.2	14773	6997	60169.7	49752.1		11	702.51	PE 33:1	PE 16:0 / 17:1
		13	714.5	PE 34:2	PE 16:1 / 18:1	2583	2462	1143	3475	1785	15590	11642		12	714.51	PE 34:2	PE 16:1 / 18:1
		14	714.5	PE 34:2	PE 17:1 / 17:1	181.3	211	97	323	163	1484	1089		13	714.51	PE 34:2	PE 17:1 / 17:1
		15	716.5	PE 34:1	PE 16:0 / 18:1	7656.4	7193.9	3694.7	10950.7	4963.3	47073	35032.2		14	716.52	PE 34:1	PE 16:0 / 18:1
		16	716.5	PE 34:1	PE 16:1 / 18:0	0	84.9	35.5	118	35.8	533.2	302.3		15	716.52	PE 34:1	PE 16:1 / 18:0
		17	728.5	PE 35:2	PE 16:1 / 19:1	108	91.9	37.3	153	54	692	513		16	728.52	PE 35:2	PE 16:1 / 19:1
		18	728.5	PE 35:2	PE 17:1 / 18:1	2358.8	2177.9	1175	3086	1492	15470	10973		17	728.52	PE 35:2	PE 17:1 / 18:1
		19	730.5	PE 35:1	PE 16:0 / 19:1	2037	1745	1035.5	2415.7	1247	12200	9155		18	730.54	PE 35:1	PE 16:0 / 19:1
		20	730.5	PE 35:1	PE 17:0 / 18:1	0	28.9	25.2	46.1	25.2	132.8	121.8
		21	730.5	PE 35:1	PE 17:1 / 18:0	21.8	47.5	37	98.5	100.2	415.4	367.2
		22	742.5	PE 36:2	PE 17:1 / 19:1	121	82	52	132	56	850	581		19	742.54	PE 36:2	PE 18:1 /18:1
		23	742.5	PE 36:2	PE 18:1 / 18:1	4009	3720	2093	5198	2642	23980	17881
		24	744.5	PE 36:1	PE 16:0 / 20:1	77	58	24	70	22	465	320
		25	744.5	PE 36:1	PE 18:0 / 18:1	191.5	152.7	33.8	0	134	1158.9	958.5
		26	756.6	PE 37:2	PE 18:1 / 19:1	578	684	301	798	473	3696	2720		20	756.56	PE 37:2	PE 18:1 / 19:1
		27	770.6	PE 38:2	PE 18:1 / 20:1	73	54	16	61	41	467	339		21	770.5	PE 38:2	PE 18:1 / 20:1
		28	770.6	PE 38:2	PE 19:1 / 19:1	9	14	11	17	10	114	0
		29	693.5	PG 30:0	PG 14:0 / 16:0	190.5	159.7	92	231.9	101.9	1195.5	829.1		1	693.47	PG 30:0	PG 14:0 / 16:0
		30	717.5	PG 32:2	PG 16:1 / 16:1	11.5	19.6	5.5	25.6	18.1	165.7	137.1
		31	719.5	PG 32:1	PG 14:0 / 18:1	90	77.7	47	138.2	42.3	480.4	324.5		2	719.48	PG 32:1	PG 16:0 / 16:1
		32	719.5	PG 32:1	PG 16:0 / 16:1	1343.6	1127.7	693	1706.9	780.8	7992.8	7054.7		3	719.48	PG 32:1	PG 14:0 / 18:1
		33	721.5	PG 32:0	PG 16:0 / 16:0	372.2	279.4	145.9	445.2	255	2154.4	1810.7
		34	731.5	PG 33:2	PG 16:1 / 17:1	0	51.5	20.9	81.6	0	484.6	361.8
		35	733.5	PG 33:1	PG 16:0 / 17:1	4187	3398	2013	4886.9	2508.1	24468	20581		4	733.5	PG 33:1	PG 16:0 / 17:1
		36	745.5	PG 34:2	PG 16:1 / 18:1	1016.1	915.4	416.7	1286.8	673.1	6026.6	5051		5	745.5	PG 34:2	PG 16:1 / 18:1
		37	745.5	PG 34:2	PG 17:1 /17:1	64.8	55.8	33	26	58.2	461.1	401		6	745.5	PG 34:2	PG 17:1 / 17:1
		38	747.6	PG 34:1	PG 16:0 / 18:1	5754.1	4833	2433.2	6952.6	3560.8	33417.9	27743.6		7	747.52	PG 34:1	PG 16:1 / 18:0
		39	747.6	PG 34:1	PG 16:1 / 18:0	49.2	16.6	32.1	50.2	4.5	318.6	87.4		8	747.52	PG 34:1	PG 16:0 / 18:1
		40	759.6	PG 35:2	PG 16:1 / 19:1	85.2	60.4	41.3	107.5	55.3	436.5	371		9	759.52	PG 35:2	PG 17:1 / 18:1
		41	759.6	PG 35:2	PG 17:1 / 18:1	1009.1	823	466.8	1146	642.9	5953	5195		10	759.52	PG 35:2	PG 16:1 / 19:1
		42	761.6	PG 35:1	PG 16:0 / 19:1	1682.7	1570.8	773	1932.4	1246.1	9858.3	8309.5
		43	773.6	PG 36:2	PG 17:1 / 19:1	83.4	81.1	56.6	103.1	47.6	531.4	576.7		11	773.54	PG 36:2	PG 17:1 / 19:1
		44	773.6	PG 36:2	PG 18:1 / 18:1	5342	4475	2669	6470	3382	27835	23750		12	773.54	PG 36:2	PG 18:1 / 18:1
		45	775.6	PG 36:1	PG 16:0 / 20:1	20	0	21.3	0	13.3	196.8	211.6
		46	775.6	PG 36:1	PG 18:0 / 18:1	165.9	188.5	74	252.9	153.4	1387.5	1195.2
		47	787.6	PG 37:2	PG 18:1 / 19:1	712.5	641	228.3	827	473	4031.7	3506.8		13	787.5	PG 37:2	PG 18:1 / 19:1
		48	789.6	PG 37:1	PG 18:1 / 19:0	56.1	36.3	0	77	0	287.6	228
		49	801.6	PG 38:2	PG 18:1 / 20:1	121.7	162.1	58.8	154.2	56.7	568.9	589.7		14	801.5	PG 38:2	PG 18:1 / 20:1
		50	801.6	PG 38:2	PG 19:1 / 19:1	25	17	5.9	27	10	148	137		15	801.5	PG 38:2	PG 19:1 / 19:1
			comment:
			FA alcohols scans were interpreted as fatty acids
			Lipid species (confimed) only reported - both fattyacids are detected
			Lipid profiler 1.0.97
			search all Glycerophospholipids: PA, PC, PE, PG, PI, PS, Cardiolipin
			lipids / FA-scans which had occupation more than 50% are reported
			0.2% intensity threshold

## Sheet: LipidMaps-Reference List
	List of lipids from the Reference which were (not) found in LipidMaps
	Reference List				Contained in Lipid Maps
1	660.46	PE 30:1	PE 14:0 / 16:1		660.461
2	660.46	PE 30:1	PE 16:0 / 14:1		660.461
3	662.48	PE 30:0	PE 14:0 / 16:0		662.477
4	674.48	PE 31:1	PE 14:0 / 17:1		674.477
5	686.48	PE 32:2	PE 14:1 / 18:1		686.477
6	686.48	PE 32:2	PE 16:1 / 16:1		686.477
7	688.49	PE 32:1	PE 14:0 / 18:1		688.492
8	688.49	PE 32:1	PE 16:0 / 16:1		688.492
9	690.51	PE 32:0	PE 16:0 / 16:0		690.508
10	700.49	PE 33:2	PE 16:1 /17:1		700.492
11	702.51	PE 33:1	PE 16:0 / 17:1		702.508
12	714.51	PE 34:2	PE 16:1 / 18:1		714.508
13	714.51	PE 34:2	PE 17:1 / 17:1		714.508
14	716.52	PE 34:1	PE 16:0 / 18:1		716.524
15	716.52	PE 34:1	PE 16:1 / 18:0		716.524
16	728.52	PE 35:2	PE 16:1 / 19:1		not in LipidMaps
17	728.52	PE 35:2	PE 17:1 / 18:1		728.524
18	730.54	PE 35:1	PE 16:0 / 19:1		not in LipidMaps
19	742.54	PE 36:2	PE 18:1 /18:1		742.539
20	756.56	PE 37:2	PE 18:1 / 19:1		not in LipidMaps
21	770.50	PE 38:2	PE 18:1 / 20:1		770.571
1	693.47	PG 30:0	PE 14:0 / 16:0		693.471
2	719.48	PG 32:1	PG 14:0 / 18:1		719.487
3	719.48	PG 32:1	PG 16:0 / 16:1		719.487
4	733.5	PG 33:1	PG 16:0 / 17:1		733.503
5	747.52	PG 34:1	PG 16:0 / 18:1		747.518
6	747.52	PG 34:1	PG 16:1 / 18:0		747.518
7	745.50	PG 34:2	PG 16:1 / 18:1		745.503
8	759.52	PG 35:2	PG 16:1 / 19:1		not in LipidMaps
9	745.50	PG 34:2	PG 17:1 / 17:1		745.503
10	759.52	PG 35:2	PG 17:1 / 18:1		759.518
11	773.54	PG 36:2	PG 17:1 / 19:1		not in LipidMaps
12	773.54	PG 36:2	PG 18:1 / 18:1		773.534
13	787.5	PG 37:2	PG 18:1 / 19:1		not in LipidMaps
14	801.5	PG 38:2	PG 18:1 / 20:1		not in LipidMaps
15	801.5	PG 38:2	PG 19:1 / 19:1		not in LipidMaps

## Sheet: LipidQA-Reference List
	Aligned list of lipids identified with LipidQA and the Reference List
	sample was E.coli; resolution, accuracy and other settings can be found in Materials & Methods
	red marked lipids were not considered due to occupation threshold settings and the constraint that FA should be shorter or equal than 22 (which was set for LipidXplorer)
	organge marked species are not count since they are ether or enyl species
		Result		Identification		LipidQA
				nb. Of identified lipids		36
				PA		9
				PE		13/14
				PG		8/13
				True positive (in %)		0.583333
				PS		2
				PI		0
				PUFA		7
				nb. False positive		9
		LipidQA										matches		Reference List
			benchmark\other_software\spec_Ecoli_low_to_high-070909-DS\Ecoli_FAS_LTQ\090827_LIT_neg_01.id	benchmark\other_software\spec_Ecoli_low_to_high-070909-DS\Ecoli_FAS_LTQ\090827_LIT_neg_02.id	benchmark\other_software\spec_Ecoli_low_to_high-070909-DS\Ecoli_FAS_LTQ\090827_LIT_neg_03.id	benchmark\other_software\spec_Ecoli_low_to_high-070909-DS\Ecoli_FAS_LTQ\090827_LIT_neg_04.id	benchmark\other_software\spec_Ecoli_low_to_high-070909-DS\Ecoli_FAS_LTQ\090827_neg_LIT_Ecoli_DDA_PQD_c.id	benchmark\other_software\spec_Ecoli_low_to_high-070909-DS\Ecoli_FAS_LTQ\090827_neg_LIT_Ecoli_DDA_PQD_d.id	benchmark\other_software\spec_Ecoli_low_to_high-070909-DS\Ecoli_FAS_LTQ\090827_neg_LIT_Ecoli_DDA_PQD_e.id	benchmark\other_software\spec_Ecoli_low_to_high-070909-DS\Ecoli_FAS_LTQ\090827_neg_LIT_Ecoli_DDA_PQD_f.id
PO8C39H62	PA(16:1/20:6)	689.41	x	x	x	0.5	0.5	0.5	0.5	0.5																		744.52	PE-O [19:0 / 18:1]	C42 H83 O7 N1 P1	-97.94ppm	PE-O [37:1]	3562.85	3333.95	3130.12	3361.68	3972.05	2895.52	3197.68	3296.83	20.18	7.42	299.97	3.93	764.57	639.87	496.87	77.64
PO8C39H64	PA(16:0/20:6)	691.43	0.5	0.5	x	0.5	x	0.63	0.5	0.63																		744.52	PE-O [17:0 / 20:1]	C42 H83 O7 N1 P1	-97.94ppm	PE-O [37:1]	3562.85	3333.95	3130.12	3361.68	3972.05	2895.52	3197.68	3296.83	27.08	16.71	23.17	26.13	20.11	25.64	16.19	22.79
PO8C40H64	PA(17:1/20:6)	703.43	0.5	x	0.5	x	x	0.5	0.5	x																		761.51	PG [18:1 / 17:0]	C41 H78 O10 P1	-31.68ppm	PG [35:1]	12678.9	11787	12102.2	13361	15895.9	11577.6	11521.5	11168.3	31.3	5.84	27.85	40.12	60.87	20.79	24.92	42.54
PO8C41H66	PA(20:6/18:1)	717.44	0.63	0.63	0.63	x	0.63	0.63	0.63	x																		662.49	PE-O [15:0 / 16:0]	C36 H73 O7 N1 P1	-39.51ppm	PE-O [31:0]	6093.9	4920.08	5355.17	6953.91	7687.48	6231.87	5685.59	5286.42	214.6	185.18	197.59	233.38	294.38	223.32	217.08	214.2
PO8C42H72	PA(17:1/22:4)	735.49	x	0.5	x	0.63	x	x	0.63	0.63																		760.52	PE-O [22:6 / 17:1]	C44 H75 O7 N1 P1	-14.64ppm	PE-O [39:7]	2795.1	5365.26	4243.29	3506.03	3313.15	2284.33	3867.64	2926.73	0	296.27	0	0	102.28	56.35	0	132.62
PO8C42H80	PA(21:0/18:1)	743.55	x	0.63	0.63	x	0.63	x	0.5	0.63																		731.53	PG [17:1 / 16:1]	C39 H72 O10 P1	54.07ppm	PG [33:2]	791.31	1181.92	1085.67	917.23	875.41	861.65	932.99	527	17.59	35.54	38	22.71	50.32	39.96	18.85	80.97
PO8C43H74	PA(18:1/22:4)	749.5	0.63	0.5	0.5	x	x	x	0.63	x																		688.39	PE-O [15:0 / 18:1]	C38 H75 O7 N1 P1	-196.33ppm	PE-O [33:1]	33757.7	28064	30313.3	35593	42667.9	32678.6	32681.1	31136	177.44	165.19	148.62	222.66	214.97	157.01	190.43	164.39
PO8C44H76	PA(19:0/22:5)	763.52	0.63	x	0.63	x	0.5	x	x	0.63
PO8C46H78	PA(19:0/24:6)	789.54	x	x	0.5	0.75	0.63	x	x	0.63	FA longer than 22																	714.49	PE-O [18:1 / 17:1]	C40 H77 O7 N1 P1	-70.23ppm	PE-O [35:2]	21959.8	17089	19203	22266.2	27192.3	20560.9	20462.1	19942.3	182.87	163.07	158.52	199.48	214.46	137.57	183.73	134.14
													1	660.46	PE 30:1	PE 14:0 / 16:1												730.51	PE [16:0 / 19:1]	C40 H77 O8 N1 P1	-35.64ppm	PE [35:1]	11275.1	9450.23	9429.55	11272.1	15597.2	11026.9	11065.8	11096.8	1488.84	1277.48	1170.85	1475.8	1580.14	1223.84	1679.97	1253.13
													2	660.46	PE 30:1	PE 16:0 / 14:1												733.41	PG [17:1 / 16:0]	C39 H74 O10 P1	-129.66ppm	PG [33:1]	32573.6	29047.6	29565.2	33777.7	39867	28405	28580	27270	2027.03	1993.45	1741.95	2673.01	2981.29	1837.24	2043.91	1780.34
PO8NC35H69	PE(16:0/14:0)	662.48	0.89	0.89	0.78	0.78	1	0.89	0.78	0.78		1	3	662.48	PE 30:0	PE 14:0 / 16:0												742.38	PE [18:1 / 18:1]	C41 H77 O8 N1 P1	-208.48ppm	PE [36:2]	32306.2	26334.4	28882.4	33644.4	42496.7	32535.6	31813.3	31358.6	2919.03	2712.13	2530.67	4328.7	3936.65	2691.91	3543.48	2725.3
PO8NC36H69	PE(14:0/17:1)	674.48	0.56	x	0.56	x	0.56	x	x	0.56		2	4	674.48	PE 31:1	PE 14:0 / 17:1												745.5	PG [18:1 / 16:1]	C40 H74 O10 P1	-9.17ppm	PG [34:2]	9795.22	8707.39	9474.42	10188.1	12790.5	9095.95	8870.05	8359.27	888.85	654.77	770.93	924.05	1038.6	706.52	620.25	732.41
PO8NC37H69	PE(16:1/16:1)	686.48	x	0.56	0.56	0.56	0.56	0.78	0.78	0.56		3	5	686.48	PE 32:2	PE 16:1 / 16:1												745.5	PG [17:1 / 17:1]	C40 H74 O10 P1	-9.17ppm	PG [34:2]	9795.22	8707.39	9474.42	10188.1	12790.5	9095.95	8870.05	8359.27	45.6	31.47	35.3	56.34	65.36	48.49	41.9	47.45
													6	686.48	PE 32:2	PE 14:1 / 18:1												756.49	PE [18:1 / 19:1]	C42 H79 O8 N1 P1	-86.46ppm	PE [37:2]	4827.42	4235.72	4262.18	4724.53	5902.27	4629.32	4759.34	4867.91	271.22	324.3	402.44	286.54	489.11	377.34	363.26	358.77
PO8NC37H71	PE(16:0/16:1)	688.49	1	0.89	1	1	1	1	1	1		4	7	688.49	PE 32:1	PE 16:0 / 16:1												759.52	PG [18:1 / 17:1]	C41 H76 O10 P1	-1.25ppm	PG [35:2]	8587.18	7957.37	7572.79	8719.65	10865.6	7793.55	7553.44	7063.54	577.52	508.93	486.17	651.52	832.76	536.97	578.93	475.89
													8	688.49	PE 32:1	PE 14:0 / 18:1												773.51	PG [18:1 / 18:1]	C42 H78 O10 P1	-36.41ppm	PG [36:2]	41605.8	36986.8	36348	41755.2	51133.8	35343.1	35872.7	34537.2	3035.09	2931.74	2733.48	3854.92	4535.84	2923.96	2993.38	2913.57
PO8NC37H73	PE(16:0/16:0)	690.51	0.89	0.78	0.78	0.89	0.78	0.78	0.78	0.78		5	9	690.51	PE 32:0	PE 16:0 / 16:0												787.47	PG [19:1 / 18:1]	C43 H80 O10 P1	-94.85ppm	PG [37:2]	5796.17	4917.25	5438.2	6354.95	7534.34	5464.08	5037.69	5046.65	435.19	353.09	408.1	468.67	599.84	402.97	476.94	404.89
PO8NC38H71	PE(16:1/17:1)	700.49	0.67	0.56	0.67	x	0.67	0.56	x	0.56		6	10	700.49	PE 33:2	PE 16:1 /17:1												721.54	PG [16:0 / 16:0]	C38 H74 O10 P1	58.69ppm	PG [32:0]	3549.62	4052.65	3332.68	3768.33	4129.51	3019.53	3179.63	2791.23	173.05	168.96	199.22	237.26	238.4	177.78	196.51	184.6
PO8NC38H73	PE(16:0/17:1)	702.51	1	1	1	1	1	1	1	1		7	11	702.51	PE 33:1	PE 16:0 / 17:1												702.42	PE-O [17:1 / 17:0]	C39 H77 O7 N1 P1	-177.20ppm	PE-O [34:1]	71089.4	58849.6	62831.8	74379.1	93294.8	69681.4	71396.8	67203	2.9	4.54	1.17	6.63	3.67	5.08	6.18	6.62
PO8NC39H73	PE(18:1/16:1)	714.51	1	1	0.89	1	1	1	1	1		8	12	714.51	PE 34:2	PE 16:1 / 18:1												728.44	PE-O [17:1 / 19:1]	C41 H79 O7 N1 P1	-165.15ppm	PE-O [36:2]	16758.7	14396	12892.3	16289.2	23987.5	17834.3	18303.7	18072.6	45.91	40.32	40.93	55.34	48.1	43.21	62.2	38.04
													13	714.51	PE 34:2	PE 17:1 / 17:1												742.38	PE [17:1 / 19:1]	C41 H77 O8 N1 P1	-208.48ppm	PE [36:2]	32306.2	26334.4	28882.4	33644.4	42496.7	32535.6	31813.3	31358.6	77.12	70.36	53.59	113.37	93.59	63.18	93.21	69.06
PO8NC39H75	PE(16:0/18:1)	716.52	1	1	1	0.89	1	1	1	0.89		9	14	716.52	PE 34:1	PE 16:0 / 18:1
													15	716.52	PE 34:1	PE 16:1 / 18:0												674.49	PE [14:0 / 17:1]	C36 H69 O8 N1 P1	26.15ppm	PE [31:1]	1001.24	1194.89	1736.39	989.47	1419.42	1164.39	1878.38	1341.32	146.98	0	111.46	159.48	164.83	126.5	106.22	132.09
PO8NC40H75	PE(18:1/17:1)	728.52	0.78	0.78	0.78	0.89	0.78	0.78	0.78	0.78		10	16	728.52	PE 35:2	PE 17:1 / 18:1												686.55	PE [14:1 / 18:1]	C37 H69 O8 N1 P1	101.85ppm	PE [32:2]	1908.46	2073.33	1754.94	1847.8	2068.5	1552.45	1526.01	1410	47.96	48.48	43.93	36.37	80.32	50.73	56.6	49.39
													17	728.52	PE 35:2	PE 16:1 / 19:1												688.39	PE [14:0 / 18:1]	C37 H71 O8 N1 P1	-143.47ppm	PE [32:1]	33757.7	28064	30313.3	35593	42667.9	32678.6	32681.1	31136	205.96	205.99	186.27	278.25	270	197.03	245.05	197.93
PO8NC40H77	PE(16:0/19:1)	730.54	0.78	0.78	0.78	0.67	0.78	0.78	0.67	0.67		11	18	730.54	PE 35:1	PE 16:0 / 19:1												688.39	PE [16:1 / 16:0]	C37 H71 O8 N1 P1	-143.47ppm	PE [32:1]	33757.7	28064	30313.3	35593	42667.9	32678.6	32681.1	31136	2732.5	2873.66	2550.45	3947.6	4154.01	2789.81	3597.1	2929.95
PO8NC41H77	PE(18:1/18:1)	742.54	1	1	1	1	1	1	1	1		12	19	742.54	PE 36:2	PE 18:1 /18:1												690.5	PE [16:0 / 16:0]	C37 H73 O8 N1 P1	-5.61ppm	PE [32:0]	7034.41	5734.35	6386.29	7335.57	8936.69	6684.53	6914.59	6466.67	665.23	581.73	663.4	810.36	831.7	700.3	890.03	671.86
PO8NC41H79	PE(18:1/18:0)	744.55	x	x	x	0.67	0.67	x	0.67	0.67																		693.57	PG [16:0 / 14:0]	C36 H70 O10 P1	146.96ppm	PG [30:0]	2155.73	2138.1	2117.21	2087.58	2254.82	1719.25	1652.34	1737.36	99.37	71.45	73.69	96.85	129.32	93.14	106.3	99.93
PO8NC42H79	PE(18:1/19:1)	756.55	0.78	0.78	x	x	x	0.67	0.67	x		13	20	756.56	PE 37:2	PE 18:1 / 19:1												702.42	PE [16:0 / 17:1]	C38 H73 O8 N1 P1	-125.40ppm	PE [33:1]	71089.4	58849.6	62831.8	74379.1	93294.8	69681.4	71396.8	67203	6326.79	6455.56	6142.75	10290.8	10237.8	6052.96	8397.84	6415.62
													21	770.5	PE 38:2	PE 18:1 / 20:1												714.49	PE [17:1 / 17:1]	C39 H73 O8 N1 P1	-19.31ppm	PE [34:2]	21959.8	17089	19203	22266.2	27192.3	20560.9	20462.1	19942.3	167.81	146.88	140.22	177.11	194.9	125.91	161.66	126.02
PO10C36H70	PG(16:0/14:0)	693.49	0.62	0.69	0.77	0.63	0.69	0.69	0.69	0.63		1	1	693.47	PG 30:0	PG 14:0 / 16:0												716.52	PE [16:1 / 18:0]	C39 H75 O8 N1 P1	-3.41ppm	PE [34:1]	46424.3	37848.5	41903.1	49117.3	58996	45792	46594.3	43768.7	334.93	314.89	274.3	466.68	297.81	247.15	350.56	280.68
PO10C38H72	PG(16:0/16:1)	719.5	0.69	0.69	0.77	0.69	0.69	0.69	0.85	0.63		2	2	719.48	PG 32:1	PG 16:0 / 16:1												719.51	PG [16:0 / 16:1]	C38 H72 O10 P1	30.78ppm	PG [32:1]	11469.8	10183.6	10064.6	12358.1	13630.5	9904.93	10385.8	9966.09	899.75	774.28	823.1	1034.89	1231.51	793.68	838.11	775.18
													3	719.48	PG 32:1	PG 14:0 / 18:1												719.51	PG [18:1 / 14:0]	C38 H72 O10 P1	30.78ppm	PG [32:1]	11469.8	10183.6	10064.6	12358.1	13630.5	9904.93	10385.8	9966.09	149.31	76.39	112.04	46.88	62.25	12.78	14.96	83.15
PO10C38H74	PG(16:0/16:0)	721.52	0.77	0.85	0.85	0.77	0.85	0.77	0.77	0.85																		662.49	PE [14:0 / 16:0]	C35 H69 O8 N1 P1	15.42ppm	PE [30:0]	6093.9	4920.08	5355.17	6953.91	7687.48	6231.87	5685.59	5286.42	687.24	586.33	672.17	776.32	926.17	715.16	742.02	679.8
PO10C39H74	PG(16:0/17:1)	733.52	0.77	0.92	0.92	0.85	0.92	0.92	0.85	1		3	4	733.5	PG 33:1	PG 16:0 / 17:1
PO10C40H74	PG(18:1/16:1)	745.52	0.77	0.77	0.77	0.85	0.77	0.77	0.77	0.85		4	5	745.5	PG 34:2	PG 16:1 / 18:1
													6	745.5	PG 34:2	PG 17:1 / 17:1
PO10C40H76	PG(16:0/18:1)	747.53	0.77	0.77	0.92	0.92	0.92	1	0.92	0.92		5	7	747.52	PG 34:1	PG 16:0 / 18:1
													8	747.52	PG 34:1	PG 16:1 / 18:0
PO10C41H76	PG(18:1/17:1)	759.53	0.77	0.77	0.77	0.77	0.85	0.77	0.77	0.77		6	9	759.52	PG 35:2	PG 17:1 / 18:1
													10	759.52	PG 35:2	PG 16:1 / 19:1
PO10C42H78	PG(18:1/18:1)	773.55	1	0.92	0.92	1	1	1	0.92	1		7	11	773.54	PG 36:2	PG 18:1 / 18:1
													12	773.54	PG 36:2	PG 17:1 / 19:1
PO10C42H80	PG(18:0/18:1)	775.56	x	x	0.77	0.77	x	0.77	x	0.77
PO10C42H82	PG(18:0/18:0)	777.58	0.77	x	x	x	0.63	0.77	0.69	x
PO10C43H80	PG(18:1/19:1)	787.56	0.77	0.77	0.77	0.77	0.77	0.77	0.85	0.77		8	13	787.5	PG 37:2	PG 18:1 / 19:1
													14	801.5	PG 38:2	PG 19:1 / 19:1												660.49	PE [12:0 / 18:1]	C35 H67 O8 N1 P1	36.87ppm	PE [30:1]	2115.28	2271.44	2077.9	2222.23	2330.14	1796.88	2006.38	1872.69	6.64	15.96	13.45	14.03	20.86	10.35	10.48	8.97
													15	801.5	PG 38:2	PG 18:1 / 20:1												660.49	PE [14:0 / 16:1]	C35 H67 O8 N1 P1	36.87ppm	PE [30:1]	2115.28	2271.44	2077.9	2222.23	2330.14	1796.88	2006.38	1872.69	121.32	102.38	123.53	134.79	174.26	109.99	121.67	117.54
PO10NC38H73	PS(16:0/16:0)	734.49	0.67	0.67	0.67	0.67	0.67	0.67	0.67	0.67																		660.49	PE [14:1 / 16:0]	C35 H67 O8 N1 P1	36.87ppm	PE [30:1]	2115.28	2271.44	2077.9	2222.23	2330.14	1796.88	2006.38	1872.69	90.57	85.5	100.09	105.86	162.74	83.96	102.05	98.54
PO10NC40H75	PS(18:1/16:0)	760.5	0.56	0.56	0.56	0.56	0.67	0.67	0.56	0.67
PO10NC42H81	PS(18:0/18:0)	790.55	x	x	x	x	0.67	x	x	x																		759.52	PG [19:1 / 16:1]	C41 H76 O10 P1	-1.25ppm	PG [35:2]	8587.18	7957.37	7572.79	8719.65	10865.6	7793.55	7553.44	7063.54	66.62	53.23	27.95	53.55	86.24	51.44	60.28	30.03
PO10NC44H73	PS(16:1/22:5)	806.49	x	0.56	x	x	x	x	x	x																		770.3	PE [18:1 / 20:1]	C43 H81 O8 N1 P1	-345.68ppm	PE [38:2]	8075.26	5280.98	6207.21	8818.18	11706.7	9596.41	9556	8892.39	18.46	0	15.23	26.5	42.74	9.49	22.08	18.62
PO10NC40H77	PS(16:0/18:0)	762.52	x	x	x	0.56	x	x	x	x																		773.51	PG [19:1 / 17:1]	C42 H78 O10 P1	-36.41ppm	PG [36:2]	41605.8	36986.8	36348	41755.2	51133.8	35343.1	35872.7	34537.2	56.34	59.78	31.43	73.49	68.51	40.32	56.51	52.73
PO10NC39H63	PS(16:0/17:6)	736.41	x	0.67	x	x	x	x	x	x																		801.34	PG [20:1 / 18:1]	C44 H82 O10 P1	-282.65ppm	PG [38:2]	2842.4	2042.36	2070.79	2615.27	3678.38	2407.82	2488.08	2786.63	116.26	92.87	157	40.29	104.53	69.62	123.25	121.87
PO10C36H68	PG(14:1/16:0)	691.47	x	x	x	x	0.63	x	x	x																		801.34	PG [19:1 / 19:1]	C44 H82 O10 P1	-282.65ppm	PG [38:2]	2842.4	2042.36	2070.79	2615.27	3678.38	2407.82	2488.08	2786.63	11.79	12.29	6.28	7.77	14.48	7.98	10.68	9.89
PO10C36H70	PG(14:0/16:0)	693.49	0.63	x	x	x	x	x	x	x																		716.52	PE [17:1 / 17:0]	C39 H75 O8 N1 P1	-3.41ppm	PE [34:1]	46424.3	37848.5	41903.1	49117.3	58996	45792	46594.3	43768.7	41.89	41.29	29.95	58.21	24.88	32.97	39.64	41.65
PO10C41H66	PG(17:6/18:1)	749.45	x	x	x	x	x	0.63	x	x
PO10C41H78	PG(16:0/19:1)	761.55	x	x	x	x	x	0.77	0.77	x																		688.39	PE-O [19:1 / 14:0]	C38 H75 O7 N1 P1	-196.33ppm	PE-O [33:1]	33757.7	28064	30313.3	35593	42667.9	32678.6	32681.1	31136	47.46	64.15	50.21	76.87	84.73	60.62	79.69	53.89
PO10C42H80	PG(18:1/18:0)	775.56	x	0.77	x	x	0.77	x	0.77	x																		745.5	PG [18:2 / 16:0]	C40 H74 O10 P1	-9.17ppm	PG [34:2]	9795.22	8707.39	9474.42	10188.1	12790.5	9095.95	8870.05	8359.27	23.5	10.56	13.73	12.88	22.69	19.73	17.37	12.19
PO10C43H82	PG(19:0/18:1)	789.58	0.54	x	x	x	x	x	x	x																		730.51	PE-O [19:1 / 17:0]	C41 H81 O7 N1 P1	-85.45ppm	PE-O [36:1]	11275.1	9450.23	9429.55	11272.1	15597.2	11026.9	11065.8	11096.8	33.61	22.36	27.31	33.7	60.13	32.63	36.72	18.54
PO8NC35H67	PE(14:0/16:1)	660.46	x	x	x	0.56	0.56	x	0.56	x																		756.49	PE-O [19:1 / 19:1]	C43 H83 O7 N1 P1	-134.56ppm	PE-O [38:2]	4827.42	4235.72	4262.18	4724.53	5902.27	4629.32	4759.34	4867.91	215.86	248.16	312.42	218.24	384.96	287.29	287.62	291.19
PO8NC38H63	PE(17:6/16:0)	692.43	x	x	x	x	x	x	x	0.56																		674.49	PE-O [15:0 / 17:1]	C37 H73 O7 N1 P1	-27.80ppm	PE-O [32:1]	1001.24	1194.89	1736.39	989.47	1419.42	1164.39	1878.38	1341.32	128.57	0	103.67	143.46	139.67	109.79	92.15	121.43
PO8NC38H71	PE(17:1/16:1)	700.49	x	x	x	0.67	x	x	x	x																		674.49	PE-O [18:1 / 14:0]	C37 H73 O7 N1 P1	-27.80ppm	PE-O [32:1]	1001.24	1194.89	1736.39	989.47	1419.42	1164.39	1878.38	1341.32	35.27	0	23.11	34.74	41.52	25.68	25.58	24.67
PO8NC39H63	PE(17:6/17:1)	704.43	0.67	0.67	x	0.78	x	x	x	x
PO8NC38H75	PE(17:0/16:0)	704.52	x	x	0.78	x	x	x	x	x																		718.59	PE-O [17:0 / 18:0]	C40 H81 O7 N1 P1	23.03ppm	PE-O [35:0]	1833.68	1609.03	2367.63	1352.47	1922.51	1197.08	997.18	968.65	40.51	4.43	55.7	0.91	39.34	42.71	64.27	76.49
PO8NC38H75	PE(16:0/17:0)	704.52	x	x	x	x	0.67	x	x	0.56																		730.51	PE [17:0 / 18:1]	C40 H77 O8 N1 P1	-35.64ppm	PE [35:1]	11275.1	9450.23	9429.55	11272.1	15597.2	11026.9	11065.8	11096.8	62.16	29.14	12.51	131.82	27.66	34.9	92.39	6.58
PO8NC40H65	PE(18:1/17:6)	718.44	x	x	x	x	x	0.67	x	x																		700.54	PE-O [17:1 / 17:1]	C39 H75 O7 N1 P1	19.83ppm	PE-O [34:2]	3754.17	4112.93	3277.58	3610.33	4554.68	3386.52	3457.87	3210.81	147.4	110.93	130.92	113.09	202.81	131.56	151.07	151.31
PO8NC40H65	PE(17:6/18:1)	718.44	x	x	0.56	0.56	x	x	x	0.67																		700.54	PE-O [18:1 / 16:1]	C39 H75 O7 N1 P1	19.83ppm	PE-O [34:2]	3754.17	4112.93	3277.58	3610.33	4554.68	3386.52	3457.87	3210.81	116.7	91.38	110.71	86.68	153.28	100.93	114.58	98.97
PO8NC39H77	PE(16:0/18:0)	718.54	x	x	x	x	0.67	x	0.56	x
PO8NC40H79	PE(19:0/16:0)	732.55	x	x	0.56	x	x	x	x	x																		660.49	PE-O [17:0 / 14:1]	C36 H71 O7 N1 P1	-18.22ppm	PE-O [31:1]	2115.28	2271.44	2077.9	2222.23	2330.14	1796.88	2006.38	1872.69	70.15	70.61	77.92	95.59	129.52	68.02	92.47	82.85
PO8NC41H71	PE(19:5/17:0)	736.49	x	x	x	x	0.56	x	x	x																		761.51	PG [19:1 / 16:0]	C41 H78 O10 P1	-31.68ppm	PG [35:1]	12678.9	11787	12102.2	13361	15895.9	11577.6	11521.5	11168.3	1158.54	972.65	998.78	1296.69	1429.42	928.67	1043.61	886.64
PO8NC41H79	PE(18:0/18:1)	744.55	0.67	0.67	0.67	x	x	x	x	x
PO8NC42H79	PE(19:1/18:1)	756.55	x	x	0.67	x	0.67	x	x	0.67																		714.49	PE-O [19:1 / 16:1]	C40 H77 O7 N1 P1	-70.23ppm	PE-O [35:2]	21959.8	17089	19203	22266.2	27192.3	20560.9	20462.1	19942.3	1368.43	1291.81	1192.87	1746.28	1801.98	1149.23	1483.75	1182.4
PO8NC42H81	PE(18:1/19:0)	758.57	x	x	x	x	0.56	0.56	x	x
PO8NC45H75	PE(21:6/19:1)	788.52	x	x	x	x	0.56	x	0.56	x																		775.52	PG [20:1 / 16:0]	C42 H80 O10 P1	-38.64ppm	PG [36:1]	2141.29	3764.88	2290.5	2224.32	3002.05	1470.31	2122.85	2065.68	26.3	24.71	19.31	16.14	36.25	23.98	27.63	13.29
PO8NC45H75	PE(19:1/21:6)	788.52	x	x	x	0.56	x	0.56	x	x																		744.52	PE [18:1 / 18:0]	C41 H79 O8 N1 P1	-49.07ppm	PE [36:1]	3562.85	3333.95	3130.12	3361.68	3972.05	2895.52	3197.68	3296.83	53.04	19.61	316.99	10.19	761.61	656.07	495.9	107.57
PO8C36H68	PA(16:0/17:1)	659.46	x	x	0.75	x	x	x	x	x																		744.52	PE [16:0 / 20:1]	C41 H79 O8 N1 P1	-49.07ppm	PE [36:1]	3562.85	3333.95	3130.12	3361.68	3972.05	2895.52	3197.68	3296.83	39.75	22.93	31.31	39.61	25.85	33.39	19.4	25.9
PO8C37H60	PA(14:0/20:6)	663.39	x	x	x	x	0.5	0.5	0.5	x																		758.65	PE [18:1 / 19:0]	C42 H81 O8 N1 P1	102.85ppm	PE [37:1]	1575.73	1677.55	1876.47	1285.92	1278.21	1120.09	1276.17	1573.16	61.37	0	37.52	0	0	49.67	46.63	23.74
PO8C37H70	PA(16:0/18:1)	673.47	x	x	0.63	0.75	0.75	x	x	x																		662.49	PE-O [17:0 / 14:0]	C36 H73 O7 N1 P1	-39.51ppm	PE-O [31:0]	6093.9	4920.08	5355.17	6953.91	7687.48	6231.87	5685.59	5286.42	573.91	485.28	568.77	639.29	751.02	605.55	622.61	563.87
PO8C38H72	PA(19:0/16:1)	687.49	x	x	x	x	x	x	x	0.5																		759.52	PG [19:2 / 16:0]	C41 H76 O10 P1	-1.25ppm	PG [35:2]	8587.18	7957.37	7572.79	8719.65	10865.6	7793.55	7553.44	7063.54	8.18	2.69	3.17	5.67	6.22	3.52	0	0
PO8C38H72	PA(16:1/19:0)	687.49	x	x	x	0.5	x	0.5	x	x																		777.49	PG [18:0 / 18:0]	C42 H82 O10 P1	-96.52ppm	PG [36:0]	869.53	2940.54	2057.83	1346.61	679.19	287.52	1259.17	810.69	-1	0.83	-1	-1	16.41	23.28	1.02	-1
PO8C39H68	PA(16:0/20:4)	695.46	0.5	x	x	x	x	x	x	x																		686.55	PE-O [17:1 / 16:1]	C38 H73 O7 N1 P1	48.85ppm	PE-O [33:2]	1908.46	2073.33	1754.94	1847.8	2068.5	1552.45	1526.01	1410	137.28	134.59	144.22	132.31	199.79	137.17	140.44	140.82
PO8C39H72	PA(18:1/18:1)	699.49	x	x	x	x	0.88	x	x	x
PO8C40H64	PA(20:6/17:1)	703.43	x	x	x	0.5	0.5	x	x	x																		722.56	PE-O [20:5 / 16:0]	C41 H73 O7 N1 P1	59.86ppm	PE-O [36:5]	550.74	1858.3	1276.91	543.85	397.04	230.13	546.75	350.29	94.54	121.7	7.46	3.44	247.25	30.79	15.8	125.72
PO8C39H76	PA(20:0/16:0)	703.52	x	x	x	x	x	x	x	0.63																		758.65	PE-O [19:1 / 19:0]	C43 H85 O7 N1 P1	54.89ppm	PE-O [38:1]	1575.73	1677.55	1876.47	1285.92	1278.21	1120.09	1276.17	1573.16	54.2	0	38.15	0	0	38.96	37.51	35.91
PO8C39H76	PA(16:0/20:0)	703.52	x	0.63	x	x	x	x	x	x
PO8C40H66	PA(17:1/20:5)	705.44	x	x	x	x	0.5	x	x	x																		776.53	PE-O [22:5 / 18:1]	C45 H79 O7 N1 P1	-38.22ppm	PE-O [40:6]	1235.68	3611.72	2450.98	1426.51	673.36	858.49	1816.01	1079.79	2.19	37.9	8.89	86.53	-0.8	0.44	-0.38	55.57
PO8C40H66	PA(17:0/20:6)	705.44	x	x	0.5	x	x	x	x	x
PO8C40H70	PA(18:3/19:1)	709.47	x	x	x	x	x	x	0.5	x
PO8C40H70	PA(16:0/21:4)	709.47	x	0.5	x	x	x	x	x	x																		686.55	PE-O [19:1 / 14:1]	C38 H73 O7 N1 P1	48.85ppm	PE-O [33:2]	1908.46	2073.33	1754.94	1847.8	2068.5	1552.45	1526.01	1410	22.22	24.18	21.53	18.68	47.64	31.41	33	31.51
PO8C40H76	PA(18:1/19:0)	715.52	x	0.5	x	x	0.5	0.5	x	x																		688.39	PE-O [17:0 / 16:1]	C38 H75 O7 N1 P1	-196.33ppm	PE-O [33:1]	33757.7	28064	30313.3	35593	42667.9	32678.6	32681.1	31136	2166.49	2483.71	2160.7	3390.33	3592.34	2408.12	3095.14	2562.41
PO8C40H76	PA(16:1/21:0)	715.52	0.5	x	x	0.5	x	x	0.5	x																		688.39	PE-O [17:1 / 16:0]	C38 H75 O7 N1 P1	-196.33ppm	PE-O [33:1]	33757.7	28064	30313.3	35593	42667.9	32678.6	32681.1	31136	767.26	752.63	721.98	1060.55	1080.74	748.52	965.28	760.65
PO8C40H78	PA(21:0/16:0)	717.54	x	x	x	x	x	x	x	0.5																		690.5	PE-O [17:0 / 16:0]	C38 H77 O7 N1 P1	-58.30ppm	PE-O [33:0]	7034.41	5734.35	6386.29	7335.57	8936.69	6684.53	6914.59	6466.67	759.72	680.59	757.63	979.64	960.63	815.24	1021.26	773.47
PO8C42H60	PA(22:5/17:6)	723.39	x	x	x	x	x	x	0.75	x																		691.54	PG [16:0 / 14:1]	C36 H68 O10 P1	119.94ppm	PG [30:1]	409.54	794.61	114.13	475.85	292.73	195.99	118.79	227.63	9.89	7.9	255.69	5.24	46.15	33.55	94.2	25.25
PO8C42H60	PA(17:6/22:5)	723.39	x	x	x	x	0.63	x	x	x																		702.42	PE [16:1 / 17:0]	C38 H73 O8 N1 P1	-125.40ppm	PE [33:1]	71089.4	58849.6	62831.8	74379.1	93294.8	69681.4	71396.8	67203	20.67	23.5	13.9	24.58	18.31	12.05	19.03	20.48
PO8C41H76	PA(18:1/20:1)	727.52	x	x	x	x	0.5	x	x	x																		702.42	PE-O [17:0 / 17:1]	C39 H77 O7 N1 P1	-177.20ppm	PE-O [34:1]	71089.4	58849.6	62831.8	74379.1	93294.8	69681.4	71396.8	67203	5522.62	5626.56	5420.41	9015.61	8989.98	5332.38	7329.85	5634.73
PO8C41H78	PA(17:1/21:0)	729.54	x	0.5	x	x	x	x	0.5	x																		702.42	PE-O [18:1 / 16:0]	C39 H77 O7 N1 P1	-177.20ppm	PE-O [34:1]	71089.4	58849.6	62831.8	74379.1	93294.8	69681.4	71396.8	67203	1541.33	1549.08	1462.5	2460.95	2463.84	1452.8	2065.25	1540.49
PO8C42H68	PA(19:1/20:6)	731.46	0.5	x	x	x	x	0.5	0.5	x																		714.49	PE-O [17:1 / 18:1]	C40 H77 O7 N1 P1	-70.23ppm	PE-O [35:2]	21959.8	17089	19203	22266.2	27192.3	20560.9	20462.1	19942.3	757.95	682.35	646.6	898.26	980.11	595.21	776.99	592
PO8C42H72	PA(22:4/17:1)	735.49	x	x	x	x	x	0.63	x	x
PO8C42H72	PA(17:0/22:5)	735.49	0.63	x	0.63	x	0.63	x	x	x																		716.52	PE-O [17:0 / 18:1]	C40 H79 O7 N1 P1	-54.19ppm	PE-O [35:1]	46424.3	37848.5	41903.1	49117.3	58996	45792	46594.3	43768.7	5528.31	5298.12	4164.53	7222.58	6637.73	4611.01	5535.84	5102.26
PO8C42H80	PA(18:1/21:0)	743.55	0.5	x	x	0.5	x	0.5	x	x																		716.52	PE-O [17:1 / 18:0]	C40 H79 O7 N1 P1	-54.19ppm	PE-O [35:1]	46424.3	37848.5	41903.1	49117.3	58996	45792	46594.3	43768.7	27.35	28.47	9.55	43.71	23.87	31.92	37.8	29.1
PO8C43H74	PA(22:5/18:0)	749.5	x	x	x	x	0.63	x	x	0.63																		716.52	PE-O [18:1 / 17:0]	C40 H79 O7 N1 P1	-54.19ppm	PE-O [35:1]	46424.3	37848.5	41903.1	49117.3	58996	45792	46594.3	43768.7	5.17	10.22	5.12	7.92	5.26	5.61	5.07	8.62
PO8C43H74	PA(22:4/18:1)	749.5	x	x	x	0.63	x	x	x	x																		716.52	PE-O [19:0 / 16:1]	C40 H79 O7 N1 P1	-54.19ppm	PE-O [35:1]	46424.3	37848.5	41903.1	49117.3	58996	45792	46594.3	43768.7	316.6	298.73	271.97	452.56	292.36	227.57	328.54	282.58
PO8C44H64	PA(17:6/24:5)	751.43	x	x	x	x	0.5	x	x	x	FA longer than 22																	716.52	PE-O [19:1 / 16:0]	C40 H79 O7 N1 P1	-54.19ppm	PE-O [35:1]	46424.3	37848.5	41903.1	49117.3	58996	45792	46594.3	43768.7	1506.42	1439.61	1121.29	1989.66	1918.75	1323.5	1561.7	1376.05
PO8C44H74	PA(22:5/19:1)	761.5	0.75	0.75	x	0.75	x	x	x	x																		717.52	PG [16:1 / 16:1]	C38 H70 O10 P1	65.69ppm	PG [32:2]	1514.52	1513.74	1603.68	1556.44	2493.16	1828.93	1374.46	1384.97	-1	-1	-1	8.42	46.78	17.34	9.44	15.15
PO8C44H74	PA(16:0/25:6)	761.5	x	x	0.75	x	0.75	x	x	0.75																		718.59	PE [17:1 / 18:6]	C40 H65 O8 N1 P1	204.34ppm	PE [35:7]	1833.68	1609.03	2367.63	1352.47	1922.51	1197.08	997.18	968.65	9.76	3.54	4.49	0.8	3.5	7.34	6.8	3.22
PO8C44H76	PA(19:1/22:4)	763.52	x	x	x	x	x	0.5	0.5	x																		720.53	PE-O [20:5 / 16:1]	C41 H71 O7 N1 P1	41.20ppm	PE-O [36:6]	945.72	1708.73	1864.02	997.16	1148.64	844.45	854.8	747.93	272.43	45.02	24.43	29.66	232.06	33.35	15.73	149.28
PO8C45H76	PA(24:6/18:0)	775.52	0.75	x	x	x	x	x	x	x																		720.53	PE-O [20:6 / 16:0]	C41 H71 O7 N1 P1	41.20ppm	PE-O [36:6]	945.72	1708.73	1864.02	997.16	1148.64	844.45	854.8	747.93	106.27	16.87	2.61	15.7	98.62	23.26	3.48	70.14
PO8C45H78	PA(16:0/26:5)	777.54	x	x	x	0.5	x	x	x	x																		728.44	PE-O [18:1 / 18:1]	C41 H79 O7 N1 P1	-165.15ppm	PE-O [36:2]	16758.7	14396	12892.3	16289.2	23987.5	17834.3	18303.7	18072.6	618.81	438.8	427.72	664.4	666.46	447.7	680.71	527.2
PO8C46H78	PA(24:6/19:0)	789.54	x	x	x	x	x	x	0.5	x																		728.44	PE-O [19:1 / 17:1]	C41 H79 O7 N1 P1	-165.15ppm	PE-O [36:2]	16758.7	14396	12892.3	16289.2	23987.5	17834.3	18303.7	18072.6	1431.1	1063.01	1017.79	1597.82	1612.1	1111.16	1573.57	1246.47
PO8C46H78	PA(19:1/24:5)	789.54	x	x	x	x	x	0.5	x	x	FA longer than 22																	728.44	PE-O [20:1 / 16:1]	C41 H79 O7 N1 P1	-165.15ppm	PE-O [36:2]	16758.7	14396	12892.3	16289.2	23987.5	17834.3	18303.7	18072.6	45.03	34.53	36.03	49.92	49.56	28.43	57.92	29.18
PO8C46H78	PA(18:1/25:5)	789.54	x	0.5	x	x	x	x	x	x	FA longer than 22
PO8C46H80	PA(16:0/27:5)	791.55	x	0.5	x	x	x	x	x	x	FA longer than 22																	730.51	PE [16:1 / 19:0]	C40 H77 O8 N1 P1	-35.64ppm	PE [35:1]	11275.1	9450.23	9429.55	11272.1	15597.2	11026.9	11065.8	11096.8	15.48	14.49	1.62	16.74	9.37	9.52	13.6	10.36
PO8C47H78	PA(18:1/26:6)	801.54	x	0.5	x	x	x	x	x	x	FA longer than 22																	730.51	PE [17:1 / 18:0]	C40 H77 O8 N1 P1	-35.64ppm	PE [35:1]	11275.1	9450.23	9429.55	11272.1	15597.2	11026.9	11065.8	11096.8	179.84	73.01	9.58	329.99	18.16	102.44	233.18	11.38
PO8C47H82	PA(18:1/26:4)	805.57	x	0.5	x	x	x	x	x	x	FA longer than 22																	730.51	PE-O [17:0 / 19:1]	C41 H81 O7 N1 P1	-85.45ppm	PE-O [36:1]	11275.1	9450.23	9429.55	11272.1	15597.2	11026.9	11065.8	11096.8	1349	1140.82	1054.76	1329.86	1398.3	1102.06	1501.92	1116.62
PO7NC38H73	p-PE(17:0/16:1)	686.51	0.5	x	x	x	x	x	x	x																		730.51	PE-O [18:1 / 18:0]	C41 H81 O7 N1 P1	-85.45ppm	PE-O [36:1]	11275.1	9450.23	9429.55	11272.1	15597.2	11026.9	11065.8	11096.8	17.39	13.39	10.58	25.55	21.2	15.56	20.03	12.38
PO7NC39H75	p-PE(16:0/18:1)	700.53	x	x	x	x	x	x	0.67	x																		730.51	PE-O [19:0 / 17:1]	C41 H81 O7 N1 P1	-85.45ppm	PE-O [36:1]	11275.1	9450.23	9429.55	11272.1	15597.2	11026.9	11065.8	11096.8	175.85	60.39	1.32	310.77	7.66	91.8	222.97	1.4
PO7NC42H71	p-PE(19:0/18:6)	732.5	x	x	x	0.5	x	x	x	x																		730.51	PE-O [20:1 / 16:0]	C41 H81 O7 N1 P1	-85.45ppm	PE-O [36:1]	11275.1	9450.23	9429.55	11272.1	15597.2	11026.9	11065.8	11096.8	302.29	273.41	238.44	295.38	336.16	241.02	330.29	248.66
PO7NC42H83	p-PE(19:0/18:0)	744.59	x	x	x	x	x	0.83	x	x																		733.41	PG [19:1 / 14:0]	C39 H74 O10 P1	-129.66ppm	PG [33:1]	32573.6	29047.6	29565.2	33777.7	39867	28405	28580	27270	39.48	27.22	12.98	38.9	70.23	11.38	57.2	8.29
PO7NC43H83	p-PE(19:0/19:1)	756.59	x	x	x	0.67	x	x	x	x																		735.55	PG [17:0 / 16:0]	C39 H76 O10 P1	44.77ppm	PG [33:0]	1010.72	1890.52	1289.7	871.81	0	849.87	1155.18	741.27	94.75	0.94	23.69	-1	95.6	31.87	9.43	2.02
PO7NC43H85	p-PE(19:0/19:0)	758.61	x	0.5	x	0.5	x	x	0.5	0.5
PO7NC44H85	p-PE(19:0/20:1)	770.61	0.5	x	x	x	x	x	x	x																		742.38	PE-O [18:1 / 19:1]	C42 H81 O7 N1 P1	-257.49ppm	PE-O [37:2]	32306.2	26334.4	28882.4	33644.4	42496.7	32535.6	31813.3	31358.6	36.5	33.28	30.95	52.07	41.87	32.54	44.12	35.42
PO7NC44H87	p-PE(19:0/20:0)	772.62	x	0.5	x	x	x	x	x	x																		742.38	PE-O [19:1 / 18:1]	C42 H81 O7 N1 P1	-257.49ppm	PE-O [37:2]	32306.2	26334.4	28882.4	33644.4	42496.7	32535.6	31813.3	31358.6	3257.03	3021.8	2821.83	4848.95	4368.63	3010.58	3926.95	3045.59
PO7NC45H89	p-PE(19:0/21:0)	786.64	x	0.5	x	x	x	x	x	x																		742.38	PE-O [20:1 / 17:1]	C42 H81 O7 N1 P1	-257.49ppm	PE-O [37:2]	32306.2	26334.4	28882.4	33644.4	42496.7	32535.6	31813.3	31358.6	43.28	45.7	31.07	70.45	58.16	36.94	55.12	41.84
PO7NC51H91	p-PE(25:0/21:5)	860.65	x	x	x	x	x	0.5	x	x	FA longer than 22																	744.52	PE [17:1 / 19:0]	C41 H79 O8 N1 P1	-49.07ppm	PE [36:1]	3562.85	3333.95	3130.12	3361.68	3972.05	2895.52	3197.68	3296.83	5.26	-1	5.47	1.7	11.76	13.35	15.19	2.06
PO7NC36H71	a-PE(17:0/14:1)	660.5	x	x	0.67	x	x	0.67	x	x
PO7NC36H71	a-PE(15:0/16:1)	660.5	0.5	0.5	x	x	x	x	x	0.5
PO7NC37H73	a-PE(15:0/17:1)	674.51	x	x	x	0.5	x	0.5	0.5	x																		744.52	PE-O [19:1 / 18:0]	C42 H83 O7 N1 P1	-97.94ppm	PE-O [37:1]	3562.85	3333.95	3130.12	3361.68	3972.05	2895.52	3197.68	3296.83	61.04	23.32	45.01	13.65	101.49	105.06	73.68	73.91
PO7NC39H79	a-PE(17:0/17:0)	704.56	x	x	x	x	x	0.83	1	x
PO7NC40H81	a-PE(17:0/18:0)	718.57	0.67	0.5	x	x	x	x	x	x																		746.71	PE-O [22:6 / 16:1]	C43 H73 O7 N1 P1	258.02ppm	PE-O [38:7]	5815.98	5880.35	5140.63	6181.63	4169.88	5609.48	5944.44	3806.33	47.95	0	105.7	0	56.58	44.78	68.71	84.25
PO7NC41H83	a-PE(17:0/19:0)	732.59	0.5	0.5	x	x	0.5	0.67	0.5	x																		748.52	PE-O [20:5 / 18:1]	C43 H75 O7 N1 P1	-17.57ppm	PE-O [38:6]	2914.48	3964.91	2827.92	2730.57	1759.92	2387.82	3035.32	1488.36	1803.7	404.63	340.74	1132.5	2565.52	1168.74	553.62	1757.41
PO7NC43H87	a-PE(17:0/21:0)	760.62	x	0.67	x	x	x	x	x	x																		748.52	PE-O [22:6 / 16:0]	C43 H75 O7 N1 P1	-17.57ppm	PE-O [38:6]	2914.48	3964.91	2827.92	2730.57	1759.92	2387.82	3035.32	1488.36	720.14	147.89	131.3	427.12	925.02	424.55	213.85	630.51
PO7NC44H85	a-PE(17:0/22:2)	770.61	x	x	x	x	0.5	x	x	x																		756.49	PE-O [20:1 / 18:1]	C43 H83 O7 N1 P1	-134.56ppm	PE-O [38:2]	4827.42	4235.72	4262.18	4724.53	5902.27	4629.32	4759.34	4867.91	80.08	109.86	135.77	88.25	157.72	128.23	113.76	107.24
PO7NC45H87	a-PE(17:0/23:2)	784.62	x	x	x	x	x	x	0.5	x	FA longer than 22
PO7NC46H89	a-PE(17:0/24:2)	798.64	0.5	x	x	x	x	x	x	x	FA longer than 22																	761.51	PG [18:0 / 17:1]	C41 H78 O10 P1	-31.68ppm	PG [35:1]	12678.9	11787	12102.2	13361	15895.9	11577.6	11521.5	11168.3	106.39	13.9	122.89	200.45	129.97	51.9	75.43	121.66
PO7NC50H89	a-PE(17:0/28:6)	846.64	0.5	x	x	x	x	x	x	x	FA longer than 22																	761.51	PG [19:0 / 16:1]	C41 H78 O10 P1	-31.68ppm	PG [35:1]	12678.9	11787	12102.2	13361	15895.9	11577.6	11521.5	11168.3	6.46	0	2.05	8.3	8.48	5.2	5.07	2.73
PO7NC51H91	a-PE(17:0/29:6)	860.65	0.5	x	0.5	x	x	x	0.5	0.5	FA longer than 22
PO7NC52H93	a-PE(17:0/30:6)	874.67	x	x	x	x	x	0.5	0.5	x	FA longer than 22																	762.52	PE-O [20:5 / 19:1]	C44 H77 O7 N1 P1	-28.46ppm	PE-O [39:6]	1247.82	2530.15	2560.25	1109.07	1025.08	820.14	1554.07	844.83	387.9	94	115.87	280.56	688.59	376.34	270.88	155.16
																												770.3	PE [19:1 / 19:1]	C43 H81 O8 N1 P1	-345.68ppm	PE [38:2]	8075.26	5280.98	6207.21	8818.18	11706.7	9596.41	9556	8892.39	6.18	0	3.23	4.36	11.98	0	6.79	5.67
																												773.51	PG [20:1 / 16:1]	C42 H78 O10 P1	-36.41ppm	PG [36:2]	41605.8	36986.8	36348	41755.2	51133.8	35343.1	35872.7	34537.2	6.73	66.73	12.85	65.51	13.69	1	17.99	-1
																												774.51	PE [16:0 / 22:0]	C43 H85 O8 N1 P1	-123.32ppm	PE [38:0]	1003.75	1078.26	2821.74	2287.45	623.66	1637.72	2543.85	1384.01	28.06	77.21	49.47	66.87	7.21	12.22	12.58	30.34
																												774.51	PE-O [17:0 / 22:0]	C44 H89 O7 N1 P1	-170.30ppm	PE-O [39:0]	1003.75	1078.26	2821.74	2287.45	623.66	1637.72	2543.85	1384.01	10.45	42.55	24.8	34.91	5.06	6.6	10.36	12.18
																												774.51	PE-O [22:6 / 18:1]	C45 H77 O7 N1 P1	-49.06ppm	PE-O [40:7]	1003.75	1078.26	2821.74	2287.45	623.66	1637.72	2543.85	1384.01	2400.18	1343.25	2000.36	3097.85	4205.74	1824.33	1423.65	2268.39
																												788.48	PE-O [22:6 / 19:1]	C46 H79 O7 N1 P1	-98.28ppm	PE-O [41:7]	226.86	2316.1	1064.61	624.15	474.51	352.36	983.59	624.11	234.5	49.64	188.38	182.26	318.05	170.54	126.42	192.98
																												790.54	PE-O [22:6 / 19:0]	C46 H81 O7 N1 P1	-41.41ppm	PE-O [41:6]	449.6	1408.97	974.08	436.12	143.69	309.93	463.24	516.06	8.22	2.89	1.49	30.99	23.78	1.38	31.26	26.3
																												450.44	LPE [16:1]	C21 H41 O7 N1 P1	395.11ppm	LPE [16:1]	848.69	1493.05	808.35	729.55	576.99	776.21	792.01	663.81	0	0	0	6.9	0	5.75	8.83	5.07
																												660.49	PE-O [15:0 / 16:1]	C36 H71 O7 N1 P1	-18.22ppm	PE-O [31:1]	2115.28	2271.44	2077.9	2222.23	2330.14	1796.88	2006.38	1872.69	106.06	84.95	106.12	119.2	146.84	95.7	101.91	101.61
																												%	%	%	%	%	%	%	%	%	%	%	%	%	%	%	%	%	%	%	%	%
																												%	%	%	%	%	%	%	%	%	%	%	%	%	%	%	%	%	%	%	%	%
																												%	%	%	%	%	%	%	%	%	%	%	%	%	%	%	%	%	%	%	%	%
																												%	%	%	%	%	%	%	%	%	%	%	%	%	%	%	%	%	%	%	%	%
																												%	%	%	%	%	%	%	%	%	%	%	%	%	%	%	%	%	%	%	%	%
																												%	%	%	%	%	%	%	%	%	%	%	%	%	%	%	%	%	%	%	%	%
																												%	%	%	%	%	%	%	%	%	%	%	%	%	%	%	%	%	%	%	%	%
																												%	%	%	%	%	%	%	%	%	%	%	%	%	%	%	%	%	%	%	%	%
																												%	%	%	%	%	%	%	%	%	%	%	%	%	%	%	%	%	%	%	%	%
																												%	%	%	%	%	%	%	%	%	%	%	%	%	%	%	%	%	%	%	%	%
																												%	%	%	%	%	%	%	%	%	%	%	%	%	%	%	%	%	%	%	%	%
																												%	%	%	%	%	%	%	%	%	%	%	%	%	%	%	%	%	%	%	%	%
																												%	%	%	%	%	%	%	%	%	%	%	%	%	%	%	%	%	%	%	%	%
																												%	%	%	%	%	%	%	%	%	%	%	%	%	%	%	%	%	%	%	%	%
																												%	%	%	%	%	%	%	%	%	%	%	%	%	%	%	%	%	%	%	%	%
																												%	%	%	%	%	%	%	%	%	%	%	%	%	%	%	%	%	%	%	%	%
																												%	%	%	%	%	%	%	%	%	%	%	%	%	%	%	%	%	%	%	%	%
																												%	%	%	%	%	%	%	%	%	%	%	%	%	%	%	%	%	%	%	%	%
																												%	%	%	%	%	%	%	%	%	%	%	%	%	%	%	%	%	%	%	%	%
																												%	%	%	%	%	%	%	%	%	%	%	%	%	%	%	%	%	%	%	%	%
																												%	%	%	%	%	%	%	%	%	%	%	%	%	%	%	%	%	%	%	%	%
																												%	%	%	%	%	%	%	%	%	%	%	%	%	%	%	%	%	%	%	%	%
																												%	%	%	%	%	%	%	%	%	%	%	%	%	%	%	%	%	%	%	%	%
																												%	%	%	%	%	%	%	%	%	%	%	%	%	%	%	%	%	%	%	%	%
																												%	%	%	%	%	%	%	%	%	%	%	%	%	%	%	%	%	%	%	%	%
																												%	%	%	%	%	%	%	%	%	%	%	%	%	%	%	%	%	%	%	%	%
																												%	%	%	%	%	%	%	%	%	%	%	%	%	%	%	%	%	%	%	%	%
																												%	%	%	%	%	%	%	%	%	%	%	%	%	%	%	%	%	%	%	%	%
																												%	%	%	%	%	%	%	%	%	%	%	%	%	%	%	%	%	%	%	%	%
																												-	-	-	-	-	-	-	-	-	-	-	-	-	-	-	-	-	-	-	-	-
																												-	-	-	-	-	-	-	-	-	-	-	-	-	-	-	-	-	-	-	-	-
																												%	%	%	%	%	%	%	%	%	%	%	%	%	%	%	%	%	%	%	%	%
																												%	%	%	%	%	%	%	%	%	%	%	%	%	%	%	%	%	%	%	%	%
																												%	%	%	%	%	%	%	%	%	%	%	%	%	%	%	%	%	%	%	%	%
																												%	%	%	%	%	%	%	%	%	%	%	%	%	%	%	%	%	%	%	%	%
																												%	%	%	%	%	%	%	%	%	%	%	%	%	%	%	%	%	%	%	%	%
																												%	%	%	%	%	%	%	%	%	%	%	%	%	%	%	%	%	%	%	%	%
																												%	%	%	%	%	%	%	%	%	%	%	%	%	%	%	%	%	%	%	%	%
																												-	-	-	-	-	-	-	-	-	-	-	-	-	-	-	-	-	-	-	-	-
																												%	%	%	%	%	%	%	%	%	%	%	%	%	%	%	%	%	%	%	%	%
																												%	%	%	%	%	%	%	%	%	%	%	%	%	%	%	%	%	%	%	%	%
																												%	%	%	%	%	%	%	%	%	%	%	%	%	%	%	%	%	%	%	%	%
																												%	%	%	%	%	%	%	%	%	%	%	%	%	%	%	%	%	%	%	%	%
																												%	%	%	%	%	%	%	%	%	%	%	%	%	%	%	%	%	%	%	%	%
																												%	%	%	%	%	%	%	%	%	%	%	%	%	%	%	%	%	%	%	%	%
																												%	%	%	%	%	%	%	%	%	%	%	%	%	%	%	%	%	%	%	%	%
																												%	%	%	%	%	%	%	%	%	%	%	%	%	%	%	%	%	%	%	%	%
																												%	%	%	%	%	%	%	%	%	%	%	%	%	%	%	%	%	%	%	%	%
																												%	%	%	%	%	%	%	%	%	%	%	%	%	%	%	%	%	%	%	%	%
																												-	-	-	-	-	-	-	-	-	-	-	-	-	-	-	-	-	-	-	-	-
																												%	%	%	%	%	%	%	%	%	%	%	%	%	%	%	%	%	%	%	%	%
																												%	%	%	%	%	%	%	%	%	%	%	%	%	%	%	%	%	%	%	%	%
																												%	%	%	%	%	%	%	%	%	%	%	%	%	%	%	%	%	%	%	%	%
																												-	-	-	-	-	-	-	-	-	-	-	-	-	-	-	-	-	-	-	-	-
																												%	%	%	%	%	%	%	%	%	%	%	%	%	%	%	%	%	%	%	%	%
																												%	%	%	%	%	%	%	%	%	%	%	%	%	%	%	%	%	%	%	%	%
																												-	-	-	-	-	-	-	-	-	-	-	-	-	-	-	-	-	-	-	-	-
																												%	%	%	%	%	%	%	%	%	%	%	%	%	%	%	%	%	%	%	%	%
																												%	%	%	%	%	%	%	%	%	%	%	%	%	%	%	%	%	%	%	%	%
																												%	%	%	%	%	%	%	%	%	%	%	%	%	%	%	%	%	%	%	%	%
																												%	%	%	%	%	%	%	%	%	%	%	%	%	%	%	%	%	%	%	%	%
																												-	-	-	-	-	-	-	-	-	-	-	-	-	-	-	-	-	-	-	-	-
																												%	%	%	%	%	%	%	%	%	%	%	%	%	%	%	%	%	%	%	%	%
																												%	%	%	%	%	%	%	%	%	%	%	%	%	%	%	%	%	%	%	%	%
																												%	%	%	%	%	%	%	%	%	%	%	%	%	%	%	%	%	%	%	%	%
																												%	%	%	%	%	%	%	%	%	%	%	%	%	%	%	%	%	%	%	%	%
																												-	-	-	-	-	-	-	-	-	-	-	-	-	-	-	-	-	-	-	-	-
																												%	%	%	%	%	%	%	%	%	%	%	%	%	%	%	%	%	%	%	%	%
																												-	-	-	-	-	-	-	-	-	-	-	-	-	-	-	-	-	-	-	-	-
																												%	%	%	%	%	%	%	%	%	%	%	%	%	%	%	%	%	%	%	%	%
																												%	%	%	%	%	%	%	%	%	%	%	%	%	%	%	%	%	%	%	%	%
																												%	%	%	%	%	%	%	%	%	%	%	%	%	%	%	%	%	%	%	%	%
																												%	%	%	%	%	%	%	%	%	%	%	%	%	%	%	%	%	%	%	%	%
																												%	%	%	%	%	%	%	%	%	%	%	%	%	%	%	%	%	%	%	%	%
																												-	-	-	-	-	-	-	-	-	-	-	-	-	-	-	-	-	-	-	-	-
																												%	%	%	%	%	%	%	%	%	%	%	%	%	%	%	%	%	%	%	%	%
																												%	%	%	%	%	%	%	%	%	%	%	%	%	%	%	%	%	%	%	%	%
																												%	%	%	%	%	%	%	%	%	%	%	%	%	%	%	%	%	%	%	%	%
																												-	-	-	-	-	-	-	-	-	-	-	-	-	-	-	-	-	-	-	-	-
																												%	%	%	%	%	%	%	%	%	%	%	%	%	%	%	%	%	%	%	%	%
																												%	%	%	%	%	%	%	%	%	%	%	%	%	%	%	%	%	%	%	%	%
																												%	%	%	%	%	%	%	%	%	%	%	%	%	%	%	%	%	%	%	%	%
																												%	%	%	%	%	%	%	%	%	%	%	%	%	%	%	%	%	%	%	%	%
																												%	%	%	%	%	%	%	%	%	%	%	%	%	%	%	%	%	%	%	%	%
																												%	%	%	%	%	%	%	%	%	%	%	%	%	%	%	%	%	%	%	%	%
																												-	-	-	-	-	-	-	-	-	-	-	-	-	-	-	-	-	-	-	-	-
																												%	%	%	%	%	%	%	%	%	%	%	%	%	%	%	%	%	%	%	%	%
																												%	%	%	%	%	%	%	%	%	%	%	%	%	%	%	%	%	%	%	%	%
																												-	-	-	-	-	-	-	-	-	-	-	-	-	-	-	-	-	-	-	-	-
																												-	-	-	-	-	-	-	-	-	-	-	-	-	-	-	-	-	-	-	-	-
																												-	-	-	-	-	-	-	-	-	-	-	-	-	-	-	-	-	-	-	-	-
																												-	-	-	-	-	-	-	-	-	-	-	-	-	-	-	-	-	-	-	-	-
																												-	-	-	-	-	-	-	-	-	-	-	-	-	-	-	-	-	-	-	-	-
																												%	%	%	%	%	%	%	%	%	%	%	%	%	%	%	%	%	%	%	%	%
																												-	-	-	-	-	-	-	-	-	-	-	-	-	-	-	-	-	-	-	-	-
																												%	%	%	%	%	%	%	%	%	%	%	%	%	%	%	%	%	%	%	%	%
																												%	%	%	%	%	%	%	%	%	%	%	%	%	%	%	%	%	%	%	%	%
																												%	%	%	%	%	%	%	%	%	%	%	%	%	%	%	%	%	%	%	%	%
																												-	-	-	-	-	-	-	-	-	-	-	-	-	-	-	-	-	-	-	-	-
																												-	-	-	-	-	-	-	-	-	-	-	-	-	-	-	-	-	-	-	-	-
																												%	%	%	%	%	%	%	%	%	%	%	%	%	%	%	%	%	%	%	%	%
																												-	-	-	-	-	-	-	-	-	-	-	-	-	-	-	-	-	-	-	-	-
																												%	%	%	%	%	%	%	%	%	%	%	%	%	%	%	%	%	%	%	%	%
																												%	%	%	%	%	%	%	%	%	%	%	%	%	%	%	%	%	%	%	%	%
																												%	%	%	%	%	%	%	%	%	%	%	%	%	%	%	%	%	%	%	%	%
																												-	-	-	-	-	-	-	-	-	-	-	-	-	-	-	-	-	-	-	-	-
																												-	-	-	-	-	-	-	-	-	-	-	-	-	-	-	-	-	-	-	-	-
																												-	-	-	-	-	-	-	-	-	-	-	-	-	-	-	-	-	-	-	-	-
																												-	-	-	-	-	-	-	-	-	-	-	-	-	-	-	-	-	-	-	-	-
																												-	-	-	-	-	-	-	-	-	-	-	-	-	-	-	-	-	-	-	-	-
																												%	%	%	%	%	%	%	%	%	%	%	%	%	%	%	%	%	%	%	%	%
																												-	-	-	-	-	-	-	-	-	-	-	-	-	-	-	-	-	-	-	-	-
																												-	-	-	-	-	-	-	-	-	-	-	-	-	-	-	-	-	-	-	-	-
																												%	%	%	%	%	%	%	%	%	%	%	%	%	%	%	%	%	%	%	%	%
																												-	-	-	-	-	-	-	-	-	-	-	-	-	-	-	-	-	-	-	-	-
																												-	-	-	-	-	-	-	-	-	-	-	-	-	-	-	-	-	-	-	-	-
																												%	%	%	%	%	%	%	%	%	%	%	%	%	%	%	%	%	%	%	%	%
																												%	%	%	%	%	%	%	%	%	%	%	%	%	%	%	%	%	%	%	%	%
																												%	%	%	%	%	%	%	%	%	%	%	%	%	%	%	%	%	%	%	%	%
																												%	%	%	%	%	%	%	%	%	%	%	%	%	%	%	%	%	%	%	%	%
																												%	%	%	%	%	%	%	%	%	%	%	%	%	%	%	%	%	%	%	%	%
																												%	%	%	%	%	%	%	%	%	%	%	%	%	%	%	%	%	%	%	%	%
																												%	%	%	%	%	%	%	%	%	%	%	%	%	%	%	%	%	%	%	%	%
																												%	%	%	%	%	%	%	%	%	%	%	%	%	%	%	%	%	%	%	%	%
																												%	%	%	%	%	%	%	%	%	%	%	%	%	%	%	%	%	%	%	%	%
																												%	%	%	%	%	%	%	%	%	%	%	%	%	%	%	%	%	%	%	%	%
																												%	%	%	%	%	%	%	%	%	%	%	%	%	%	%	%	%	%	%	%	%
																												%	%	%	%	%	%	%	%	%	%	%	%	%	%	%	%	%	%	%	%	%
																												-	-	-	-	-	-	-	-	-	-	-	-	-	-	-	-	-	-	-	-	-
																												-	-	-	-	-	-	-	-	-	-	-	-	-	-	-	-	-	-	-	-	-
																												-	-	-	-	-	-	-	-	-	-	-	-	-	-	-	-	-	-	-	-	-
																												-	-	-	-	-	-	-	-	-	-	-	-	-	-	-	-	-	-	-	-	-
																												%	%	%	%	%	%	%	%	%	%	%	%	%	%	%	%	%	%	%	%	%
																												-	-	-	-	-	-	-	-	-	-	-	-	-	-	-	-	-	-	-	-	-
																												-	-	-	-	-	-	-	-	-	-	-	-	-	-	-	-	-	-	-	-	-
																												%	%	%	%	%	%	%	%	%	%	%	%	%	%	%	%	%	%	%	%	%
																												-	-	-	-	-	-	-	-	-	-	-	-	-	-	-	-	-	-	-	-	-
																												-	-	-	-	-	-	-	-	-	-	-	-	-	-	-	-	-	-	-	-	-
																												-	-	-	-	-	-	-	-	-	-	-	-	-	-	-	-	-	-	-	-	-
																												%	%	%	%	%	%	%	%	%	%	%	%	%	%	%	%	%	%	%	%	%
																												-	-	-	-	-	-	-	-	-	-	-	-	-	-	-	-	-	-	-	-	-
																												-	-	-	-	-	-	-	-	-	-	-	-	-	-	-	-	-	-	-	-	-
																												-	-	-	-	-	-	-	-	-	-	-	-	-	-	-	-	-	-	-	-	-
																												-	-	-	-	-	-	-	-	-	-	-	-	-	-	-	-	-	-	-	-	-
																												-	-	-	-	-	-	-	-	-	-	-	-	-	-	-	-	-	-	-	-	-
																												%	%	%	%	%	%	%	%	%	%	%	%	%	%	%	%	%	%	%	%	%
																												%	%	%	%	%	%	%	%	%	%	%	%	%	%	%	%	%	%	%	%	%
																												-	-	-	-	-	-	-	-	-	-	-	-	-	-	-	-	-	-	-	-	-
																												%	%	%	%	%	%	%	%	%	%	%	%	%	%	%	%	%	%	%	%	%
																												%	%	%	%	%	%	%	%	%	%	%	%	%	%	%	%	%	%	%	%	%
																												-	-	-	-	-	-	-	-	-	-	-	-	-	-	-	-	-	-	-	-	-
																												-	-	-	-	-	-	-	-	-	-	-	-	-	-	-	-	-	-	-	-	-
																												%	%	%	%	%	%	%	%	%	%	%	%	%	%	%	%	%	%	%	%	%
																												%	%	%	%	%	%	%	%	%	%	%	%	%	%	%	%	%	%	%	%	%
																												%	%	%	%	%	%	%	%	%	%	%	%	%	%	%	%	%	%	%	%	%
																												%	%	%	%	%	%	%	%	%	%	%	%	%	%	%	%	%	%	%	%	%
																												%	%	%	%	%	%	%	%	%	%	%	%	%	%	%	%	%	%	%	%	%
																												%	%	%	%	%	%	%	%	%	%	%	%	%	%	%	%	%	%	%	%	%
																												%	%	%	%	%	%	%	%	%	%	%	%	%	%	%	%	%	%	%	%	%
																												%	%	%	%	%	%	%	%	%	%	%	%	%	%	%	%	%	%	%	%	%
																												%	%	%	%	%	%	%	%	%	%	%	%	%	%	%	%	%	%	%	%	%
																												%	%	%	%	%	%	%	%	%	%	%	%	%	%	%	%	%	%	%	%	%
																												-	-	-	-	-	-	-	-	-	-	-	-	-	-	-	-	-	-	-	-	-
																												%	%	%	%	%	%	%	%	%	%	%	%	%	%	%	%	%	%	%	%	%
																												%	%	%	%	%	%	%	%	%	%	%	%	%	%	%	%	%	%	%	%	%
																												-	-	-	-	-	-	-	-	-	-	-	-	-	-	-	-	-	-	-	-	-
																												%	%	%	%	%	%	%	%	%	%	%	%	%	%	%	%	%	%	%	%	%
																												%	%	%	%	%	%	%	%	%	%	%	%	%	%	%	%	%	%	%	%	%
																												-	-	-	-	-	-	-	-	-	-	-	-	-	-	-	-	-	-	-	-	-
																												%	%	%	%	%	%	%	%	%	%	%	%	%	%	%	%	%	%	%	%	%
																												%	%	%	%	%	%	%	%	%	%	%	%	%	%	%	%	%	%	%	%	%
																												-	-	-	-	-	-	-	-	-	-	-	-	-	-	-	-	-	-	-	-	-
																												-	-	-	-	-	-	-	-	-	-	-	-	-	-	-	-	-	-	-	-	-
																												-	-	-	-	-	-	-	-	-	-	-	-	-	-	-	-	-	-	-	-	-
																												-	-	-	-	-	-	-	-	-	-	-	-	-	-	-	-	-	-	-	-	-
																												%	%	%	%	%	%	%	%	%	%	%	%	%	%	%	%	%	%	%	%	%
																												%	%	%	%	%	%	%	%	%	%	%	%	%	%	%	%	%	%	%	%	%
																												%	%	%	%	%	%	%	%	%	%	%	%	%	%	%	%	%	%	%	%	%
																												-	-	-	-	-	-	-	-	-	-	-	-	-	-	-	-	-	-	-	-	-
																												-	-	-	-	-	-	-	-	-	-	-	-	-	-	-	-	-	-	-	-	-
																												%	%	%	%	%	%	%	%	%	%	%	%	%	%	%	%	%	%	%	%	%
																												%	%	%	%	%	%	%	%	%	%	%	%	%	%	%	%	%	%	%	%	%
																												%	%	%	%	%	%	%	%	%	%	%	%	%	%	%	%	%	%	%	%	%
																												%	%	%	%	%	%	%	%	%	%	%	%	%	%	%	%	%	%	%	%	%
																												%	%	%	%	%	%	%	%	%	%	%	%	%	%	%	%	%	%	%	%	%
																												%	%	%	%	%	%	%	%	%	%	%	%	%	%	%	%	%	%	%	%	%
																												%	%	%	%	%	%	%	%	%	%	%	%	%	%	%	%	%	%	%	%	%
																												-	-	-	-	-	-	-	-	-	-	-	-	-	-	-	-	-	-	-	-	-
																												%	%	%	%	%	%	%	%	%	%	%	%	%	%	%	%	%	%	%	%	%
																												%	%	%	%	%	%	%	%	%	%	%	%	%	%	%	%	%	%	%	%	%
																												%	%	%	%	%	%	%	%	%	%	%	%	%	%	%	%	%	%	%	%	%
																												%	%	%	%	%	%	%	%	%	%	%	%	%	%	%	%	%	%	%	%	%
																												-	-	-	-	-	-	-	-	-	-	-	-	-	-	-	-	-	-	-	-	-
																												%	%	%	%	%	%	%	%	%	%	%	%	%	%	%	%	%	%	%	%	%
																												%	%	%	%	%	%	%	%	%	%	%	%	%	%	%	%	%	%	%	%	%
																												%	%	%	%	%	%	%	%	%	%	%	%	%	%	%	%	%	%	%	%	%
																												%	%	%	%	%	%	%	%	%	%	%	%	%	%	%	%	%	%	%	%	%
																												%	%	%	%	%	%	%	%	%	%	%	%	%	%	%	%	%	%	%	%	%
																												%	%	%	%	%	%	%	%	%	%	%	%	%	%	%	%	%	%	%	%	%
																												%	%	%	%	%	%	%	%	%	%	%	%	%	%	%	%	%	%	%	%	%
																												%	%	%	%	%	%	%	%	%	%	%	%	%	%	%	%	%	%	%	%	%
																												%	%	%	%	%	%	%	%	%	%	%	%	%	%	%	%	%	%	%	%	%
																												-	-	-	-	-	-	-	-	-	-	-	-	-	-	-	-	-	-	-	-	-
																												%	%	%	%	%	%	%	%	%	%	%	%	%	%	%	%	%	%	%	%	%
																												%	%	%	%	%	%	%	%	%	%	%	%	%	%	%	%	%	%	%	%	%
																												%	%	%	%	%	%	%	%	%	%	%	%	%	%	%	%	%	%	%	%	%
																												%	%	%	%	%	%	%	%	%	%	%	%	%	%	%	%	%	%	%	%	%
																												%	%	%	%	%	%	%	%	%	%	%	%	%	%	%	%	%	%	%	%	%
																												%	%	%	%	%	%	%	%	%	%	%	%	%	%	%	%	%	%	%	%	%
																												%	%	%	%	%	%	%	%	%	%	%	%	%	%	%	%	%	%	%	%	%
																												%	%	%	%	%	%	%	%	%	%	%	%	%	%	%	%	%	%	%	%	%
																												%	%	%	%	%	%	%	%	%	%	%	%	%	%	%	%	%	%	%	%	%
																												%	%	%	%	%	%	%	%	%	%	%	%	%	%	%	%	%	%	%	%	%
																												%	%	%	%	%	%	%	%	%	%	%	%	%	%	%	%	%	%	%	%	%
																												###		Phosphatidylethanolamineether
																												###		PhosphatidicAcid
																												###		Phosphatidylethanolamine
																												###		Phosphatidylglycerol
																												###		Phosphatidylserine
																												###		lysoPhosphatidylethanolamine
																												###		Phosphatidylinositol
																												###		Cardiolipin

## Sheet: LipidSearch-Reference List
	Aligned list of lipids identified with LipidSearch and the Reference List
	sample was E.coli; resolution, accuracy and other settings can be found in Materials & Methods
	red marked lipids were not considered due to occupation threshold settings and the constraint that FA should be shorter or equal than 22
	Result		Identification		LipidSearch
			nb. Of identified lipids		42
			PA		3
			PE		14/21
			PG		9/17
			True positive (in %)		0.638889
			PS		0
			PI		0
			PUFA		2
			nb. False positive		2
	LipidSearch											matches		Reference List
	PA(16:0/18:1)-H	673.34	20	x	20	x	20	x	x	20
	PE(16:0/14:0)-H	662.52	60	36.74	60	49.41	49.41	60	20.63	20.63		1	1	662.48	PE 30:0	PE 14:0 / 16:0
	PE(16:1/14:0)-H	660.4	20.63	20.63	20.63	20.63	36.74	20.63	20.63	20.63		2	2	660.46	PE 30:1	PE 14:0 / 16:1
													3	660.46	PE 30:1	PE 16:0 / 14:1
	PE(17:1/14:0)-H	674.54	39.44	30	18.37	30	18.37	18.37	x	30		3	4	674.48	PE 31:1	PE 14:0 / 17:1
	PE(16:0/16:0)-H	690.48	60	60	60	60	60	60	60	60		4	5	690.51	PE 32:0	PE 16:0 / 16:0
													6	688.49	PE 32:1	PE 14:0 / 18:1
	PE(16:0/16:1)-H	688.39	20.63	59.29	36.74	20.63	45.93	70	36.74	45.93		5	7	688.49	PE 32:1	PE 16:0 / 16:1
	PE(16:1/16:1)-H	686.58	36.74	x	60	36.74	36.74	60	55.11	55.11		6	8	686.48	PE 32:2	PE 16:1 / 16:1
													9	686.48	PE 32:2	PE 14:1 / 18:1
	PE(17:1/16:0)-H	702.44	20.63	49.41	49.41	49.41	20.63	49.41	36.74	49.41		7	10	702.51	PE 33:1	PE 16:0 / 17:1
	PE(17:1/16:1)-H	700.6	59.17	39.44	40	30	39.44	30	30	40		8	11	700.49	PE 33:2	PE 16:1 /17:1
	PE(16:0/18:1)-H	716.42	36.74	60	49.41	60	36.74	60	49.41	49.41		9	12	716.52	PE 34:1	PE 16:0 / 18:1
													13	716.52	PE 34:1	PE 16:1 / 18:0
	PE(16:1/18:1)-H	714.54	70	59.29	49.41	59.29	36.74	59.29	59.29	49.41		10	14	714.51	PE 34:2	PE 16:1 / 18:1
													15	714.51	PE 34:2	PE 17:1 / 17:1
	PE(19:1/16:0)-H	730.45	49.41	49.41	49.41	49.41	20.63	49.41	49.41	36.74		11	16	730.54	PE 35:1	PE 16:0 / 19:1
													17	728.52	PE 35:2	PE 16:1 / 19:1
	PE(17:1/18:1)-H	728.37	49.41	59.29	59.29	70	49.41	49.41	70	70		12	18	728.52	PE 35:2	PE 17:1 / 18:1
	PE(18:1/18:1)-H	742.47	60	60	60	60	60	60	60	60		13	19	742.54	PE 36:2	PE 18:1 /18:1
	PE(19:1/18:1)-H	756.56	36.74	60	49.41	49.41	36.74	49.41	60	49.41		14	20	756.56	PE 37:2	PE 18:1 / 19:1
	PE(20:1/18:1)-H	770.39	x	20.63	x	x	x	x	x	x			21	770.5	PE 38:2	PE 18:1 / 20:1
	PG(16:0/14:0)-H	693.51	60	50	50	40	50	60	50	50		1	1	693.47	PG 30:0	PG 14:0 / 16:0
	PG(16:0/16:1)-H	719.47	50	50	60	50	50	50	50	50		2	2	719.48	PG 32:1	PG 16:0 / 16:1
													3	719.48	PG 32:1	PG 14:0 / 18:1
	PG(17:1/16:0)-H	733.49	50	50	50	50	50	50	50	50		3	4	733.5	PG 33:1	PG 16:0 / 17:1
													5	747.52	PG 34:1	PG 16:1 / 18:0
	PG(16:0/18:1)-H	747.5	60	60	50	50	50	50	80	50		4	6	747.52	PG 34:1	PG 16:0 / 18:1
	PG(16:1/18:1)-H	745.37	60	70	70	70	50	80	50	50		5	7	745.5	PG 34:2	PG 16:1 / 18:1
													8	745.5	PG 34:2	PG 17:1 / 17:1
	PG(17:1/18:1)-H	759.46	60	80	70	80	70	80	80	60		6	9	759.52	PG 35:2	PG 17:1 / 18:1
													10	759.52	PG 35:2	PG 16:1 / 19:1
													11	773.54	PG 36:2	PG 17:1 / 19:1
	PG(18:1/18:1)-H	773.47	80	80	80	80	80	80	80	80		7	12	773.54	PG 36:2	PG 18:1 / 18:1
	PG(19:1/18:1)-H	787.42	80	90	80	90	80	80	80	80		8	13	787.5	PG 37:2	PG 18:1 / 19:1
	PG(20:1/18:1)-H	801.35	x	15	15	15	15	15	40	x		9	14	801.5	PG 38:2	PG 18:1 / 20:1
													15	801.5	PG 38:2	PG 19:1 / 19:1
	PA(17:1/16:0)-H	659.64	x	x	x	x	x	x	x	20
	PA(16:1/20:5)-H	691.38	20	x	x	20	x	x	x	20
	PG(16:1/14:0)-H	691.47	x	x	x	x	40	x	x	x
	PG(16:1p/16:1)-H	701.76	30	x	x	x	x	x	x	x
	PE(17:0/16:0)-H	704.41	20.63	20.63	20.63	20.63	20.63	20.63	18.37	18.37
	PG(17:1/14:0)-H	705.63	40	30	x	x	x	x	x	x
	PA(17:1/20:5)-H	705.27	x	x	20	20	20	20	20	20
	PE(18:4/16:1)-H	708.23	19.67	x	x	x	x	x	x	x
	PE(18:0/16:0)-H	718.62	60	20.63	20.63	20.63	20.63	20.63	20.63	20.63
	PE(14:0e/22:6)-H	720.49	20	20	x	x	x	x	x	x
	PG(16:0/16:0)-H	721.37	80	80	80	80	80	80	80	80
	PA(17:1/22:6)-H	731.41	x	20	x	20	x	20	x	20
	PE(19:0/16:0)-H	732.79	20.63	x	20.63	x	20.63	20.63	20.63	20.63
	PG(17:0/16:0)-H	735.43	50	40	50	50	40	40	15	50
	PE(18:0/18:1)-H	744.45	36.74	36.74	36.74	49.41	36.74	20.63	49.41	36.74
	PE(15:1/22:6)-H	746.59	x	x	x	x	x	x	29.5	x
	PG(18:0/16:0)-H	749.5	50	40	40	40	40	15	70	70
	PE(18:0e/20:5)-H	750.61	x	x	x	20	x	x	20	20
	PE(19:0/18:1)-H	758.75	36.74	x	36.74	20.63	20.63	20.63	20.63	20.63
	PG(19:1/16:0)-H	761.46	50	50	80	70	50	80	50	50
	PE(16:0/22:6)-H	762.61	x	x	x	x	x	x	21.07	x
	PG(19:0/16:0)-H	763.46	50	50	60	40	x	40	30	60
	PE(16:1/22:2)-H	768.69	x	x	x	x	18.37	x	x	x
	PE(16:0/22:2)-H	770.34	30	x	x	x	x	18.37	x	x
	PE(20:0/18:1)-H	772.38	x	x	x	27.56	x	x	27.56	27.56
	PE(16:0/22:1)-H	772.88	18.37	18.37	18.37	x	18.37	18.37	x	40
	PE(16:0/22:0)-H	774.65	x	x	x	x	x	x	18.37	x
	PG(18:0/18:1)-H	775.49	80	50	80	80	60	50	80	80
	PG(18:0/18:0)-H	777.39	60	60	60	x	x	80	35	35
	PE(18:1/22:6)-H	788.51	x	x	x	x	x	x	27.86	x
	PE(16:0/24:7)-H	788.52	x	x	x	x	x	18.37	x	x	FA longer than 22
	PG(19:0/18:1)-H	789.46	50	60	15	50	60	40	52.5	20
	PE(18:1/22:2)-H	796.44	x	18.37	18.37	18.37	x	x	x	x
	PE(16:0/24:2)-H	798.35	18.37	20.63	18.37	18.37	x	18.37	x	18.37	FA longer than 22
	PE(16:0/24:1)-H	800.35	x	x	30	x	x	x	x	x	FA longer than 22
	PE(18:1/22:0)-H	800.39	26.24	19.68	x	18.37	x	18.37	40	27.5
	PG(18:2p/22:6)-H	801.26	22.5	x	x	x	x	x	x	x
	PG(16:0/22:0)-H	805.39	x	x	x	x	x	x	40	x
	PE(18:1/24:1)-H	826.41	x	x	18.37	x	x	x	x	x	FA longer than 22
	PG(18:1/22:0)-H	831.35	x	x	x	x	x	30	x	x

## Sheet: LipidX-Reference List
	Aligned list of lipids identified with LipidXplorer and the Reference List
	sample was E.coli; resolution, accuracy and other settings can be found in Materials & Methods
	Result		Identification		LipidXplorer
			nb. Of identified lipids		52
			PA		0
			PE		21/27
			PG		15/25
			True positive (in %)		1
			PS		0
			PI		0
			PUFA		1
			nb. False positive		1
	Reference List				LipidXplorer
1	660.46	PE 30:1	PE 16:0 / 14:1		660.49	C35 H67 O8 N1 P1	PO8NC35H67	36.87ppm	PE [30:1]	PE [14:1 / 16:0]	2115.1	2270.02	2077.14	2221.81	2330.04	1796.69	2006.13	1872.5	90.57	85.5	100.09	105.86	162.74	83.96	102.05	98.54
2	660.46	PE 30:1	PE 14:0 / 16:1		660.49	C35 H67 O8 N1 P1	PO8NC35H67	36.87ppm	PE [30:1]	PE [14:0 / 16:1]	2115.1	2270.02	2077.14	2221.81	2330.04	1796.69	2006.13	1872.5	121.32	102.38	123.53	134.79	174.26	109.99	121.67	117.54
3	662.48	PE 30:0	PE 14:0 / 16:0		662.49	C35 H69 O8 N1 P1	PO8NC35H69	15.42ppm	PE [30:0]	PE [14:0 / 16:0]	6090.46	4915.95	5351.33	6949.16	7682.94	6228.29	5681.64	5282.89	686.76	586.17	671.96	776.23	926.04	715.02	741.9	679.66
4	674.48	PE 31:1	PE 14:0 / 17:1		674.49	C36 H69 O8 N1 P1	PO8NC36H69	26.15ppm	PE [31:1]	PE [14:0 / 17:1]	1000.78	1194.59	1735.86	989.1	1419.49	1163.95	1878.05	1341.33	146.98	0	111.46	159.48	164.83	126.5	106.22	132.09
5	686.48	PE 32:2	PE 16:1 / 16:1		686.55	C37 H69 O8 N1 P1	PO8NC37H69	101.85ppm	PE [32:2]	PE [16:1 / 16:1]	1913.42	2077.06	1758.1	1850.93	2071.41	1554.39	1526.46	1414.82	124.99	115.11	129.6	118.58	180.25	122.97	125.4	126.41
6	686.48	PE 32:2	PE 14:1 / 18:1		686.55	C37 H69 O8 N1 P1	PO8NC37H69	101.85ppm	PE [32:2]	PE [14:1 / 18:1]	1913.42	2077.06	1758.1	1850.93	2071.41	1554.39	1526.46	1414.82	47.96	48.48	43.93	36.37	80.32	50.73	56.6	49.39
7	688.49	PE 32:1	PE 14:0 / 18:1		688.39	C37 H71 O8 N1 P1	PO8NC37H71	-143.47ppm	PE [32:1]	PE [14:0 / 18:1]	33753.4	28059.5	30309.6	35589	42663.5	32675.3	32678	31132.7	206.27	206.31	186.57	278.49	270.7	197.5	245.53	198.36
8	688.49	PE 32:1	PE 16:0 / 16:1		688.39	C37 H71 O8 N1 P1	PO8NC37H71	-143.47ppm	PE [32:1]	PE [16:1 / 16:0]	33753.4	28059.5	30309.6	35589	42663.5	32675.3	32678	31132.7	2732.6	2873.76	2550.56	3947.7	4154.17	2789.92	3597.2	2930.06
9	690.51	PE 32:0	PE 16:0 / 16:0		690.5	C37 H73 O8 N1 P1	PO8NC37H73	-5.61ppm	PE [32:0]	PE [16:0 / 16:0]	6964.74	5676.5	6323.61	7261.92	8848.63	6616.99	6847.45	6402.59	646.94	572.36	657.27	793.19	819.23	694.2	888.08	663.55
10	700.49	PE 33:2	PE 16:1 /17:1		700.54	C38 H71 O8 N1 P1	PO8NC38H71	71.77ppm	PE [33:2]	PE [16:1 / 17:1]	3311.27	3426.32	2944.12	3150.67	3921.04	2898.02	3008.89	2790.87	229.51	181.45	223.12	181.69	321.6	204.39	243.4	231.09
11	702.51	PE 33:1	PE 16:0 / 17:1		702.42	C38 H73 O8 N1 P1	PO8NC38H73	-125.40ppm	PE [33:1]	PE [16:0 / 17:1]	71110.6	58885.9	62846.8	74401.6	93326.8	69706.3	71419	67223.8	6326.9	6455.64	6142.86	10291	10238	6053.07	8397.96	6415.94
12	714.51	PE 34:2	PE 16:1 / 18:1		714.49	C39 H73 O8 N1 P1	PO8NC39H73	-19.31ppm	PE [34:2]	PE [16:1 / 18:1]	21963.4	17100	19205.3	22265.9	27193.7	20560.5	20463	19944.9	1883.21	1758.6	1637.66	2350.38	2453.85	1533.26	1993.38	1581.79
13	714.51	PE 34:2	PE 17:1 / 17:1		714.49	C39 H73 O8 N1 P1	PO8NC39H73	-19.31ppm	PE [34:2]	PE [17:1 / 17:1]	21963.4	17100	19205.3	22265.9	27193.7	20560.5	20463	19944.9	167.81	146.88	140.22	177.11	194.9	125.91	161.66	126.02
14	716.52	PE 34:1	PE 16:0 / 18:1		716.52	C39 H75 O8 N1 P1	PO8NC39H75	-3.41ppm	PE [34:1]	PE [16:0 / 18:1]	46380.2	37814	41864.6	49072.7	58941.5	45750.8	46553.3	43728.7	6293.91	6019.71	4761.98	8232.88	8016.29	5554.44	6659.51	5799.13
15	716.52	PE 34:1	PE 16:1 / 18:0		716.52	C39 H75 O8 N1 P1	PO8NC39H75	-3.41ppm	PE [34:1]	PE [16:1 / 18:0]	46380.2	37814	41864.6	49072.7	58941.5	45750.8	46553.3	43728.7	331.54	316.13	272.01	461.93	284.69	241.46	347.05	277.28
16	728.52	PE 35:2	PE 16:1 / 19:1		728.44	C40 H75 O8 N1 P1	PO8NC40H75	-115.20ppm	PE [35:2]	PE [16:1 / 19:1]	16774.5	14414.8	12921.4	16309.1	23987.5	17834.3	18304	18072.4	81.23	67.05	73.89	97.83	91.65	59.88	108.66	57.72
17	728.52	PE 35:2	PE 17:1 / 18:1		728.44	C40 H75 O8 N1 P1	PO8NC40H75	-115.20ppm	PE [35:2]	PE [17:1 / 18:1]	16774.5	14414.8	12921.4	16309.1	23987.5	17834.3	18304	18072.4	1838.34	1334.57	1298.3	2033.04	2053	1401.12	2018.35	1604.64
18	730.54	PE 35:1	PE 16:0 / 19:1		730.51	C40 H77 O8 N1 P1	PO8NC40H77	-35.64ppm	PE [35:1]	PE [17:0 / 18:1]	11241.5	9421.7	9403.82	11239.6	15549.2	10991.2	11029.2	11060.7	62.39	28.04	12.51	129.81	27.66	33.27	93.02	6.58
					730.51	C40 H77 O8 N1 P1	PO8NC40H77	-35.64ppm	PE [35:1]	PE [16:0 / 19:1]	11241.5	9421.7	9403.82	11239.6	15549.2	10991.2	11029.2	11060.7	1488.65	1277.33	1170.55	1475.56	1579.45	1223.76	1680.02	1252.71
					730.51	C40 H77 O8 N1 P1	PO8NC40H77	-35.64ppm	PE [35:1]	PE [17:1 / 18:0]	11241.5	9421.7	9403.82	11239.6	15549.2	10991.2	11029.2	11060.7	177.15	70.49	9.58	324.9	18.16	98.66	229.67	11.38
19	742.54	PE 36:2	PE 18:1 /18:1		742.38	C41 H77 O8 N1 P1	PO8NC41H77	-208.48ppm	PE [36:2]	PE [17:1 / 19:1]	32339.5	26399.9	28929.4	33690.2	42508.6	32546.1	31849.9	31377.7	77.12	70.36	53.59	113.37	93.59	63.18	93.21	69.06
					742.38	C41 H77 O8 N1 P1	PO8NC41H77	-208.48ppm	PE [36:2]	PE [18:1 / 18:1]	32339.5	26399.9	28929.4	33690.2	42508.6	32546.1	31849.9	31377.7	2919.03	2712.13	2530.67	4328.7	3936.65	2691.91	3543.48	2725.3
					744.52	C41 H79 O8 N1 P1	PO8NC41H79	-49.07ppm	PE [36:1]	PE [16:0 / 20:1]	3501.22	3287.54	3076.61	3298.45	3887.89	2831.23	3137.31	3235.66	39.82	23.01	31.38	39.74	25.98	33.45	19.5	26.02
					744.52	C41 H79 O8 N1 P1	PO8NC41H79	-49.07ppm	PE [36:1]	PE [18:1 / 18:0]	3501.22	3287.54	3076.61	3298.45	3887.89	2831.23	3137.31	3235.66	53.04	19.61	307.79	10.19	713.51	623.96	444.7	68.89
20	756.56	PE 37:2	PE 18:1 / 19:1		756.49	C42 H79 O8 N1 P1	PO8NC42H79	-86.46ppm	PE [37:2]	PE [18:1 / 19:1]	4829.95	4253.25	4266.05	4722.61	5903.74	4630.43	4757.56	4866.68	271.22	324.3	402.44	286.54	489.11	377.34	363.26	358.77
21	770.5	PE 38:2	PE 18:1 / 20:1		770.3	C43 H81 O8 N1 P1	PO8NC43H81	-345.68ppm	PE [38:2]	PE [18:1 / 20:1]	8084.71	5322.36	6211.63	8829.71	11704	9600.31	9540.51	8889.12	18.46	0	15.23	26.5	42.74	5.5	22.08	18.62
					770.3	C43 H81 O8 N1 P1	PO8NC43H81	-345.68ppm	PE [38:2]	PE [19:1 / 19:1]	8084.71	5322.36	6211.63	8829.71	11704	9600.31	9540.51	8889.12	6.18	0	0	0	11.98	0	6.79	5.67
					691.54	C36 H68 O10 P1	PO10C36H68	119.94ppm	PG [30:1]	PG [16:0 / 14:1]	486	857.05	183.3	555.06	389.9	268.31	194.72	298.32	20.62	7.91	264.18	5.28	57.58	42.44	99.78	34.21
1	693.47	PG 30:0	PG 14:0 / 16:0		693.57	C36 H70 O10 P1	PO10C36H70	146.96ppm	PG [30:0]	PG [16:0 / 14:0]	2159.66	2146.07	2120.78	2089.84	2257.43	1720.23	1638.8	1738.16	100.9	72.43	73.28	98.77	130.02	93.48	82.56	100.44
					717.52	C38 H70 O10 P1	PO10C38H70	65.69ppm	PG [32:2]	PG [16:1 / 16:1]	1511.71	1511.48	1601.15	1553.47	2489.58	1826.15	1371.63	1382.33	-1	-1	-1	13.72	51.79	20.52	13.3	18.42
2	719.48	PG 32:1	PG 16:0 / 16:1		719.51	C38 H72 O10 P1	PO10C38H72	30.78ppm	PG [32:1]	PG [16:0 / 16:1]	11495	10205.9	10095.9	12377.8	13658.8	9923.27	10400.9	9980.88	897.87	772.32	822.96	1031.04	1227.83	791.33	835.18	772.64
3	719.48	PG 32:1	PG 14:0 / 18:1		719.51	C38 H72 O10 P1	PO10C38H72	30.78ppm	PG [32:1]	PG [18:1 / 14:0]	11495	10205.9	10095.9	12377.8	13658.8	9923.27	10400.9	9980.88	144.24	70.9	112.5	36.66	52.84	12.78	14.96	76.77
					721.54	C38 H74 O10 P1	PO10C38H74	58.69ppm	PG [32:0]	PG [16:0 / 16:0]	3585.43	4094.01	3375.69	3806.65	4172.51	3051.02	3212.25	2821.68	175.55	170.33	198.05	238.7	241.16	179.01	195.57	186.46
					727.59	C39 H68 O10 P1	PO10C39H68	189.06ppm	PG [33:4]	PG [18:1 / 15:3]	1404.9	1526.29	2465.46	1714.72	0	0	0	0	37.8	28.85	31.78	0	55.64	0	0	30.35
					731.53	C39 H72 O10 P1	PO10C39H72	54.07ppm	PG [33:2]	PG [17:1 / 16:1]	790.65	1181.3	1085.08	916.55	874.49	860.99	932.32	526.34	17.7	36.44	36.34	22.86	48.19	41.34	18.98	79.61
4	733.5	PG 33:1	PG 16:0 / 17:1		733.41	C39 H74 O10 P1	PO10C39H74	-129.66ppm	PG [33:1]	PG [17:1 / 16:0]	32566	29042.5	29559.8	33770.3	39855.9	28397.8	28572.9	27261.9	2027.37	1993.87	1742.16	2673.41	2982.07	1837.34	2044.14	1780.33
					733.41	C39 H74 O10 P1	PO10C39H74	-129.66ppm	PG [33:1]	PG [19:1 / 14:0]	32566	29042.5	29559.8	33770.3	39855.9	28397.8	28572.9	27261.9	38.8	27.17	12.16	38.85	69.38	10.54	56.33	6.99
					745.5	C40 H74 O10 P1	PO10C40H74	-9.17ppm	PG [34:2]	PG [18:2 / 16:0]	9794.72	8706.59	9473.79	10187.5	12790.2	9095.72	8869.53	8358.91	23.78	10.68	13.85	13.08	22.8	19.89	17.5	12.23
5	745.5	PG 34:2	PG 17:1 / 17:1		745.5	C40 H74 O10 P1	PO10C40H74	-9.17ppm	PG [34:2]	PG [17:1 / 17:1]	9794.72	8706.59	9473.79	10187.5	12790.2	9095.72	8869.53	8358.91	45.47	31.39	35.38	56.27	65.56	48.65	42.14	47.54
6	745.5	PG 34:2	PG 16:1 / 18:1		745.5	C40 H74 O10 P1	PO10C40H74	-9.17ppm	PG [34:2]	PG [18:1 / 16:1]	9794.72	8706.59	9473.79	10187.5	12790.2	9095.72	8869.53	8358.91	881.04	652.1	776.65	918.12	1055.56	718.7	634.79	739.13
7	747.52	PG 34:1	PG 16:1 / 18:0		747.52	C40 H76 O10 P1	PO10C40H76	3.87ppm	PG [34:1]	PG [18:0 / 16:1]	37954.2	33964.3	36417.8	40940.2	52261	33037.8	33312.8	34530.4	153.93	127.89	58.66	282.31	208.82	44.76	54.81	99.94
8	747.52	PG 34:1	PG 16:0 / 18:1		747.52	C40 H76 O10 P1	PO10C40H76	3.87ppm	PG [34:1]	PG [18:1 / 16:0]	37954.2	33964.3	36417.8	40940.2	52261	33037.8	33312.8	34530.4	3475.29	3295.24	2933.91	4596.05	5178.89	3178.74	3290.45	3137.1
9	759.52	PG 35:2	PG 16:1 / 19:1		759.52	C41 H76 O10 P1	PO10C41H76	-1.25ppm	PG [35:2]	PG [19:1 / 16:1]	8587.07	7957.1	7572.64	8719.59	10865.5	7793.47	7553.38	7063.46	66.86	53.12	27.19	53.15	86.03	51.6	60.33	29.4
10	759.52	PG 35:2	PG 17:1 / 18:1		759.52	C41 H76 O10 P1	PO10C41H76	-1.25ppm	PG [35:2]	PG [18:1 / 17:1]	8587.07	7957.1	7572.64	8719.59	10865.5	7793.47	7553.38	7063.46	577.94	508.89	486.76	651.28	832.73	537.25	579.16	475.59
					761.51	C41 H78 O10 P1	PO10C41H78	-31.68ppm	PG [35:1]	PG [19:1 / 16:0]	12730	11866.4	12167.9	13420.6	15958	11621.1	11582.7	11217.6	1158.59	973.57	998.83	1296.8	1429.34	928.77	1043.54	888.88
					761.51	C41 H78 O10 P1	PO10C41H78	-31.68ppm	PG [35:1]	PG [18:0 / 17:1]	12730	11866.4	12167.9	13420.6	15958	11621.1	11582.7	11217.6	105.94	18.6	122.12	199.52	133.15	54.16	74.81	124.31
11	773.54	PG 36:2	PG 17:1 / 19:1		773.51	C42 H78 O10 P1	PO10C42H78	-36.41ppm	PG [36:2]	PG [19:1 / 17:1]	41606.1	36988.3	36348	41755.4	51133.5	35342.8	35872.6	34537	56.4	59.73	31.53	73.33	68.3	40.7	56.42	52.79
12	773.54	PG 36:2	PG 18:1 / 18:1		773.51	C42 H78 O10 P1	PO10C42H78	-36.41ppm	PG [36:2]	PG [18:1 / 18:1]	41606.1	36988.3	36348	41755.4	51133.5	35342.8	35872.6	34537	3035.32	2931.71	2733.91	3855.05	4536.07	2924.12	2993.54	2913.82
					775.52	C42 H80 O10 P1	PO10C42H80	-38.64ppm	PG [36:1]	PG [20:1 / 16:0]	2243.05	3857.64	2401.84	2341.23	3120.01	1565.77	2229.92	2156.47	27.09	26.94	20.39	16.23	37.05	24.39	28.53	13.99
13	787.5	PG 37:2	PG 18:1 / 19:1		787.47	C43 H80 O10 P1	PO10C43H80	-94.85ppm	PG [37:2]	PG [19:1 / 18:1]	5795.96	4917	5438.03	6354.81	7534.17	5463.92	5037.51	5046.49	435.32	353.32	408.33	468.85	600.03	403.15	477.15	405.04
14	801.5	PG 38:2	PG 19:1 / 19:1		801.34	C44 H82 O10 P1	PO10C44H82	-282.65ppm	PG [38:2]	PG [19:1 / 19:1]	2842.42	2042.37	2070.8	2615.29	3678.4	2407.84	2488.1	2786.65	11.79	12.46	6.28	7.77	14.85	8.23	10.89	9.89
15	801.5	PG 38:2	PG 18:1 / 20:1		801.34	C44 H82 O10 P1	PO10C44H82	-282.65ppm	PG [38:2]	PG [20:1 / 18:1]	2842.42	2042.37	2070.8	2615.29	3678.4	2407.84	2488.1	2786.65	117.32	93.53	157.52	40.97	104.83	71.13	124.33	123.09
