# Supplementary material for: A novel informatics concept for high-throughput shotgun lipidomics based on the molecular fragmentation query language
Source: Genome Biol. 2011 Jan 19;12(1):R8. doi: 10.1186/gb-2011-12-1-r8 (PMC3091306; doi:10.1186/gb-2011-12-1-r8)
Supplement: Additional file 13 — Lipid species identified by LipidXplorer in spectra acquired at different mass resolution from a total E. coli extract. A spreadsheet providing a list of species and intensities of their precursor and characteristic fragment ions in each individual spectrum. [file gb-2011-12-1-r8-S13.XLS]

## Sheet: Importsettings_LipidX
[FAS_LTQ]
msmsminoccupation = 0.5
msresolutiondelta = 1
msmsresolution = 300
msmscalibration =
mscalibration =
msmassrange = (450,1200)
mstolerance = 0.3 Da
timerange = (0,1500)
msresolution = 700
precursormassshiftorbi = 0
msmstolerance = 0.3 Da
precursormassshift = 0
selectionwindow = 0.5
forcesinglecharge = 1
msminoccupation = 0.5
msmsthreshold = 5
msmsmassrange = (50,2000)
msthreshold = 100
msmsresolutiondelta = 1
[FAS_LTQ_7500MS1]
msmsminoccupation = 0.5
msresolutiondelta = -3
msmsresolution = 300
msmscalibration =
mscalibration =
msmassrange = (450,1200)
mstolerance = 75 ppm
timerange = (0,1500)
msresolution = 7500
precursormassshiftorbi = 0
msmstolerance = 0.3 Da
precursormassshift = 0
selectionwindow = 0.5
forcesinglecharge = 1
msminoccupation = 0.5
msmsthreshold = 5
msmsmassrange = (50,2000)
msthreshold = 10000
msmsresolutiondelta = 1
[FAS_LTQ_30000MS1]
msmsminoccupation = 0.5
msresolutiondelta = -14
msmsresolution = 300
msmscalibration =
mscalibration =
msmassrange = (450,1200)
mstolerance = 20 ppm
timerange = (0,1500)
msresolution = 30000
precursormassshiftorbi = 0
msmstolerance = 0.3 Da
precursormassshift = 0
selectionwindow = 0.5
forcesinglecharge = 1
msminoccupation = 0.5
msmsthreshold = 5
msmsmassrange = (50,2000)
msthreshold = 6000
msmsresolutiondelta = 1
[FAS_LTQ_100000MS1]
msmsminoccupation = 0.5
msresolutiondelta = -53.4
msmscalibration =
mscalibration =
msmassrange = (450,1200)
mstolerance = 5 ppm
timerange = (0,1500)
msresolution = 110000
precursormassshiftorbi = 0
forcesinglecharge = 1
msmstolerance = 0.3 Da
precursormassshift = 0
selectionwindow = 0.5
msmsresolution = 300
msminoccupation = 0.5
msmsthreshold = 5
msmsmassrange = (50,2000)
msthreshold = 2500
msmsresolutiondelta = 1
[FAS_MS1_100000_MS2_15000]
msmsminoccupation = 0.5
msresolutiondelta = -53.4
msmscalibration =
mscalibration =
msmassrange = (450,1200)
mstolerance = 5 ppm
timerange = (0,3600)
msresolution = 110000
precursormassshiftorbi = 0
msmstolerance = 0.005 Da
msthreshold = 2500
precursormassshift = 0
selectionwindow = 0.5
msmsresolution = 25000
msminoccupation = 0.5
msmsthreshold = 75
msmsmassrange = (50,2000)
forcesinglecharge = 1
msmsresolutiondelta = -20

## Sheet: Ecoli_LIT
	Lipid identification with data acquired in low resolution mode (just with linear ion trap)
	Result: 43 PE-O (false positive)
MASS	CHEMSC	COMPSC	ERROR	NAME	SPECIE	PRECURINTENS:090827_LIT_neg_01.mzXML	PRECURINTENS:090827_LIT_neg_02.mzXML	PRECURINTENS:090827_LIT_neg_03.mzXML	PRECURINTENS:090827_LIT_neg_04.mzXML	PRECURINTENS:090827_neg_LIT_Ecoli_DDA_PQD_c.mzXML	PRECURINTENS:090827_neg_LIT_Ecoli_DDA_PQD_d.mzXML	PRECURINTENS:090827_neg_LIT_Ecoli_DDA_PQD_e.mzXML	PRECURINTENS:090827_neg_LIT_Ecoli_DDA_PQD_f.mzXML	FAS:090827_LIT_neg_01.mzXML	FAS:090827_LIT_neg_02.mzXML	FAS:090827_LIT_neg_03.mzXML	FAS:090827_LIT_neg_04.mzXML	FAS:090827_neg_LIT_Ecoli_DDA_PQD_c.mzXML	FAS:090827_neg_LIT_Ecoli_DDA_PQD_d.mzXML	FAS:090827_neg_LIT_Ecoli_DDA_PQD_e.mzXML	FAS:090827_neg_LIT_Ecoli_DDA_PQD_f.mzXML
###	PhosphatidicAcid
###	Phosphatidylethanolamine
660.485	C35 H67 O8 N1 P1	PO8NC35H67	36.87ppm	PE [30:1]	PE [14:1 / 16:0]	2115.32	2271.45	2077.92	2222.24	2330.15	1796.89	2006.37	1872.7	90.5686	85.4978	100.094	105.86	162.743	83.9642	102.051	98.5426
660.485	C35 H67 O8 N1 P1	PO8NC35H67	36.87ppm	PE [30:1]	PE [14:0 / 16:1]	2115.32	2271.45	2077.92	2222.24	2330.15	1796.89	2006.37	1872.7	121.318	102.378	123.53	134.786	174.258	109.988	121.668	117.54
662.487	C35 H69 O8 N1 P1	PO8NC35H69	15.42ppm	PE [30:0]	PE [14:0 / 16:0]	6094.7	4920.51	5355.49	6953.62	7687.61	6231.89	5685.67	5286.64	686.762	586.173	671.96	776.231	926.041	715.018	741.896	679.664
674.494	C36 H69 O8 N1 P1	PO8NC36H69	26.15ppm	PE [31:1]	PE [14:0 / 17:1]	1001.24	1194.89	1736.39	989.466	1419.42	1164.39	1878.41	1341.32	146.976	0	111.459	159.48	164.826	126.504	106.216	132.086
686.547	C37 H69 O8 N1 P1	PO8NC37H69	101.85ppm	PE [32:2]	PE [16:1 / 16:1]	1913.14	2076.9	1757.45	1850.59	2071.49	1554.11	1526.44	1414.69	124.995	115.106	129.602	118.577	180.248	122.969	125.4	126.407
686.547	C37 H69 O8 N1 P1	PO8NC37H69	101.85ppm	PE [32:2]	PE [14:1 / 18:1]	1913.14	2076.9	1757.45	1850.59	2071.49	1554.11	1526.44	1414.69	47.9643	48.4759	43.932	36.3688	80.3209	50.7302	56.6002	49.3911
688.394	C37 H71 O8 N1 P1	PO8NC37H71	-143.47ppm	PE [32:1]	PE [14:0 / 18:1]	33757.3	28063.8	30313.2	35592.8	42667.7	32678.5	32681.1	31135.6	206.273	206.315	186.57	278.493	270.698	197.497	245.533	198.356
688.394	C37 H71 O8 N1 P1	PO8NC37H71	-143.47ppm	PE [32:1]	PE [16:1 / 16:0]	33757.3	28063.8	30313.2	35592.8	42667.7	32678.5	32681.1	31135.6	2732.6	2873.76	2550.56	3947.7	4154.17	2789.92	3597.2	2930.06
690.504	C37 H73 O8 N1 P1	PO8NC37H73	-5.61ppm	PE [32:0]	PE [16:0 / 16:0]	7032.39	5732.75	6384.36	7333.25	8934.14	6682.48	6912.94	6464.99	646.943	572.364	657.275	793.19	819.235	694.205	888.082	663.547
700.543	C38 H71 O8 N1 P1	PO8NC38H71	71.77ppm	PE [33:2]	PE [16:1 / 17:1]	3311.08	3425.98	2943.89	3150.48	3920.73	2897.83	3008.69	2790.61	229.51	181.446	223.122	181.685	321.595	204.388	243.402	231.092
702.42	C38 H73 O8 N1 P1	PO8NC38H73	-125.40ppm	PE [33:1]	PE [16:0 / 17:1]	71117.4	58892.9	62852.8	74408.1	93334.8	69712.2	71425.1	67229.5	6326.9	6455.64	6142.86	10291	10237.9	6053.07	8397.96	6415.94
714.494	C39 H73 O8 N1 P1	PO8NC39H73	-19.31ppm	PE [34:2]	PE [16:1 / 18:1]	21963.4	17100.2	19205.6	22266.3	27193.9	20560.8	20463	19945.2	1883.21	1758.6	1637.66	2350.38	2453.85	1533.26	1993.38	1581.79
714.494	C39 H73 O8 N1 P1	PO8NC39H73	-19.31ppm	PE [34:2]	PE [17:1 / 17:1]	21963.4	17100.2	19205.6	22266.3	27193.9	20560.8	20463	19945.2	167.808	146.878	140.217	177.115	194.904	125.908	161.659	126.023
716.521	C39 H75 O8 N1 P1	PO8NC39H75	-3.41ppm	PE [34:1]	PE [16:0 / 18:1]	46424.3	37848.3	41903.1	49117.3	58996	45792	46594.3	43768.7	6293.91	6019.71	4761.98	8232.88	8016.29	5554.44	6659.51	5799.13
716.521	C39 H75 O8 N1 P1	PO8NC39H75	-3.41ppm	PE [34:1]	PE [16:1 / 18:0]	46424.3	37848.3	41903.1	49117.3	58996	45792	46594.3	43768.7	331.542	316.134	272.014	461.931	284.689	241.457	347.047	277.276
728.44	C40 H75 O8 N1 P1	PO8NC40H75	-115.20ppm	PE [35:2]	PE [16:1 / 19:1]	16775.1	14414.9	12921.3	16309.4	23987.8	17834.3	18304.3	18072.8	81.2285	67.0473	73.8867	97.8332	91.6546	59.8773	108.656	57.7173
728.44	C40 H75 O8 N1 P1	PO8NC40H75	-115.20ppm	PE [35:2]	PE [17:1 / 18:1]	16775.1	14414.9	12921.3	16309.4	23987.8	17834.3	18304.3	18072.8	1838.34	1334.57	1298.3	2033.04	2053	1401.12	2018.35	1604.64
730.513	C40 H77 O8 N1 P1	PO8NC40H77	-35.64ppm	PE [35:1]	PE [17:0 / 18:1]	11275.1	9450.62	9429.73	11272.3	15597.2	11026.9	11065.9	11096.9	62.3901	28.0444	12.5138	129.809	27.6613	33.2744	93.0222	6.58222
730.513	C40 H77 O8 N1 P1	PO8NC40H77	-35.64ppm	PE [35:1]	PE [16:0 / 19:1]	11275.1	9450.62	9429.73	11272.3	15597.2	11026.9	11065.9	11096.9	1488.65	1277.33	1170.55	1475.56	1579.45	1223.76	1680.02	1252.71
730.513	C40 H77 O8 N1 P1	PO8NC40H77	-35.64ppm	PE [35:1]	PE [17:1 / 18:0]	11275.1	9450.62	9429.73	11272.3	15597.2	11026.9	11065.9	11096.9	177.146	70.4894	9.57824	324.895	18.1617	98.6573	229.667	11.3785
742.385	C41 H77 O8 N1 P1	PO8NC41H77	-208.48ppm	PE [36:2]	PE [17:1 / 19:1]	32340.3	26403.7	28930.2	33690.3	42508.3	32546.2	31850.5	31377.3	77.1219	70.3575	53.5871	113.374	93.5892	63.1754	93.2087	69.0555
742.385	C41 H77 O8 N1 P1	PO8NC41H77	-208.48ppm	PE [36:2]	PE [18:1 / 18:1]	32340.3	26403.7	28930.2	33690.3	42508.3	32546.2	31850.5	31377.3	2919.03	2712.13	2530.67	4328.7	3936.65	2691.91	3543.48	2725.3
744.518	C41 H79 O8 N1 P1	PO8NC41H79	-49.07ppm	PE [36:1]	PE [16:0 / 20:1]	3566.08	3340.51	3134.65	3366.01	3973.14	2896.51	3201.2	3298.59	39.8182	23.0057	31.3773	39.7446	25.9813	33.4549	19.5011	26.0162
744.518	C41 H79 O8 N1 P1	PO8NC41H79	-49.07ppm	PE [36:1]	PE [18:1 / 18:0]	3566.08	3340.51	3134.65	3366.01	3973.14	2896.51	3201.2	3298.59	53.0439	19.6123	307.788	10.1941	713.511	623.958	444.705	68.8891
756.49	C42 H79 O8 N1 P1	PO8NC42H79	-86.46ppm	PE [37:2]	PE [18:1 / 19:1]	4830.02	4253.55	4266.16	4722.74	5903.74	4630.55	4757.71	4866.83	271.221	324.302	402.444	286.54	489.106	377.338	363.257	358.77
770.304	C43 H81 O8 N1 P1	PO8NC43H81	-345.68ppm	PE [38:2]	PE [18:1 / 20:1]	8075.17	5280.54	6206.64	8818.06	11706.5	9596.16	9555.76	8892.19	18.4611	0	15.2268	26.4958	42.7354	5.49839	22.0785	18.6167
770.304	C43 H81 O8 N1 P1	PO8NC43H81	-345.68ppm	PE [38:2]	PE [19:1 / 19:1]	8075.17	5280.54	6206.64	8818.06	11706.5	9596.16	9555.76	8892.19	6.17707	0	0	0	11.9843	0	6.79075	5.67013
###	Phosphatidylethanolamineether
660.485	C36 H71 O7 N1 P1	PO7NC36H71	-18.22ppm	PE-O [31:1]	PE-O [17:0 / 14:1]	2115.32	2271.45	2077.92	2222.24	2330.15	1796.89	2006.37	1872.7	70.1513	70.6053	77.9226	95.5876	129.524	68.0166	92.4709	82.8508
660.485	C36 H71 O7 N1 P1	PO7NC36H71	-18.22ppm	PE-O [31:1]	PE-O [15:0 / 16:1]	2115.32	2271.45	2077.92	2222.24	2330.15	1796.89	2006.37	1872.7	106.064	84.9512	106.118	119.202	146.844	95.6952	101.908	101.615
662.487	C36 H73 O7 N1 P1	PO7NC36H73	-39.51ppm	PE-O [31:0]	PE-O [15:0 / 16:0]	6094.7	4920.51	5355.49	6953.62	7687.61	6231.89	5685.67	5286.64	214.359	185.095	197.496	233.276	294.212	223.333	216.928	214.048
662.487	C36 H73 O7 N1 P1	PO7NC36H73	-39.51ppm	PE-O [31:0]	PE-O [17:0 / 14:0]	6094.7	4920.51	5355.49	6953.62	7687.61	6231.89	5685.67	5286.64	573.678	485.201	568.643	639.307	751.055	605.391	622.627	563.893
674.494	C37 H73 O7 N1 P1	PO7NC37H73	-27.80ppm	PE-O [32:1]	PE-O [15:0 / 17:1]	1001.24	1194.89	1736.39	989.466	1419.42	1164.39	1878.41	1341.32	128.572	0	103.671	143.458	139.668	109.789	92.1477	121.428
686.547	C38 H73 O7 N1 P1	PO7NC38H73	48.85ppm	PE-O [33:2]	PE-O [17:1 / 16:1]	1913.14	2076.9	1757.45	1850.59	2071.49	1554.11	1526.44	1414.69	137.282	134.585	144.223	132.309	199.791	137.168	140.442	140.824
688.394	C38 H75 O7 N1 P1	PO7NC38H75	-196.33ppm	PE-O [33:1]	PE-O [19:1 / 14:0]	33757.3	28063.8	30313.2	35592.8	42667.7	32678.5	32681.1	31135.6	47.8164	64.5275	50.5499	77.1591	85.4926	61.1177	80.217	49.854
688.394	C38 H75 O7 N1 P1	PO7NC38H75	-196.33ppm	PE-O [33:1]	PE-O [15:0 / 18:1]	33757.3	28063.8	30313.2	35592.8	42667.7	32678.5	32681.1	31135.6	177.456	165.21	148.635	222.668	214.989	157.022	190.451	164.404
688.394	C38 H75 O7 N1 P1	PO7NC38H75	-196.33ppm	PE-O [33:1]	PE-O [17:0 / 16:1]	33757.3	28063.8	30313.2	35592.8	42667.7	32678.5	32681.1	31135.6	2323.58	2483.81	2160.81	3390.43	3592.49	2408.23	3095.25	2562.51
688.394	C38 H75 O7 N1 P1	PO7NC38H75	-196.33ppm	PE-O [33:1]	PE-O [17:1 / 16:0]	33757.3	28063.8	30313.2	35592.8	42667.7	32678.5	32681.1	31135.6	767.261	752.628	721.982	1060.55	1080.74	748.518	965.284	760.653
690.504	C38 H77 O7 N1 P1	PO7NC38H77	-58.30ppm	PE-O [33:0]	PE-O [17:0 / 16:0]	7032.39	5732.75	6384.36	7333.25	8934.14	6682.48	6912.94	6464.99	666.74	633.11	729.281	899.1	904.478	791.587	1018.23	739.065
700.543	C39 H75 O7 N1 P1	PO7NC39H75	19.83ppm	PE-O [34:2]	PE-O [18:1 / 16:1]	3311.08	3425.98	2943.89	3150.48	3920.73	2897.83	3008.69	2790.61	116.699	91.379	110.709	86.6792	153.278	100.931	114.576	98.9722
700.543	C39 H75 O7 N1 P1	PO7NC39H75	19.83ppm	PE-O [34:2]	PE-O [17:1 / 17:1]	3311.08	3425.98	2943.89	3150.48	3920.73	2897.83	3008.69	2790.61	147.397	110.926	130.924	113.086	202.812	131.562	151.065	151.311
702.42	C39 H77 O7 N1 P1	PO7NC39H77	-177.20ppm	PE-O [34:1]	PE-O [18:1 / 16:0]	71117.4	58892.9	62852.8	74408.1	93334.8	69712.2	71425.1	67229.5	1541.33	1549.08	1462.51	2461.14	2463.85	1452.8	2065.25	1540.69
702.42	C39 H77 O7 N1 P1	PO7NC39H77	-177.20ppm	PE-O [34:1]	PE-O [17:0 / 17:1]	71117.4	58892.9	62852.8	74408.1	93334.8	69712.2	71425.1	67229.5	5523.63	5627.19	5421.09	9016.18	8991.01	5333.14	7330.57	5635.35
714.494	C40 H77 O7 N1 P1	PO7NC40H77	-70.23ppm	PE-O [35:2]	PE-O [19:1 / 16:1]	21963.4	17100.2	19205.6	22266.3	27193.9	20560.8	20463	19945.2	1368.43	1291.81	1192.87	1746.28	1801.98	1149.23	1483.75	1182.4
714.494	C40 H77 O7 N1 P1	PO7NC40H77	-70.23ppm	PE-O [35:2]	PE-O [18:1 / 17:1]	21963.4	17100.2	19205.6	22266.3	27193.9	20560.8	20463	19945.2	182.865	163.074	158.525	199.479	214.457	137.57	183.731	134.137
714.494	C40 H77 O7 N1 P1	PO7NC40H77	-70.23ppm	PE-O [35:2]	PE-O [17:1 / 18:1]	21963.4	17100.2	19205.6	22266.3	27193.9	20560.8	20463	19945.2	757.953	682.351	646.6	898.262	980.111	595.206	776.992	591.996
716.521	C40 H79 O7 N1 P1	PO7NC40H79	-54.19ppm	PE-O [35:1]	PE-O [17:1 / 18:0]	46424.3	37848.3	41903.1	49117.3	58996	45792	46594.3	43768.7	26.9557	28.19	6.61133	42.4802	18.7242	30.9671	37.3794	28.5085
716.521	C40 H79 O7 N1 P1	PO7NC40H79	-54.19ppm	PE-O [35:1]	PE-O [17:0 / 18:1]	46424.3	37848.3	41903.1	49117.3	58996	45792	46594.3	43768.7	5525.87	5296.02	4162.08	7218.9	7012.02	4877.34	5533.21	5099.74
716.521	C40 H79 O7 N1 P1	PO7NC40H79	-54.19ppm	PE-O [35:1]	PE-O [19:1 / 16:0]	46424.3	37848.3	41903.1	49117.3	58996	45792	46594.3	43768.7	1505.31	1439.38	1119.62	1988.11	1903.74	1318.75	1561.46	1373.35
716.521	C40 H79 O7 N1 P1	PO7NC40H79	-54.19ppm	PE-O [35:1]	PE-O [19:0 / 16:1]	46424.3	37848.3	41903.1	49117.3	58996	45792	46594.3	43768.7	313.212	299.969	269.682	447.807	279.239	221.882	325.029	279.174
720.527	C41 H71 O7 N1 P1	PO7NC41H71	41.20ppm	PE-O [36:6]	PE-O [20:5 / 16:1]	824.705	1601.29	1757.83	866.774	1004.83	739.946	745.228	642.782	253.271	28.5271	14.5914	23.1218	204.825	16.6971	15.7252	131.883
722.556	C41 H73 O7 N1 P1	PO7NC41H73	59.86ppm	PE-O [36:5]	PE-O [20:5 / 16:0]	514.926	1817.55	1243.32	505.823	355.336	199.633	514.662	322.085	88.6855	112.471	7.45602	-1	239.284	24.926	9.23757	119.557
728.44	C41 H79 O7 N1 P1	PO7NC41H79	-165.15ppm	PE-O [36:2]	PE-O [20:1 / 16:1]	16775.1	14414.9	12921.3	16309.4	23987.8	17834.3	18304.3	18072.8	45.0305	35.6742	32.957	45.4379	49.5608	23.6839	57.9182	29.1758
728.44	C41 H79 O7 N1 P1	PO7NC41H79	-165.15ppm	PE-O [36:2]	PE-O [18:1 / 18:1]	16775.1	14414.9	12921.3	16309.4	23987.8	17834.3	18304.3	18072.8	618.807	438.801	427.722	664.399	666.461	447.7	680.707	527.198
728.44	C41 H79 O7 N1 P1	PO7NC41H79	-165.15ppm	PE-O [36:2]	PE-O [19:1 / 17:1]	16775.1	14414.9	12921.3	16309.4	23987.8	17834.3	18304.3	18072.8	1431.1	1063.01	1017.79	1597.82	1612.1	1111.16	1573.57	1246.47
730.513	C41 H81 O7 N1 P1	PO7NC41H81	-85.45ppm	PE-O [36:1]	PE-O [19:1 / 17:0]	11275.1	9450.62	9429.73	11272.3	15597.2	11026.9	11065.9	11096.9	33.6314	21.4541	13.2265	30.4787	42.4097	32.0705	36.3255	6.58222
730.513	C41 H81 O7 N1 P1	PO7NC41H81	-85.45ppm	PE-O [36:1]	PE-O [17:0 / 19:1]	11275.1	9450.62	9429.73	11272.3	15597.2	11026.9	11065.9	11096.9	1348.81	1140.67	1054.46	1329.62	1397.62	1101.98	1501.97	1116.2
730.513	C41 H81 O7 N1 P1	PO7NC41H81	-85.45ppm	PE-O [36:1]	PE-O [20:1 / 16:0]	11275.1	9450.62	9429.73	11272.3	15597.2	11026.9	11065.9	11096.9	301.498	272.973	237.006	294.609	334.137	240.316	329.663	246.455
742.385	C42 H81 O7 N1 P1	PO7NC42H81	-257.49ppm	PE-O [37:2]	PE-O [19:1 / 18:1]	32340.3	26403.7	28930.2	33690.3	42508.3	32546.2	31850.5	31377.3	3257.03	3021.8	2821.83	4848.95	4368.63	3010.58	3926.95	3045.59
744.518	C42 H83 O7 N1 P1	PO7NC42H83	-97.94ppm	PE-O [37:1]	PE-O [19:1 / 18:0]	3566.08	3340.51	3134.65	3366.01	3973.14	2896.51	3201.2	3298.59	53.0439	19.6123	39.4109	10.1941	60.7223	78.925	22.6833	43.9608
744.518	C42 H83 O7 N1 P1	PO7NC42H83	-97.94ppm	PE-O [37:1]	PE-O [19:0 / 18:1]	3566.08	3340.51	3134.65	3366.01	3973.14	2896.51	3201.2	3298.59	20.1805	7.42238	290.762	3.93059	716.47	607.76	445.682	38.9612
746.706	C43 H73 O7 N1 P1	PO7NC43H73	258.02ppm	PE-O [38:7]	PE-O [22:6 / 16:1]	5709.61	5785.83	5037.76	6071.01	4030.96	5510.69	5848.12	3715.55	38.1708	0	96.8021	0	42.7569	35.5091	60.196	76.4006
748.515	C43 H75 O7 N1 P1	PO7NC43H75	-17.57ppm	PE-O [38:6]	PE-O [20:5 / 18:1]	2077.35	3215.93	2024.55	1827.54	606.257	1659.28	2300.77	726.37	1720.07	325.69	270.675	1023.39	2441.62	1092.86	474.476	1682.33
748.515	C43 H75 O7 N1 P1	PO7NC43H75	-17.57ppm	PE-O [38:6]	PE-O [22:6 / 16:0]	2077.35	3215.93	2024.55	1827.54	606.257	1659.28	2300.77	726.37	690.167	118.684	106.649	383.743	878.705	397.238	185.476	602.928
756.49	C43 H83 O7 N1 P1	PO7NC43H83	-134.56ppm	PE-O [38:2]	PE-O [19:1 / 19:1]	4830.02	4253.55	4266.16	4722.74	5903.74	4630.55	4757.71	4866.83	215.86	248.156	312.421	218.243	384.959	287.295	287.622	291.192
756.49	C43 H83 O7 N1 P1	PO7NC43H83	-134.56ppm	PE-O [38:2]	PE-O [20:1 / 18:1]	4830.02	4253.55	4266.16	4722.74	5903.74	4630.55	4757.71	4866.83	80.0801	109.865	135.767	88.2452	157.721	128.228	113.763	107.242
760.518	C44 H75 O7 N1 P1	PO7NC44H75	-14.64ppm	PE-O [39:7]	PE-O [22:6 / 17:1]	2701.83	5278.84	4161.03	3411.32	3195.13	2199.68	3785.6	2850.01	0	289.128	0	0	90.985	48.6207	0	126.022
762.523	C44 H77 O7 N1 P1	PO7NC44H77	-28.46ppm	PE-O [39:6]	PE-O [20:5 / 19:1]	967.265	2269.32	2292.49	813.438	673.339	563.963	1299.14	597.732	359.641	69.7979	91.7319	249.979	653.847	352.803	245.221	133.125
774.506	C45 H77 O7 N1 P1	PO7NC45H77	-49.06ppm	PE-O [40:7]	PE-O [22:6 / 18:1]	551.834	676.514	2426.93	1833.91	68.2432	1253.82	2154.2	1008.87	2330.44	1275.91	1937.52	3009.3	4101.53	1757.15	1354.87	2201.44
776.53	C45 H79 O7 N1 P1	PO7NC45H79	-38.22ppm	PE-O [40:6]	PE-O [22:5 / 18:1]	1186.48	3526.85	2398.72	1375.47	604.71	824.398	1767.47	1032.58	5.85199	42.668	15.79	96.2499	4.85687	4.95895	4.30851	63.0596
788.482	C46 H79 O7 N1 P1	PO7NC46H79	-98.28ppm	PE-O [41:7]	PE-O [22:6 / 19:1]	163.899	2262.69	1005.54	555.122	392.676	293.006	928.871	569.29	228.158	44.3196	178.128	170.276	309.226	159.982	119.577	183.312
###	Phosphatidylglycerol
691.538	C36 H68 O10 P1	PO10C36H68	119.94ppm	PG [30:1]	PG [16:0 / 14:1]	404.738	790.785	109.53	470.333	286.677	191.106	114.858	223.631	20.621	7.91148	264.177	5.28464	57.5758	42.4413	99.7846	34.2085
693.573	C36 H70 O10 P1	PO10C36H70	146.96ppm	PG [30:0]	PG [16:0 / 14:0]	2156.63	2139.81	2117.46	2088.62	2255.46	1719.69	1652.79	1737.86	100.903	72.4271	73.2803	98.7743	130.017	93.4776	82.559	100.443
717.518	C38 H70 O10 P1	PO10C38H70	65.69ppm	PG [32:2]	PG [16:1 / 16:1]	1514.53	1513.78	1603.69	1556.44	2493.16	1828.93	1374.46	1384.98	-1	-1	-1	13.7199	51.7934	20.5239	13.2961	18.418
719.509	C38 H72 O10 P1	PO10C38H72	30.78ppm	PG [32:1]	PG [16:0 / 16:1]	11472.9	10186.6	10067.8	12361.2	13635.5	9908.59	10388.5	9968.86	897.874	772.32	822.962	1031.04	1227.83	791.33	835.18	772.639
719.509	C38 H72 O10 P1	PO10C38H72	30.78ppm	PG [32:1]	PG [18:1 / 14:0]	11472.9	10186.6	10067.8	12361.2	13635.5	9908.59	10388.5	9968.86	144.237	70.9029	112.497	36.6638	52.8423	12.7844	14.9557	76.7674
721.545	C38 H74 O10 P1	PO10C38H74	58.69ppm	PG [32:0]	PG [16:0 / 16:0]	3574.31	4074.57	3354.34	3794.93	4158.85	3040.85	3201.99	2812.68	175.555	170.332	198.047	238.697	241.158	179.015	195.573	186.464
727.593	C39 H68 O10 P1	PO10C39H68	189.06ppm	PG [33:4]	PG [18:1 / 15:3]	1404.9	1526.21	2465.4	1714.71	0	0	0	0	37.796	28.8482	31.7776	0	55.6434	0	0	30.3473
731.526	C39 H72 O10 P1	PO10C39H72	54.07ppm	PG [33:2]	PG [17:1 / 16:1]	791.302	1181.85	1085.65	917.207	875.405	861.637	932.965	526.986	17.6957	36.4408	36.3366	22.8629	48.1869	41.3432	18.977	79.611
733.407	C39 H74 O10 P1	PO10C39H74	-129.66ppm	PG [33:1]	PG [17:1 / 16:0]	32575.5	29050.5	29567.8	33779.9	39869.1	28407	28582.2	27271.2	2027.37	1993.87	1742.16	2673.41	2982.07	1837.34	2044.14	1780.33
733.407	C39 H74 O10 P1	PO10C39H74	-129.66ppm	PG [33:1]	PG [19:1 / 14:0]	32575.5	29050.5	29567.8	33779.9	39869.1	28407	28582.2	27271.2	38.8043	27.1723	12.1596	38.8544	69.3839	10.543	56.3315	6.98952
745.496	C40 H74 O10 P1	PO10C40H74	-9.17ppm	PG [34:2]	PG [18:2 / 16:0]	9794.86	8706.67	9473.92	10187.6	12790.4	9095.84	8869.66	8359.07	23.7818	10.6774	13.8544	13.0787	22.8041	19.8887	17.495	12.229
745.496	C40 H74 O10 P1	PO10C40H74	-9.17ppm	PG [34:2]	PG [17:1 / 17:1]	9794.86	8706.67	9473.92	10187.6	12790.4	9095.84	8869.66	8359.07	45.4675	31.3873	35.3845	56.2742	65.5629	48.653	42.1356	47.5406
745.496	C40 H74 O10 P1	PO10C40H74	-9.17ppm	PG [34:2]	PG [18:1 / 16:1]	9794.86	8706.67	9473.92	10187.6	12790.4	9095.84	8869.66	8359.07	881.039	652.098	776.645	918.123	1055.56	718.705	634.791	739.132
747.521	C40 H76 O10 P1	PO10C40H76	3.87ppm	PG [34:1]	PG [18:0 / 16:1]	37886.7	33896.2	36358.3	40868.5	52212.5	32972.6	33243.7	34486	155.665	128.46	62.3886	284.488	212.626	48.5137	57.3861	101.357
747.521	C40 H76 O10 P1	PO10C40H76	3.87ppm	PG [34:1]	PG [18:1 / 16:0]	37886.7	33896.2	36358.3	40868.5	52212.5	32972.6	33243.7	34486	3475.29	3295.24	2933.91	4596.05	5178.89	3178.74	3290.45	3137.1
759.517	C41 H76 O10 P1	PO10C41H76	-1.25ppm	PG [35:2]	PG [19:1 / 16:1]	8587.15	7957.2	7572.75	8719.66	10865.6	7793.53	7553.45	7063.55	66.8589	53.1235	27.185	53.1497	86.03	51.6023	60.3287	29.4001
759.517	C41 H76 O10 P1	PO10C41H76	-1.25ppm	PG [35:2]	PG [18:1 / 17:1]	8587.15	7957.2	7572.75	8719.66	10865.6	7793.53	7553.45	7063.55	577.94	508.891	486.765	651.283	832.731	537.246	579.163	475.589
761.51	C41 H78 O10 P1	PO10C41H78	-31.68ppm	PG [35:1]	PG [19:1 / 16:0]	12698.6	11805.2	12119.6	13381	15920.8	11595.5	11538.8	11184.5	1158.59	973.575	998.831	1296.8	1429.34	928.767	1043.54	888.884
761.51	C41 H78 O10 P1	PO10C41H78	-31.68ppm	PG [35:1]	PG [18:0 / 17:1]	12698.6	11805.2	12119.6	13381	15920.8	11595.5	11538.8	11184.5	105.936	18.6042	122.122	199.521	133.151	54.1555	74.8071	124.312
773.506	C42 H78 O10 P1	PO10C42H78	-36.41ppm	PG [36:2]	PG [19:1 / 17:1]	41605.8	36986.8	36348	41755.2	51133.8	35343.1	35872.7	34537.2	56.3973	59.7327	31.5314	73.3296	68.296	40.7012	56.4236	52.791
773.506	C42 H78 O10 P1	PO10C42H78	-36.41ppm	PG [36:2]	PG [18:1 / 18:1]	41605.8	36986.8	36348	41755.2	51133.8	35343.1	35872.7	34537.2	3035.32	2931.71	2733.91	3855.05	4536.07	2924.12	2993.54	2913.82
775.519	C42 H80 O10 P1	PO10C42H80	-38.64ppm	PG [36:1]	PG [20:1 / 16:0]	2236.62	3849.63	2373.79	2320	3119.22	1551.29	2205.05	2144.82	27.0911	26.9429	20.39	16.2346	37.0458	24.3946	28.5309	13.9856
787.475	C43 H80 O10 P1	PO10C43H80	-94.85ppm	PG [37:2]	PG [19:1 / 18:1]	5796.17	4917.26	5438.21	6354.96	7534.34	5464.08	5037.69	5046.65	435.32	353.32	408.331	468.845	600.029	403.147	477.146	405.036
801.339	C44 H82 O10 P1	PO10C44H82	-282.65ppm	PG [38:2]	PG [19:1 / 19:1]	2842.4	2042.35	2070.78	2615.27	3678.38	2407.82	2488.08	2786.63	11.7896	12.464	6.28037	7.76785	14.8497	8.2264	10.8903	9.88954
801.339	C44 H82 O10 P1	PO10C44H82	-282.65ppm	PG [38:2]	PG [20:1 / 18:1]	2842.4	2042.35	2070.78	2615.27	3678.38	2407.82	2488.08	2786.63	117.323	93.525	157.521	40.9663	104.826	71.132	124.328	123.087
###	Phosphatidylinositol
###	Phosphatidylserine

## Sheet: Ecoli7500
	Lipid identification with data acquired in with a resolution of 7,500 for MS and 300 for MS/MS
	Result: 33 PE-O (false positive)
MASS	CHEMSC	COMPSC	ERROR	NAME	SPECIE	PRECURINTENS:090831_neg_LIT_coli_7500_a.mzXML	PRECURINTENS:090831_neg_LIT_coli_7500_b.mzXML	PRECURINTENS:090831_neg_LIT_coli_7500_c.mzXML	PRECURINTENS:090831_neg_LIT_coli_7500_d.mzXML	PRECURINTENS:090831_neg_LIT_coli_7500_e.mzXML	PRECURINTENS:090831_neg_LIT_coli_7500_g.mzXML	FAS:090831_neg_LIT_coli_7500_a.mzXML	FAS:090831_neg_LIT_coli_7500_b.mzXML	FAS:090831_neg_LIT_coli_7500_c.mzXML	FAS:090831_neg_LIT_coli_7500_d.mzXML	FAS:090831_neg_LIT_coli_7500_e.mzXML	FAS:090831_neg_LIT_coli_7500_g.mzXML
###	PhosphatidicAcid
###	Phosphatidylethanolamine
660.462	C35 H67 O8 N1 P1	PO8NC35H67	1.37ppm	PE [30:1]	PE [14:1 / 16:0]	52309.6	56602.5	55588.7	44763.8	50297.9	50079	87.6911	94.3061	80.9467	83.8055	85.3274	80.3131
660.462	C35 H67 O8 N1 P1	PO8NC35H67	1.37ppm	PE [30:1]	PE [14:0 / 16:1]	52309.6	56602.5	55588.7	44763.8	50297.9	50079	98.713	101.855	100.843	113.068	92.1794	109.96
662.476	C35 H69 O8 N1 P1	PO8NC35H69	-0.50ppm	PE [30:0]	PE [14:0 / 16:0]	156319	169624	165994	127815	142675	135874	512.669	589.88	567.709	544.946	645.411	450.318
674.477	C36 H69 O8 N1 P1	PO8NC36H69	0.65ppm	PE [31:1]	PE [14:0 / 17:1]	28291.9	28846.4	27911.5	22408.2	24781.8	22200.9	85.7319	108.853	113.883	125.358	103.877	84.2967
686.478	C37 H69 O8 N1 P1	PO8NC37H69	2.51ppm	PE [32:2]	PE [16:1 / 16:1]	36836.2	41145.7	39273.9	31754.9	34237	34630.8	110.165	127.708	119.245	125.801	110.626	88.9314
686.478	C37 H69 O8 N1 P1	PO8NC37H69	2.51ppm	PE [32:2]	PE [14:1 / 18:1]	36836.2	41145.7	39273.9	31754.9	34237	34630.8	40.639	43.0138	38.8196	41.8009	38.7695	41.5124
688.493	C37 H71 O8 N1 P1	PO8NC37H71	1.42ppm	PE [32:1]	PE [14:0 / 18:1]	695777	752298	748152	594510	654416	619553	201.244	182.776	181.918	158.886	191.18	184.658
688.493	C37 H71 O8 N1 P1	PO8NC37H71	1.42ppm	PE [32:1]	PE [16:1 / 16:0]	695777	752298	748152	594510	654416	619553	3141.85	2956.09	3090.35	2297.94	2786.21	2692.51
690.506	C37 H73 O8 N1 P1	PO8NC37H73	-2.50ppm	PE [32:0]	PE [16:0 / 16:0]	137150	148281	149435	116757	128193	109336	607.356	545.525	691.318	560.57	735.454	572.312
700.493	C38 H71 O8 N1 P1	PO8NC38H71	1.60ppm	PE [33:2]	PE [16:1 / 17:1]	56574.4	59367.9	58384.1	48723.5	52352.6	41054.2	166.119	199.581	210.687	203.293	178.934	167.121
702.509	C38 H73 O8 N1 P1	PO8NC38H73	1.05ppm	PE [33:1]	PE [16:0 / 17:1]	1.44822e+06	1.54697e+06	1.57271e+06	1.25057e+06	1.37323e+06	1.14265e+06	8454.86	5730.38	7552.02	5667.84	8633.94	5429.5
714.508	C39 H73 O8 N1 P1	PO8NC39H73	0.47ppm	PE [34:2]	PE [16:1 / 18:1]	434954	469910	469995	374635	411782	385108	1660.94	1770.85	1999.62	1434.03	2036.57	1512.87
714.508	C39 H73 O8 N1 P1	PO8NC39H73	0.47ppm	PE [34:2]	PE [17:1 / 17:1]	434954	469910	469995	374635	411782	385108	124.816	121.001	145.335	114.176	168.488	98.2684
716.524	C39 H75 O8 N1 P1	PO8NC39H75	-0.16ppm	PE [34:1]	PE [16:0 / 18:1]	1.19964e+06	1.29008e+06	1.30338e+06	1.03446e+06	1.13537e+06	969980	6774.66	5664.75	6405.33	4799.43	7382.06	4636.83
716.524	C39 H75 O8 N1 P1	PO8NC39H75	-0.16ppm	PE [34:1]	PE [16:1 / 18:0]	1.19964e+06	1.29008e+06	1.30338e+06	1.03446e+06	1.13537e+06	969980	125.983	91.6521	87.9405	211.969	188.58	62.2347
728.523	C40 H75 O8 N1 P1	PO8NC40H75	-0.74ppm	PE [35:2]	PE [17:1 / 18:1]	333416	354941	357872	282780	313130	264074	1613.06	1530.48	1907.3	1427.62	1993.08	1335.11
728.523	C40 H75 O8 N1 P1	PO8NC40H75	-0.74ppm	PE [35:2]	PE [16:1 / 19:1]	333416	354941	357872	282780	313130	264074	79.1492	70.6658	86.9847	60.5612	90.8512	69.964
730.54	C40 H77 O8 N1 P1	PO8NC40H77	1.24ppm	PE [35:1]	PE [16:0 / 19:1]	225525	239339	245671	193848	212454	151743	1072.4	1112.18	1615.07	1285.26	1392.31	969.677
730.54	C40 H77 O8 N1 P1	PO8NC40H77	1.24ppm	PE [35:1]	PE [17:1 / 18:0]	225525	239339	245671	193848	212454	151743	36.801	36.1306	63.398	53.3642	51.1501	26.6605
730.54	C40 H77 O8 N1 P1	PO8NC40H77	1.24ppm	PE [35:1]	PE [17:0 / 18:1]	225525	239339	245671	193848	212454	151743	17.1188	27.0267	25.4544	22.2014	14.4805	28.8482
742.54	C41 H77 O8 N1 P1	PO8NC41H77	0.59ppm	PE [36:2]	PE [18:1 / 18:1]	710310	766746	769916	612611	670966	583368	3782.02	3583.58	3947.1	2883	4039.83	2908.97
742.54	C41 H77 O8 N1 P1	PO8NC41H77	0.59ppm	PE [36:2]	PE [17:1 / 19:1]	710310	766746	769916	612611	670966	583368	85.1122	70.6529	90.4499	74.4574	100.68	53.0223
744.546	C41 H79 O8 N1 P1	PO8NC41H79	-12.41ppm	PE [36:1]	PE [18:1 / 18:0]	23404.8	27509.8	26204	22091.8	23391.3	18112.9	-1	123.31	80.3418	55.8036	144.455	77.3867
744.546	C41 H79 O8 N1 P1	PO8NC41H79	-12.41ppm	PE [36:1]	PE [16:0 / 20:1]	23404.8	27509.8	26204	22091.8	23391.3	18112.9	35.0302	42.7371	36.5478	32.4034	44.5866	33.0446
744.546	C41 H79 O8 N1 P1	PO8NC41H79	-12.41ppm	PE [36:1]	PE [17:1 / 19:0]	23404.8	27509.8	26204	22091.8	23391.3	18112.9	8.47478	13.2377	6.31119	5.54765	5.36976	6.05857
756.555	C42 H79 O8 N1 P1	PO8NC42H79	-0.32ppm	PE [37:2]	PE [18:1 / 19:1]	76459.7	84638.3	86494.3	67303.7	73792.9	54460.9	405.554	432.981	560.483	490.213	530.675	308.906
758.541	C42 H81 O8 N1 P1	PO8NC42H81	-38.80ppm	PE [37:1]	PE [18:1 / 19:0]	1679.33	2952.41	3573.26	1981.69	2270.97	2815.28	63.0129	49.7524	54.4267	59.6149	56.4084	39.5323
###	Phosphatidylethanolamineether
660.462	C36 H71 O7 N1 P1	PO7NC36H71	-53.72ppm	PE-O [31:1]	PE-O [17:0 / 14:1]	52309.6	56602.5	55588.7	44763.8	50297.9	50079	81.4396	79.4362	70.9648	64.503	81.6442	68.2107
660.462	C36 H71 O7 N1 P1	PO7NC36H71	-53.72ppm	PE-O [31:1]	PE-O [15:0 / 16:1]	52309.6	56602.5	55588.7	44763.8	50297.9	50079	89.2864	86.0843	90.1026	93.4747	78.3689	102.367
662.476	C36 H73 O7 N1 P1	PO7NC36H73	-55.42ppm	PE-O [31:0]	PE-O [17:0 / 14:0]	156319	169624	165994	127815	142675	135874	431.237	469.667	461.739	452.191	530.654	429.851
662.476	C36 H73 O7 N1 P1	PO7NC36H73	-55.42ppm	PE-O [31:0]	PE-O [15:0 / 16:0]	156319	169624	165994	127815	142675	135874	153.203	194.876	166.471	162.155	201.477	73.7137
674.477	C37 H73 O7 N1 P1	PO7NC37H73	-53.30ppm	PE-O [32:1]	PE-O [15:0 / 17:1]	28291.9	28846.4	27911.5	22408.2	24781.8	22200.9	72.6616	100.733	103.781	113.855	94.8753	77.0287
686.478	C38 H73 O7 N1 P1	PO7NC38H73	-50.49ppm	PE-O [33:2]	PE-O [17:1 / 16:1]	36836.2	41145.7	39273.9	31754.9	34237	34630.8	125.663	139.365	133.332	141.581	123.712	98.2823
688.493	C38 H75 O7 N1 P1	PO7NC38H75	-51.43ppm	PE-O [33:1]	PE-O [17:1 / 16:0]	695777	752298	748152	594510	654416	619553	780.989	762.177	790.232	606.991	724.205	645.357
688.493	C38 H75 O7 N1 P1	PO7NC38H75	-51.43ppm	PE-O [33:1]	PE-O [19:1 / 14:0]	695777	752298	748152	594510	654416	619553	63.7325	54.8553	59.5437	47.9133	54.4137	71.0009
688.493	C38 H75 O7 N1 P1	PO7NC38H75	-51.43ppm	PE-O [33:1]	PE-O [17:0 / 16:1]	695777	752298	748152	594510	654416	619553	2729.69	2561.82	2695.1	1986.39	2399.68	2402.86
688.493	C38 H75 O7 N1 P1	PO7NC38H75	-51.43ppm	PE-O [33:1]	PE-O [15:0 / 18:1]	695777	752298	748152	594510	654416	619553	155.291	146.023	130.126	127.904	148.072	133.949
690.506	C38 H77 O7 N1 P1	PO7NC38H77	-55.20ppm	PE-O [33:0]	PE-O [17:0 / 16:0]	137150	148281	149435	116757	128193	109336	685.695	621.465	786.764	626.327	817.079	647.246
700.493	C39 H75 O7 N1 P1	PO7NC39H75	-50.35ppm	PE-O [34:2]	PE-O [17:1 / 17:1]	56574.4	59367.9	58384.1	48723.5	52352.6	41054.2	105.616	122.437	134.758	119.608	115.619	111.118
700.493	C39 H75 O7 N1 P1	PO7NC39H75	-50.35ppm	PE-O [34:2]	PE-O [18:1 / 16:1]	56574.4	59367.9	58384.1	48723.5	52352.6	41054.2	77.5802	100.811	97.5536	103.404	80.9373	78.2579
702.509	C39 H77 O7 N1 P1	PO7NC39H77	-50.74ppm	PE-O [34:1]	PE-O [18:1 / 16:0]	1.44822e+06	1.54697e+06	1.57271e+06	1.25057e+06	1.37323e+06	1.14265e+06	2031.3	1369.96	1799.35	1364.99	2061.5	1253.39
702.509	C39 H77 O7 N1 P1	PO7NC39H77	-50.74ppm	PE-O [34:1]	PE-O [17:0 / 17:1]	1.44822e+06	1.54697e+06	1.57271e+06	1.25057e+06	1.37323e+06	1.14265e+06	7392.08	5041.63	6583.65	4965.17	7533.51	4768.73
714.508	C40 H77 O7 N1 P1	PO7NC40H77	-50.45ppm	PE-O [35:2]	PE-O [19:1 / 16:1]	434954	469910	469995	374635	411782	385108	1209.38	1308.52	1447.95	1044.95	1488.76	1150.45
714.508	C40 H77 O7 N1 P1	PO7NC40H77	-50.45ppm	PE-O [35:2]	PE-O [17:1 / 18:1]	434954	469910	469995	374635	411782	385108	658.961	684.917	789.925	567.397	799.006	564.737
714.508	C40 H77 O7 N1 P1	PO7NC40H77	-50.45ppm	PE-O [35:2]	PE-O [18:1 / 17:1]	434954	469910	469995	374635	411782	385108	132.892	134.952	162.029	130.241	181.035	109.339
716.524	C40 H79 O7 N1 P1	PO7NC40H79	-50.94ppm	PE-O [35:1]	PE-O [19:1 / 16:0]	1.19964e+06	1.29008e+06	1.30338e+06	1.03446e+06	1.13537e+06	969980	1585.63	1422.24	1603.8	1117.29	1710.02	1098.46
716.524	C40 H79 O7 N1 P1	PO7NC40H79	-50.94ppm	PE-O [35:1]	PE-O [17:0 / 18:1]	1.19964e+06	1.29008e+06	1.30338e+06	1.03446e+06	1.13537e+06	969980	5922.6	4869.18	5530.33	4248.94	6488.61	4058.68
716.524	C40 H79 O7 N1 P1	PO7NC40H79	-50.94ppm	PE-O [35:1]	PE-O [19:0 / 16:1]	1.19964e+06	1.29008e+06	1.30338e+06	1.03446e+06	1.13537e+06	969980	113.615	80.8375	75.7099	196.784	174.215	51.2594
728.523	C41 H79 O7 N1 P1	PO7NC41H79	-50.68ppm	PE-O [36:2]	PE-O [18:1 / 18:1]	333416	354941	357872	282780	313130	264074	485.937	504.666	623.772	444.19	633.224	398.213
728.523	C41 H79 O7 N1 P1	PO7NC41H79	-50.68ppm	PE-O [36:2]	PE-O [19:1 / 17:1]	333416	354941	357872	282780	313130	264074	1297.66	1177.92	1492.56	1170.75	1587.8	1080.36
730.54	C41 H81 O7 N1 P1	PO7NC41H81	-48.57ppm	PE-O [36:1]	PE-O [20:1 / 16:0]	225525	239339	245671	193848	212454	151743	223.396	232.334	330.975	272.618	292.439	206.949
730.54	C41 H81 O7 N1 P1	PO7NC41H81	-48.57ppm	PE-O [36:1]	PE-O [17:0 / 19:1]	225525	239339	245671	193848	212454	151743	949.315	983.588	1430.53	1143.09	1234.29	862.473
730.54	C41 H81 O7 N1 P1	PO7NC41H81	-48.57ppm	PE-O [36:1]	PE-O [19:1 / 17:0]	225525	239339	245671	193848	212454	151743	22.5016	33.5723	26.3736	24.4428	18.8346	30.5644
742.54	C42 H81 O7 N1 P1	PO7NC42H81	-48.41ppm	PE-O [37:2]	PE-O [19:1 / 18:1]	710310	766746	769916	612611	670966	583368	4210.21	3962.46	4357.4	3215.24	4490.1	3239.66
742.54	C42 H81 O7 N1 P1	PO7NC42H81	-48.41ppm	PE-O [37:2]	PE-O [20:1 / 17:1]	710310	766746	769916	612611	670966	583368	52.0355	47.1618	50.4029	37.833	50.3525	33.2856
742.54	C42 H81 O7 N1 P1	PO7NC42H81	-48.41ppm	PE-O [37:2]	PE-O [18:1 / 19:1]	710310	766746	769916	612611	670966	583368	44.0325	36.167	40.047	36.6244	57.6349	26.7623
744.546	C42 H83 O7 N1 P1	PO7NC42H83	-61.28ppm	PE-O [37:1]	PE-O [19:0 / 18:1]	23404.8	27509.8	26204	22091.8	23391.3	18112.9	2.90707	108.679	78.0142	30.6175	114.386	60.7358
744.546	C42 H83 O7 N1 P1	PO7NC42H83	-61.28ppm	PE-O [37:1]	PE-O [17:0 / 20:1]	23404.8	27509.8	26204	22091.8	23391.3	18112.9	21.0505	20.5679	24.4101	25.8994	30.6703	18.5542
756.555	C43 H83 O7 N1 P1	PO7NC43H83	-48.41ppm	PE-O [38:2]	PE-O [20:1 / 18:1]	76459.7	84638.3	86494.3	67303.7	73792.9	54460.9	122.46	139.475	190.635	149.491	177.474	100.018
756.555	C43 H83 O7 N1 P1	PO7NC43H83	-48.41ppm	PE-O [38:2]	PE-O [19:1 / 19:1]	76459.7	84638.3	86494.3	67303.7	73792.9	54460.9	323.631	329.255	439.755	398.308	400.057	248.422
###	Phosphatidylglycerol
693.471	C36 H70 O10 P1	PO10C36H70	-0.28ppm	PG [30:0]	PG [16:0 / 14:0]	30899.2	32677.6	31639.4	28715.9	28281	29371.3	50.5871	69.5085	52.8212	66.6826	56.6496	57.6644
719.484	C38 H72 O10 P1	PO10C38H72	-4.22ppm	PG [32:1]	PG [16:0 / 16:1]	183641	201337	190737	163238	176237	201018	519.949	524.657	553.12	548.947	568.728	622.957
719.484	C38 H72 O10 P1	PO10C38H72	-4.22ppm	PG [32:1]	PG [18:1 / 14:0]	183641	201337	190737	163238	176237	201018	26.7847	25.1972	41.9101	59.4654	40.1668	39.3072
721.501	C38 H74 O10 P1	PO10C38H74	-1.70ppm	PG [32:0]	PG [16:0 / 16:0]	49105.1	50699.6	53394.7	44483.1	46254.5	45366.9	112.216	142.536	149.102	146.075	149.042	130.68
733.503	C39 H74 O10 P1	PO10C39H74	0.93ppm	PG [33:1]	PG [17:1 / 16:0]	465103	508495	504258	413605	455585	467530	1281.24	1460.57	1410.14	1196.12	1508.69	1343.14
745.499	C40 H74 O10 P1	PO10C40H74	-5.29ppm	PG [34:2]	PG [18:1 / 16:1]	137938	154114	144181	125172	137299	155923	426.927	542.2	517.644	562.075	537.017	533.824
745.499	C40 H74 O10 P1	PO10C40H74	-5.29ppm	PG [34:2]	PG [17:1 / 17:1]	137938	154114	144181	125172	137299	155923	24.0186	28.5432	29.6765	30.383	37.7977	29.9619
747.519	C40 H76 O10 P1	PO10C40H76	0.45ppm	PG [34:1]	PG [18:1 / 16:0]	750091	804336	800899	667179	725660	751484	2839.44	2720.73	2468.25	2262.2	2672.77	2416.35
747.519	C40 H76 O10 P1	PO10C40H76	0.45ppm	PG [34:1]	PG [18:0 / 16:1]	750091	804336	800899	667179	725660	751484	25.1839	21.4523	18.3192	85.252	28.2628	19.4577
759.519	C41 H76 O10 P1	PO10C41H76	0.71ppm	PG [35:2]	PG [19:1 / 16:1]	134620	145575	142631	118377	130809	133810	24.262	29.4197	28.2061	34.3482	41.2269	41.4326
759.519	C41 H76 O10 P1	PO10C41H76	0.71ppm	PG [35:2]	PG [18:1 / 17:1]	134620	145575	142631	118377	130809	133810	329.877	424.508	439.023	434.415	485.99	446.122
761.534	C41 H78 O10 P1	PO10C41H78	0.70ppm	PG [35:1]	PG [19:1 / 16:0]	212578	227971	227287	179105	209658	181872	690.667	644.427	777.205	750.986	692.552	706.704
773.535	C42 H78 O10 P1	PO10C42H78	1.08ppm	PG [36:2]	PG [18:1 / 18:1]	696968	762723	749544	619099	677930	711057	2658.88	2752.06	2501.75	2192.61	2601.37	2415.53
773.535	C42 H78 O10 P1	PO10C42H78	1.08ppm	PG [36:2]	PG [19:1 / 17:1]	696968	762723	749544	619099	677930	711057	35.5325	38.9359	35.9866	31.9562	44.7849	32.0551
775.546	C42 H80 O10 P1	PO10C42H80	-4.84ppm	PG [36:1]	PG [18:0 / 18:1]	23172.1	26501.7	28561.5	24998	24647.7	24142.3	64.2988	64.8376	118.197	48.4046	60.7071	90.7625
775.546	C42 H80 O10 P1	PO10C42H80	-4.84ppm	PG [36:1]	PG [20:1 / 16:0]	23172.1	26501.7	28561.5	24998	24647.7	24142.3	23.1294	15.5173	18.963	21.9388	9.73488	13.365
787.548	C43 H80 O10 P1	PO10C43H80	-2.33ppm	PG [37:2]	PG [19:1 / 18:1]	75168.1	81872.8	83932.8	68181.5	76391.9	72218.4	352.479	378.733	374.736	354.56	382.837	315.057
###	Phosphatidylinositol
###	Phosphatidylserine

## Sheet: Ecoli30000
	Lipid identification with data acquired in with a resolution of 30,000 for MS and 300 for MS/MS
	Result: 10 PE-O (false positive)
MASS	CHEMSC	COMPSC	ERROR	NAME	SPECIE	PRECURINTENS:090831_coli_30000_1.mzXML	PRECURINTENS:090831_coli_30000_2.mzXML	PRECURINTENS:090831_coli_30000_3.mzXML	PRECURINTENS:090831_coli_30000_4.mzXML	FAS:090831_coli_30000_1.mzXML	FAS:090831_coli_30000_2.mzXML	FAS:090831_coli_30000_3.mzXML	FAS:090831_coli_30000_4.mzXML
###	PhosphatidicAcid
699.496	C39 H72 O8 P1	PO8C39H72	-1.39ppm	PA [36:2]	PA [18:1 / 18:1]	3349.86	0	4007.59	3623.25	7.72121	5.4464	16.0134	9.62625
###	Phosphatidylethanolamine
634.445	C33 H65 O8 N1 P1	PO8NC33H65	0.01ppm	PE [28:0]	PE [14:0 / 14:0]	6787.06	5820.87	6836.83	6294.6	10.0695	7.02601	8.54425	12.7449
660.461	C35 H67 O8 N1 P1	PO8NC35H67	-0.04ppm	PE [30:1]	PE [14:0 / 16:1]	52725	50422.9	54125.3	48896.1	110.664	114.03	118.67	125.67
660.461	C35 H67 O8 N1 P1	PO8NC35H67	-0.04ppm	PE [30:1]	PE [14:1 / 16:0]	52725	50422.9	54125.3	48896.1	95.9475	95.2721	120.143	98.5805
662.477	C35 H69 O8 N1 P1	PO8NC35H69	0.23ppm	PE [30:0]	PE [14:0 / 16:0]	164275	147643	167464	156171	716.319	663.132	632.582	728.797
674.477	C36 H69 O8 N1 P1	PO8NC36H69	0.04ppm	PE [31:1]	PE [14:0 / 17:1]	24754.8	21900.3	24246.3	22201.1	150.97	108.525	126.764	155.722
686.477	C37 H69 O8 N1 P1	PO8NC37H69	-0.06ppm	PE [32:2]	PE [16:1 / 16:1]	35960.7	34205.2	37336.8	35137.6	123.511	115.292	143.839	150.192
686.477	C37 H69 O8 N1 P1	PO8NC37H69	-0.06ppm	PE [32:2]	PE [14:1 / 18:1]	35960.7	34205.2	37336.8	35137.6	51.875	28.0323	52.4629	56.6751
688.492	C37 H71 O8 N1 P1	PO8NC37H71	0.21ppm	PE [32:1]	PE [16:1 / 16:0]	735406	681855	759118	714338	3189.95	2832.32	3410.19	3419.18
688.492	C37 H71 O8 N1 P1	PO8NC37H71	0.21ppm	PE [32:1]	PE [14:0 / 18:1]	735406	681855	759118	714338	229.921	199.935	237.057	216.661
690.508	C37 H73 O8 N1 P1	PO8NC37H73	0.63ppm	PE [32:0]	PE [16:0 / 16:0]	61370.1	53757	60332.7	62356.1	834.075	827.43	527.333	851.436
700.49	C38 H71 O8 N1 P1	PO8NC38H71	-2.58ppm	PE [33:2]	PE [16:1 / 17:1]	46434.4	43217.6	45815.4	45053.1	229.241	200.696	229.861	220.468
702.508	C38 H73 O8 N1 P1	PO8NC38H73	-0.03ppm	PE [33:1]	PE [16:0 / 17:1]	1.54288e+06	1.41416e+06	1.54637e+06	1.50529e+06	8141.19	6455.43	8475.09	8080.86
714.508	C39 H73 O8 N1 P1	PO8NC39H73	-0.47ppm	PE [34:2]	PE [16:1 / 18:1]	457443	419852	462569	446153	2078.8	1853.64	2193.47	2054.1
714.508	C39 H73 O8 N1 P1	PO8NC39H73	-0.47ppm	PE [34:2]	PE [17:1 / 17:1]	457443	419852	462569	446153	180.915	130.99	157.197	149.474
716.523	C39 H75 O8 N1 P1	PO8NC39H75	-0.56ppm	PE [34:1]	PE [16:0 / 18:1]	1.23078e+06	1.12786e+06	1.24631e+06	1.21434e+06	6872	6469.11	7309.25	6921.28
716.523	C39 H75 O8 N1 P1	PO8NC39H75	-0.56ppm	PE [34:1]	PE [16:1 / 18:0]	1.23078e+06	1.12786e+06	1.24631e+06	1.21434e+06	194.487	116.483	197.167	150.874
728.523	C40 H75 O8 N1 P1	PO8NC40H75	-0.34ppm	PE [35:2]	PE [17:1 / 18:1]	355562	328021	362542	348995	1938.68	2028.71	1697.48	2101.41
728.523	C40 H75 O8 N1 P1	PO8NC40H75	-0.34ppm	PE [35:2]	PE [16:1 / 19:1]	355562	328021	362542	348995	89.1102	82.7526	78.1108	83.1704
730.539	C40 H77 O8 N1 P1	PO8NC40H77	-0.18ppm	PE [35:1]	PE [16:0 / 19:1]	200083	182286	199818	198046	1581.41	1698.48	1373.81	1784.54
730.539	C40 H77 O8 N1 P1	PO8NC40H77	-0.18ppm	PE [35:1]	PE [17:1 / 18:0]	200083	182286	199818	198046	67.5625	64.6559	56.0091	75.6727
730.539	C40 H77 O8 N1 P1	PO8NC40H77	-0.18ppm	PE [35:1]	PE [17:0 / 18:1]	200083	182286	199818	198046	34.0446	33.4588	39.2756	40.4623
730.539	C40 H77 O8 N1 P1	PO8NC40H77	-0.18ppm	PE [35:1]	PE [16:1 / 19:0]	200083	182286	199818	198046	16.533	8.63353	11.6291	13.6379
732.544	C40 H79 O8 N1 P1	PO8NC40H79	-15.18ppm	PE [35:0]	PE [16:0 / 19:0]	1121.97	1120.78	1820.78	817.915	35.0809	-1	52.0201	26.3636
742.539	C41 H77 O8 N1 P1	PO8NC41H77	-0.18ppm	PE [36:2]	PE [18:1 / 18:1]	744158	684214	747868	730779	4285.98	3957.66	4059.55	4283.92
742.539	C41 H77 O8 N1 P1	PO8NC41H77	-0.18ppm	PE [36:2]	PE [17:1 / 19:1]	744158	684214	747868	730779	101.061	95.6061	94.6478	107.19
756.554	C42 H79 O8 N1 P1	PO8NC42H79	-1.17ppm	PE [37:2]	PE [18:1 / 19:1]	72266.7	66437.7	72577.3	74398.2	626.081	517.007	436.2	632.02
770.57	C43 H81 O8 N1 P1	PO8NC43H81	-1.21ppm	PE [38:2]	PE [19:1 / 19:1]	8775.41	6967.7	9111.15	8742.29	10.0128	11.5515	10.275	19.3776
770.57	C43 H81 O8 N1 P1	PO8NC43H81	-1.21ppm	PE [38:2]	PE [18:1 / 20:1]	8775.41	6967.7	9111.15	8742.29	51.2545	56.0348	58.2882	51.1062
###	Phosphatidylethanolamineether
702.551	C39 H77 O7 N1 P1	PO7NC39H77	8.81ppm	PE-O [34:1]	PE-O [18:1 / 16:0]	4500.13	4498.73	4209.09	4904.45	1976.44	1532.64	2033.52	1944.79
702.551	C39 H77 O7 N1 P1	PO7NC39H77	8.81ppm	PE-O [34:1]	PE-O [17:0 / 17:1]	4500.13	4498.73	4209.09	4904.45	7100.53	5642.11	7409.12	7053.61
716.569	C40 H79 O7 N1 P1	PO7NC40H79	13.23ppm	PE-O [35:1]	PE-O [17:0 / 18:1]	3262.87	2268.05	3850.2	4119.48	6059.69	5685.22	6405.21	6037.29
716.569	C40 H79 O7 N1 P1	PO7NC40H79	13.23ppm	PE-O [35:1]	PE-O [19:1 / 16:0]	3262.87	2268.05	3850.2	4119.48	1578.64	1500.36	1682.56	1628.47
716.569	C40 H79 O7 N1 P1	PO7NC40H79	13.23ppm	PE-O [35:1]	PE-O [19:0 / 16:1]	3262.87	2268.05	3850.2	4119.48	182.133	100.403	179.807	143.359
716.569	C40 H79 O7 N1 P1	PO7NC40H79	13.23ppm	PE-O [35:1]	PE-O [17:1 / 18:0]	3262.87	2268.05	3850.2	4119.48	19.0886	27.4575	31.362	19.2908
722.507	C41 H73 O7 N1 P1	PO7NC41H73	-8.91ppm	PE-O [36:5]	PE-O [20:5 / 16:0]	7001.76	6713.86	6700.62	5485.17	7.38951	1.36617	7.70689	22.1276
728.569	C41 H79 O7 N1 P1	PO7NC41H79	12.23ppm	PE-O [36:2]	PE-O [18:1 / 18:1]	10478.7	8763.25	9390.24	10496.4	615.57	661.01	518.261	677.326
728.569	C41 H79 O7 N1 P1	PO7NC41H79	12.23ppm	PE-O [36:2]	PE-O [19:1 / 17:1]	10478.7	8763.25	9390.24	10496.4	1554.95	1597.66	1379.63	1644.98
728.569	C41 H79 O7 N1 P1	PO7NC41H79	12.23ppm	PE-O [36:2]	PE-O [20:1 / 16:1]	10478.7	8763.25	9390.24	10496.4	51.0476	50.4646	43.3036	52.3085
###	Phosphatidylglycerol
691.457	C36 H68 O10 P1	PO10C36H68	2.50ppm	PG [30:1]	PG [16:0 / 14:1]	10481.6	9499.27	10953.9	9985.34	26.7671	-1	68.7301	12.7911
691.457	C36 H68 O10 P1	PO10C36H68	2.50ppm	PG [30:1]	PG [16:1 / 14:0]	10481.6	9499.27	10953.9	9985.34	20.8892	7.87601	19.2357	12.7901
693.472	C36 H70 O10 P1	PO10C36H70	0.53ppm	PG [30:0]	PG [16:0 / 14:0]	28968.6	28739.5	31365.9	28670.7	69.947	71.9202	85.282	82.6031
717.475	C38 H70 O10 P1	PO10C38H70	5.11ppm	PG [32:2]	PG [16:1 / 16:1]	5562.81	6004.59	6396	5932.1	-1	9.48853	-1	5.71111
719.487	C38 H72 O10 P1	PO10C38H72	-0.42ppm	PG [32:1]	PG [16:0 / 16:1]	251297	242009	275656	255936	741.988	626.303	830.929	755.071
719.487	C38 H72 O10 P1	PO10C38H72	-0.42ppm	PG [32:1]	PG [18:1 / 14:0]	251297	242009	275656	255936	50.8798	37.6188	56.6583	37.9509
721.504	C38 H74 O10 P1	PO10C38H74	1.36ppm	PG [32:0]	PG [16:0 / 16:0]	18141	15918	20044.4	21245.6	161.694	136.613	199.638	132.833
731.487	C39 H72 O10 P1	PO10C39H72	0.48ppm	PG [33:2]	PG [17:1 / 16:1]	10798	10205.6	12111.8	10528.5	29.338	32.6968	43.4657	44.8643
733.502	C39 H74 O10 P1	PO10C39H74	-0.22ppm	PG [33:1]	PG [17:1 / 16:0]	548318	523801	587222	547249	1784.43	1557.5	1761.81	1863.99
745.502	C40 H74 O10 P1	PO10C40H74	-0.28ppm	PG [34:2]	PG [18:1 / 16:1]	196033	189938	213595	201385	680.471	579.101	796.459	778.233
745.502	C40 H74 O10 P1	PO10C40H74	-0.28ppm	PG [34:2]	PG [17:1 / 17:1]	196033	189938	213595	201385	37.3705	25.4288	48.5412	45.661
747.518	C40 H76 O10 P1	PO10C40H76	-0.69ppm	PG [34:1]	PG [18:1 / 16:0]	853495	818725	918017	861070	3122.94	3164.34	3622.16	3317.17
747.518	C40 H76 O10 P1	PO10C40H76	-0.69ppm	PG [34:1]	PG [18:0 / 16:1]	853495	818725	918017	861070	33.3479	33.1605	55.7488	47.0913
759.518	C41 H76 O10 P1	PO10C41H76	-0.79ppm	PG [35:2]	PG [18:1 / 17:1]	160923	152106	170882	162229	502.613	516.7	587.31	672.939
759.518	C41 H76 O10 P1	PO10C41H76	-0.79ppm	PG [35:2]	PG [19:1 / 16:1]	160923	152106	170882	162229	44.0275	49.9999	48.5584	56.9687
761.533	C41 H78 O10 P1	PO10C41H78	-0.58ppm	PG [35:1]	PG [19:1 / 16:0]	223406	209478	236773	223953	944.092	865.752	1036.58	1138.5
773.533	C42 H78 O10 P1	PO10C42H78	-0.51ppm	PG [36:2]	PG [18:1 / 18:1]	809647	781882	871709	824302	2743.91	2694.08	3327.38	3561.83
773.533	C42 H78 O10 P1	PO10C42H78	-0.51ppm	PG [36:2]	PG [19:1 / 17:1]	809647	781882	871709	824302	42.9194	41.0533	47.4408	51.7976
787.549	C43 H80 O10 P1	PO10C43H80	-0.82ppm	PG [37:2]	PG [19:1 / 18:1]	93704.2	89506.7	101079	97302.3	463.216	362.064	432.629	479.866
801.564	C44 H82 O10 P1	PO10C44H82	-1.45ppm	PG [38:2]	PG [20:1 / 18:1]	6158.57	5913.79	7436.69	7325.26	49.3151	57.9898	64.2244	70.1568
801.564	C44 H82 O10 P1	PO10C44H82	-1.45ppm	PG [38:2]	PG [19:1 / 19:1]	6158.57	5913.79	7436.69	7325.26	11.6328	12.0782	9.19224	12.1154
###	Phosphatidylinositol
###	Phosphatidylserine

## Sheet: Ecoli100000
	Lipid identification with data acquired in with a resolution of 100,000 for MS and 300 for MS/MS
	Result: 5 PE-O (false positive)
MASS	CHEMSC	COMPSC	ERROR	NAME	SPECIE	PRECURINTENS:090831_coli_100000_1.mzXML	PRECURINTENS:090831_coli_100000_2.mzXML	PRECURINTENS:090831_coli_100000_3.mzXML	PRECURINTENS:090831_coli_100000_4.mzXML	FAS:090831_coli_100000_1.mzXML	FAS:090831_coli_100000_2.mzXML	FAS:090831_coli_100000_3.mzXML	FAS:090831_coli_100000_4.mzXML
###	PhosphatidicAcid
699.497	C39 H72 O8 P1	PO8C39H72	0.34ppm	PA [36:2]	PA [18:1 / 18:1]	2605.4	1981.73	3134.01	1978.83	13.5638	7.47107	7.56842	7.80877
###	Phosphatidylethanolamine
634.445	C33 H65 O8 N1 P1	PO8NC33H65	0.08ppm	PE [28:0]	PE [12:0 / 16:0]	3986.23	3481.02	5059.58	3829.6	20.7788	0	10.7433	0
634.445	C33 H65 O8 N1 P1	PO8NC33H65	0.08ppm	PE [28:0]	PE [14:0 / 14:0]	3986.23	3481.02	5059.58	3829.6	16.0472	0	10.3218	0
660.461	C35 H67 O8 N1 P1	PO8NC35H67	-0.08ppm	PE [30:1]	PE [14:1 / 16:0]	42223.9	36817.4	47412.4	32130.6	73.8854	97.7553	110.154	89.6243
660.461	C35 H67 O8 N1 P1	PO8NC35H67	-0.08ppm	PE [30:1]	PE [14:0 / 16:1]	42223.9	36817.4	47412.4	32130.6	95.4984	119.786	130.154	97.3191
662.476	C35 H69 O8 N1 P1	PO8NC35H69	-0.19ppm	PE [30:0]	PE [14:0 / 16:0]	135608	117233	147398	107089	885.685	629.53	705.564	579.434
674.477	C36 H69 O8 N1 P1	PO8NC36H69	0.00ppm	PE [31:1]	PE [14:0 / 17:1]	19167	14455	19629.5	14044.8	98.0678	142.051	127.673	100.281
686.477	C37 H69 O8 N1 P1	PO8NC37H69	0.37ppm	PE [32:2]	PE [14:1 / 18:1]	25730.8	22007.8	28833.9	19437.7	33.1706	37.8577	47.4162	46.2417
686.477	C37 H69 O8 N1 P1	PO8NC37H69	0.37ppm	PE [32:2]	PE [16:1 / 16:1]	25730.8	22007.8	28833.9	19437.7	107.066	117.443	129.968	110.576
688.492	C37 H71 O8 N1 P1	PO8NC37H71	-0.01ppm	PE [32:1]	PE [16:1 / 16:0]	614563	529298	661837	487846	4234.82	2499.19	3833.71	2690.94
688.492	C37 H71 O8 N1 P1	PO8NC37H71	-0.01ppm	PE [32:1]	PE [14:0 / 18:1]	614563	529298	661837	487846	298.421	163.26	253.97	177.919
690.508	C37 H73 O8 N1 P1	PO8NC37H73	-0.38ppm	PE [32:0]	PE [16:0 / 16:0]	132927	107779	136889	105089	1043.1	698.041	767.882	723.5
700.491	C38 H71 O8 N1 P1	PO8NC38H71	-1.34ppm	PE [33:2]	PE [16:1 / 17:1]	34743.2	23518.4	35573.7	26427.9	234.767	202.439	211.853	189.651
702.508	C38 H73 O8 N1 P1	PO8NC38H73	-0.24ppm	PE [33:1]	PE [16:0 / 17:1]	1.3121e+06	1.07343e+06	1.33291e+06	1.02628e+06	10454.9	5937.42	8804.08	7519.1
714.508	C39 H73 O8 N1 P1	PO8NC39H73	-0.61ppm	PE [34:2]	PE [16:1 / 18:1]	361158	305309	390491	285691	2790.53	1902.39	2347.32	1874.13
714.508	C39 H73 O8 N1 P1	PO8NC39H73	-0.61ppm	PE [34:2]	PE [17:1 / 17:1]	361158	305309	390491	285691	236.328	142.773	152.638	137.689
716.523	C39 H75 O8 N1 P1	PO8NC39H75	-0.79ppm	PE [34:1]	PE [16:0 / 18:1]	1.08386e+06	871442	1.1066e+06	844945	8887.27	4774.99	7619.63	6271.25
716.523	C39 H75 O8 N1 P1	PO8NC39H75	-0.79ppm	PE [34:1]	PE [16:1 / 18:0]	1.08386e+06	871442	1.1066e+06	844945	229.247	74.4369	180.575	122.023
728.523	C40 H75 O8 N1 P1	PO8NC40H75	-0.47ppm	PE [35:2]	PE [17:1 / 18:1]	304841	240612	306064	238841	2708.84	1652.2	2045.97	1781.63
728.523	C40 H75 O8 N1 P1	PO8NC40H75	-0.47ppm	PE [35:2]	PE [16:1 / 19:1]	304841	240612	306064	238841	135.904	79.2051	98.2935	69.2336
730.539	C40 H77 O8 N1 P1	PO8NC40H77	-0.73ppm	PE [35:1]	PE [16:0 / 19:1]	214350	166711	209782	168490	2212.06	1344.61	1532.78	1333.12
730.539	C40 H77 O8 N1 P1	PO8NC40H77	-0.73ppm	PE [35:1]	PE [17:0 / 18:1]	214350	166711	209782	168490	26.9437	38.2992	32.187	17.7858
730.539	C40 H77 O8 N1 P1	PO8NC40H77	-0.73ppm	PE [35:1]	PE [16:1 / 19:0]	214350	166711	209782	168490	12.7279	9.84584	19.0224	10.9394
730.539	C40 H77 O8 N1 P1	PO8NC40H77	-0.73ppm	PE [35:1]	PE [17:1 / 18:0]	214350	166711	209782	168490	90.9391	77.3785	58.2948	36.9507
742.539	C41 H77 O8 N1 P1	PO8NC41H77	-0.45ppm	PE [36:2]	PE [18:1 / 18:1]	632616	509610	643323	500467	5785.85	3114.64	4357.18	3943.77
742.539	C41 H77 O8 N1 P1	PO8NC41H77	-0.45ppm	PE [36:2]	PE [17:1 / 19:1]	632616	509610	643323	500467	136.756	53.504	100.874	74.3727
756.554	C42 H79 O8 N1 P1	PO8NC42H79	-0.59ppm	PE [37:2]	PE [18:1 / 19:1]	68577.9	52110.1	67759.2	51876.4	707.22	396.776	428.485	499.294
770.57	C43 H81 O8 N1 P1	PO8NC43H81	-0.33ppm	PE [38:2]	PE [18:1 / 20:1]	5940.93	4376.52	5944.42	4743.96	70.8657	49.9814	41.0976	49.9566
770.57	C43 H81 O8 N1 P1	PO8NC43H81	-0.33ppm	PE [38:2]	PE [19:1 / 19:1]	5940.93	4376.52	5944.42	4743.96	13.1289	13.4223	0	10.4934
###	Phosphatidylethanolamineether
702.545	C39 H77 O7 N1 P1	PO7NC39H77	1.67ppm	PE-O [34:1]	PE-O [18:1 / 16:0]	1887.83	550.818	1470.09	342.054	2528.33	1436.9	2092.46	1822.3
702.545	C39 H77 O7 N1 P1	PO7NC39H77	1.67ppm	PE-O [34:1]	PE-O [17:0 / 17:1]	1887.83	550.818	1470.09	342.054	9137.07	5183.35	7772.19	6552.34
716.559	C40 H79 O7 N1 P1	PO7NC40H79	-0.83ppm	PE-O [35:1]	PE-O [19:1 / 16:0]	814.18	296.158	0	0	2059.38	1096.31	1850.24	1543.66
716.559	C40 H79 O7 N1 P1	PO7NC40H79	-0.83ppm	PE-O [35:1]	PE-O [17:0 / 18:1]	814.18	296.158	0	0	7838.34	4219.76	6637.29	5407.02
716.559	C40 H79 O7 N1 P1	PO7NC40H79	-0.83ppm	PE-O [35:1]	PE-O [19:0 / 16:1]	814.18	296.158	0	0	223.2	56.4152	167.324	112.808
###	Phosphatidylglycerol
693.471	C36 H70 O10 P1	PO10C36H70	0.47ppm	PG [30:0]	PG [16:0 / 14:0]	24671	21109.9	28535.4	19411.3	61.1581	86.3268	74.7508	48.4946
719.486	C38 H72 O10 P1	PO10C38H72	-0.49ppm	PG [32:1]	PG [18:1 / 14:0]	213102	196528	243321	175284	46.156	53.7269	48.0619	39.9529
719.486	C38 H72 O10 P1	PO10C38H72	-0.49ppm	PG [32:1]	PG [16:0 / 16:1]	213102	196528	243321	175284	883.576	698.723	792.314	570.848
721.502	C38 H74 O10 P1	PO10C38H74	-0.51ppm	PG [32:0]	PG [16:0 / 16:0]	42190.1	36076.3	47194.5	33447.8	156.069	171.613	193.291	139.961
731.487	C39 H72 O10 P1	PO10C39H72	-0.20ppm	PG [33:2]	PG [17:1 / 16:1]	8157.15	7374.15	10014.8	6888.11	46.99	27.1228	30.4563	19.5746
733.502	C39 H74 O10 P1	PO10C39H74	-0.49ppm	PG [33:1]	PG [17:1 / 16:0]	477064	411540	520005	371563	2372.38	1630.09	2036.68	1297.83
745.502	C40 H74 O10 P1	PO10C40H74	-0.51ppm	PG [34:2]	PG [18:1 / 16:1]	175688	155125	196797	140552	839.524	673.18	769.138	577.951
745.502	C40 H74 O10 P1	PO10C40H74	-0.51ppm	PG [34:2]	PG [17:1 / 17:1]	175688	155125	196797	140552	48.9053	33.2442	44.5126	29.1919
747.518	C40 H76 O10 P1	PO10C40H76	-0.90ppm	PG [34:1]	PG [18:1 / 16:0]	741707	648460	810871	591359	4265.38	2402.78	3676.13	2696.9
747.518	C40 H76 O10 P1	PO10C40H76	-0.90ppm	PG [34:1]	PG [18:0 / 16:1]	741707	648460	810871	591359	49.9172	10.9447	41.7232	17.8283
759.518	C41 H76 O10 P1	PO10C41H76	-0.55ppm	PG [35:2]	PG [18:1 / 17:1]	136375	118484	151098	107861	758.786	522.145	617.783	457.233
759.518	C41 H76 O10 P1	PO10C41H76	-0.55ppm	PG [35:2]	PG [19:1 / 16:1]	136375	118484	151098	107861	61.4717	31.6343	51.6909	41.2795
761.533	C41 H78 O10 P1	PO10C41H78	-0.77ppm	PG [35:1]	PG [19:1 / 16:0]	215018	177818	226389	164786	1314.16	836.343	990.435	856.191
773.533	C42 H78 O10 P1	PO10C42H78	-0.69ppm	PG [36:2]	PG [18:1 / 18:1]	710694	605692	776502	556525	4177.27	2632.46	3682.11	2606.01
773.533	C42 H78 O10 P1	PO10C42H78	-0.69ppm	PG [36:2]	PG [19:1 / 17:1]	710694	605692	776502	556525	62.7678	31.3752	48.6659	33.7168
787.549	C43 H80 O10 P1	PO10C43H80	-0.59ppm	PG [37:2]	PG [19:1 / 18:1]	83088.5	68135.6	89254.9	64876.9	565.517	410.197	404.225	387.97
801.565	C44 H82 O10 P1	PO10C44H82	-0.53ppm	PG [38:2]	PG [20:1 / 18:1]	9450.19	7041.49	9835.12	7062.48	34.5863	59.3022	49.6395	41.4252
801.565	C44 H82 O10 P1	PO10C44H82	-0.53ppm	PG [38:2]	PG [19:1 / 19:1]	9450.19	7041.49	9835.12	7062.48	10.3932	13.8699	11.0487	9.4125
###	Phosphatidylinositol
###	Phosphatidylserine

## Sheet: Ecoli100000_15000
	Lipid identification with data acquired in with a resolution of 100,000 for MS and 15,000 for MS/MS
	Result: 0 PE-O (false positive)
MASS	CHEMSC	COMPSC	ERROR	NAME	SPECIE	PRECURINTENS:090906_neg_DDA_coli_inc_01.mzXML	PRECURINTENS:090906_neg_DDA_coli_inc_02.mzXML	PRECURINTENS:090906_neg_DDA_coli_inc_03.mzXML	PRECURINTENS:090906_neg_DDA_coli_inc_04.mzXML	PRECURINTENS:090906_neg_DDA_coli_inc_06.mzXML	PRECURINTENS:090906_neg_DDA_coli_inc_07.mzXML	PRECURINTENS:090906_neg_DDA_coli_inc_08.mzXML	FAS:090906_neg_DDA_coli_inc_01.mzXML	FAS:090906_neg_DDA_coli_inc_02.mzXML	FAS:090906_neg_DDA_coli_inc_03.mzXML	FAS:090906_neg_DDA_coli_inc_04.mzXML	FAS:090906_neg_DDA_coli_inc_06.mzXML	FAS:090906_neg_DDA_coli_inc_07.mzXML	FAS:090906_neg_DDA_coli_inc_08.mzXML
###	PhosphatidicAcid
673.481	C37 H70 O8 P1	PO8C37H70	0.16ppm	PA [34:1]	PA [18:1 / 16:0]	1804.59	1642.51	2246.8	2211.74	1805.1	1967.19	1936.9	319.206	500.936	387.735	480.636	460.631	0	1076.06
###	Phosphatidylethanolamine
660.461	C35 H67 O8 N1 P1	PO8NC35H67	0.04ppm	PE [30:1]	PE [12:0 / 18:1]	19197.8	15700.7	19596.2	22451.7	18447.5	17412.5	15665.1	664.422	513.752	699.283	611.984	703.464	519.956	403.527
660.461	C35 H67 O8 N1 P1	PO8NC35H67	0.04ppm	PE [30:1]	PE [14:0 / 16:1]	19197.8	15700.7	19596.2	22451.7	18447.5	17412.5	15665.1	5415.42	4928.33	5815.25	6552.57	6130.82	4899.22	4215.1
660.461	C35 H67 O8 N1 P1	PO8NC35H67	0.04ppm	PE [30:1]	PE [14:1 / 16:0]	19197.8	15700.7	19596.2	22451.7	18447.5	17412.5	15665.1	4986.22	4436.98	5444.35	6049.3	5354.17	4369.81	3626.66
662.476	C35 H69 O8 N1 P1	PO8NC35H69	-0.15ppm	PE [30:0]	PE [14:0 / 16:0]	82189.9	66274.8	85662.2	104574	84395.1	78449.9	73151.3	34071.6	31649.9	32770.3	35668.6	38845.5	33611.8	26149.8
674.477	C36 H69 O8 N1 P1	PO8NC36H69	0.18ppm	PE [31:1]	PE [14:0 / 17:1]	10440.9	8852.08	10706.9	12744.4	10230.2	9006.81	8818.21	6383.81	5905.12	6833.38	7843.52	6877.59	6513	6017.26
686.477	C37 H69 O8 N1 P1	PO8NC37H69	0.54ppm	PE [32:2]	PE [14:1 / 18:1]	12148.9	9967.52	13463.5	14520.8	13118.2	10987.2	10061.6	2055.49	1923.07	1863.17	1292.05	1706.17	2027.13	1839.17
686.477	C37 H69 O8 N1 P1	PO8NC37H69	0.54ppm	PE [32:2]	PE [16:1 / 16:1]	12148.9	9967.52	13463.5	14520.8	13118.2	10987.2	10061.6	5128.47	4689.21	4831.28	3711.43	4507.65	4794.08	4547.6
688.492	C37 H71 O8 N1 P1	PO8NC37H71	0.17ppm	PE [32:1]	PE [14:0 / 18:1]	365864	315483	413573	485195	403908	360460	343765	6236.75	5672.68	6053.06	6149.76	6529.84	6241.38	5550.11
688.492	C37 H71 O8 N1 P1	PO8NC37H71	0.17ppm	PE [32:1]	PE [16:1 / 16:0]	365864	315483	413573	485195	403908	360460	343765	111219	99071.4	104671	109512	115585	109736	97624.3
690.508	C37 H73 O8 N1 P1	PO8NC37H73	-0.19ppm	PE [32:0]	PE [16:0 / 16:0]	92289	81679.4	102785	120663	100702	90763	86641.4	23936.8	26060.6	23614.4	14124.2	17561.1	25024.5	25958.5
700.493	C38 H71 O8 N1 P1	PO8NC38H71	0.51ppm	PE [33:2]	PE [16:1 / 17:1]	16396.7	13817.8	18021.4	20335.3	16688.7	15222.2	14677.2	2208.25	2706.11	2151.22	1800.85	1988.24	2607.43	4187.72
702.508	C38 H73 O8 N1 P1	PO8NC38H73	0.03ppm	PE [33:1]	PE [16:0 / 17:1]	921663	781729	1.03284e+06	1.20591e+06	1.01613e+06	909842	863111	169991	171127	164308	185682	163405	161507	185345
714.508	C39 H73 O8 N1 P1	PO8NC39H73	-0.04ppm	PE [34:2]	PE [17:1 / 17:1]	208096	184834	239112	278171	236037	209828	196737	3506.14	3250.04	3399.08	3619.21	3816.52	3641.08	3347.71
714.508	C39 H73 O8 N1 P1	PO8NC39H73	-0.04ppm	PE [34:2]	PE [16:1 / 18:1]	208096	184834	239112	278171	236037	209828	196737	39420.9	36241.2	37693.3	41269.4	42698	41985.4	37496.2
716.523	C39 H75 O8 N1 P1	PO8NC39H75	-0.57ppm	PE [34:1]	PE [16:1 / 18:0]	747600	637389	827001	961658	819254	732404	694870	5579.5	4324.48	5615.64	4749.58	3472.52	2039.23	4195.25
716.523	C39 H75 O8 N1 P1	PO8NC39H75	-0.57ppm	PE [34:1]	PE [16:0 / 18:1]	747600	637389	827001	961658	819254	732404	694870	47789.1	75514.4	61762	60962.3	37077	30140.6	87047.4
728.524	C40 H75 O8 N1 P1	PO8NC40H75	-0.13ppm	PE [35:2]	PE [17:1 / 18:1]	208440	175091	231109	269114	226389	199357	189752	17374.8	25684.7	22213.7	18729.1	18691	19335.8	38876.9
728.524	C40 H75 O8 N1 P1	PO8NC40H75	-0.13ppm	PE [35:2]	PE [16:1 / 19:1]	208440	175091	231109	269114	226389	199357	189752	807.681	1130.88	939.971	801.649	853.122	884.331	1720.73
730.539	C40 H77 O8 N1 P1	PO8NC40H77	-0.48ppm	PE [35:1]	PE [16:0 / 19:1]	163835	141093	185681	211768	182990	159958	152854	7362.69	12713.6	6487.23	7185.34	7941.49	6515.23	10956.5
742.539	C41 H77 O8 N1 P1	PO8NC41H77	-0.19ppm	PE [36:2]	PE [18:1 / 18:1]	412340	359914	468026	547348	466287	412478	387933	7982.31	7442.57	5073.99	7333.6	12367.5	9861.52	8593.23
756.555	C42 H79 O8 N1 P1	PO8NC42H79	-0.27ppm	PE [37:2]	PE [18:1 / 19:1]	48727.5	41637.6	57900	66201.2	55434.5	48876.3	46071	22559.8	17917	20952.2	24534.9	26598.6	18794.4	9028.89
770.57	C43 H81 O8 N1 P1	PO8NC43H81	-0.14ppm	PE [38:2]	PE [18:1 / 20:1]	4589.59	3555.93	4976.91	5455.79	5189.4	4624.98	3991.06	284.528	527.473	427.786	272.524	0	485.776	778.8
770.57	C43 H81 O8 N1 P1	PO8NC43H81	-0.14ppm	PE [38:2]	PE [19:1 / 19:1]	4589.59	3555.93	4976.91	5455.79	5189.4	4624.98	3991.06	0	161.78	189.798	110.972	0	0	204.078
###	Phosphatidylethanolamineether
###	Phosphatidylglycerol
691.456	C36 H68 O10 P1	PO10C36H68	0.38ppm	PG [30:1]	PG [16:1 / 14:0]	4591.5	3629.77	4838.07	5670.3	4471.24	3959.89	4149.91	742.44	252.639	506.19	307.698	490.872	748.033	105.745
691.456	C36 H68 O10 P1	PO10C36H68	0.38ppm	PG [30:1]	PG [16:0 / 14:1]	4591.5	3629.77	4838.07	5670.3	4471.24	3959.89	4149.91	2240.14	1811.68	1748.6	1112.3	2064.46	2265.93	1576.12
693.471	C36 H70 O10 P1	PO10C36H70	0.36ppm	PG [30:0]	PG [16:0 / 14:0]	17450	14567.9	18496.9	22960.1	18339.4	15936.9	16820	1883.08	1930.31	1539.37	968.636	1614.34	1964.79	2624.01
719.487	C38 H72 O10 P1	PO10C38H72	-0.30ppm	PG [32:1]	PG [16:0 / 16:1]	160290	130437	180460	212857	178728	157069	155781	9987.1	9009.48	6641.53	7289.5	10374.9	5699.74	5328.23
719.487	C38 H72 O10 P1	PO10C38H72	-0.30ppm	PG [32:1]	PG [18:1 / 14:0]	160290	130437	180460	212857	178728	157069	155781	765.159	1140.79	684.86	409.344	724.426	182.375	689.146
733.502	C39 H74 O10 P1	PO10C39H74	-0.30ppm	PG [33:1]	PG [17:1 / 16:0]	401476	331232	456185	550070	451229	400305	395045	46719.7	59626.4	61765.1	54286.4	46572.4	51847.4	64526.4
745.502	C40 H74 O10 P1	PO10C40H74	-0.27ppm	PG [34:2]	PG [17:1 / 17:1]	129032	106576	145073	177757	145896	128853	126113	454.46	278.584	284.682	446.629	1135.43	497.427	259.986
745.502	C40 H74 O10 P1	PO10C40H74	-0.27ppm	PG [34:2]	PG [18:1 / 16:1]	129032	106576	145073	177757	145896	128853	126113	6083.67	3806.41	2917.16	5698.92	15760.1	7038.52	3493.37
747.518	C40 H76 O10 P1	PO10C40H76	-0.77ppm	PG [34:1]	PG [18:0 / 16:1]	618948	517786	702463	841622	693075	614734	611737	1179.98	1212.78	1006.35	998.676	915.815	1100.92	1047.68
747.518	C40 H76 O10 P1	PO10C40H76	-0.77ppm	PG [34:1]	PG [18:1 / 16:0]	618948	517786	702463	841622	693075	614734	611737	72844.5	57084.1	62269.4	74255	76815.3	80648.9	61496.9
759.518	C41 H76 O10 P1	PO10C41H76	-0.27ppm	PG [35:2]	PG [18:1 / 17:1]	113075	96004.5	130201	156729	128508	112442	113361	5447.71	5656.76	5624.25	7625.86	6260.7	7169.03	5181.22
759.518	C41 H76 O10 P1	PO10C41H76	-0.27ppm	PG [35:2]	PG [19:1 / 16:1]	113075	96004.5	130201	156729	128508	112442	113361	356.543	398.009	387.808	509.8	425.635	538.856	352.802
761.533	C41 H78 O10 P1	PO10C41H78	-0.57ppm	PG [35:1]	PG [19:1 / 16:0]	201639	169813	229486	270303	220759	201115	197118	21387.7	15764.5	17920.8	20675.4	24551.1	26723.4	17007.2
773.534	C42 H78 O10 P1	PO10C42H78	-0.45ppm	PG [36:2]	PG [19:1 / 17:1]	569805	480915	652090	781676	641951	568616	561929	876.52	1097.91	934.971	834.531	882.395	1024.09	968.937
773.534	C42 H78 O10 P1	PO10C42H78	-0.45ppm	PG [36:2]	PG [18:1 / 18:1]	569805	480915	652090	781676	641951	568616	561929	47135.6	53964.3	53799.1	47015.9	46312.8	51621.2	57955.4
787.549	C43 H80 O10 P1	PO10C43H80	-0.40ppm	PG [37:2]	PG [19:1 / 18:1]	77232.9	65554	86268.7	106515	89926.7	75708.2	75946.6	23888	21909.1	23984.7	27295.3	29709.4	24601.3	20778.1
801.565	C44 H82 O10 P1	PO10C44H82	-0.45ppm	PG [38:2]	PG [20:1 / 18:1]	8470.69	6438.74	9685.66	11141.5	9171.11	7536.76	7832.56	5796.3	4567.83	5106.3	5679.76	6862.47	4951.14	3753.06
801.565	C44 H82 O10 P1	PO10C44H82	-0.45ppm	PG [38:2]	PG [19:1 / 19:1]	8470.69	6438.74	9685.66	11141.5	9171.11	7536.76	7832.56	861.455	810.673	968.035	1085.84	1024.46	962.596	711.831
###	Phosphatidylinositol
###	Phosphatidylserine
