# Supplementary material for: A novel informatics concept for high-throughput shotgun lipidomics based on the molecular fragmentation query language
Source: Genome Biol. 2011 Jan 19;12(1):R8. doi: 10.1186/gb-2011-12-1-r8 (PMC3091306; doi:10.1186/gb-2011-12-1-r8)
Supplement: Additional file 14 — Validation of LipidXplorer cross-platform lipid identification by correlating relative abundances of E. coli lipid species determined in independent MS and MS/MS experiments on QSTAR Pulsar i and LTQ Orbitrap Velos mass spectrometers. A spreadsheet providing LipidXplorer spectra processing settings, bar diagrams of relative abundances of individual species and statistical estimates of their correlation. [file gb-2011-12-1-r8-S14.XLSX]

## Sheet: LipidXplorer Import settings
[Ecoli_MSMS7000_Velos]
msmsminoccupation = 0
msresolutiondelta = -6.6
msmscalibration = 0
mscalibration = 0
msmassrange = (400,1000)
mstolerance = 75 ppm
timerange = (900,2400)
msresolution = 9000
msmsmassrange = (100,1000)
msmstolerance = 75 ppm
precursormassshift = 0
selectionwindow = 0.25
msmsresolution = 16500
msminoccupation = 0.5
msmsthreshold = 5
precursormassshiftorbi = 0
msthreshold = 1500
msmsresolutiondelta = -22.3
[Ecoli_Qstar]
msmsminoccupation = 0.5
msresolutiondelta = 2.9
msmscalibration = 0
mscalibration = 0
msmassrange = (620,810)
mstolerance = 500 ppm
timerange = (0,2700)
msresolution = 5000
precursormassshiftorbi = +0.2
msmsresolution = 3500
precursormassshift = +0.2
selectionwindow = 0.5
msmstolerance = 0.3 Da
msminoccupation = 0.5
msmsthreshold = 0.1
msmsmassrange = (100,810)
msthreshold = 0.1
msmsresolutiondelta = 2.9

## Sheet: MS QSTAR Velos and Profiler
		MS - QSTAR Pulsar i		MS - LTQ Orbitrap Velos		FAS - QSTAR / LipidProfiler
660.492	PE [30:1]	0.550323	0.0143949	0.683496	0.00445743	0.37801	0.0406897
662.508	PE [30:0]	2.25835	0.0267147	2.38655	0.00501645	3.34208	0.274333
674.506	PE [31:1]	0.307639	0.0106338	0.426988	0.00379947	0.402405	0.0658981
686.508	PE [32:2]	0.360104	0.0115533	0.48647	0.000644285	0.347269	0.0160707
688.523	PE [32:1]	10.3128	0.053411	11.2331	0.0172844	14.8218	1.82515
690.536	PE [32:0]	2.70267	0.0331498	2.65895	0.026715	3.09352	0.570398
700.528	PE [33:2]	0.491041	0.00887093	0.679081	0.00768329	0.590395	0.0234211
702.536	PE [33:1]	26.091	0.111382	27.3841	0.142663	28.353	0.989691
714.538	PE [34:2]	6.19142	0.0234276	6.50231	0.0200147	7.00028	0.24998
716.553	PE [34:1]	21.1188	0.0660944	21.5766	0.121697	20.1701	1.87419
728.555	PE [35:2]	6.18968	0.0476055	6.08044	0.0249793	6.19917	0.825069
730.564	PE [35:1]	5.7376	0.0281499	4.66453	0.0260464	4.79996	0.432702
742.573	PE [36:2]	12.3703	0.0661328	12.1869	0.0123031	8.72372	0.262542
744.583	PE [36:1]	0.532742	0.0146054	0.456468	0.0125687	0.35771	0.0505464
756.543	PE [37:2]	4.7855	0.209948	2.59408	0.34763	1.42065	0.177098
693.51	PG [30:0]	0.843487	0.0303132	0.893463	0.0137827	1.12598	0.0982852
719.528	PG [32:1]	7.73667	0.133452	5.664	0.0304307	8.99263	0.345205
721.529	PG [32:0]	1.70921	0.0830908	1.94768	0.0259179	2.40458	0.241121
733.537	PG [33:1]	19.3796	0.220564	20.4238	0.0583847	23.8583	0.41618
745.552	PG [34:2]	6.1193	0.134766	3.85721	0.0268847	6.1173	0.180153
747.553	PG [34:1]	30.0372	0.314974	31.542	0.0938438	28.5779	0.841035
759.552	PG [35:2]	5.25554	0.0992995	6.13361	0.0951807	6.39839	0.203407
773.565	PG [36:2]	27.9859	0.140465	28.3163	0.0561765	21.7258	0.374304
775.566	PG [36:1]	0.933091	0.223844	1.22196	0.0385199	0.799118	0.278011
	QStar MS vs. LipidProfiler
		Qstar_MS		LipidProfiler
660.492	PE [30:1]	0.550323	0.0143949	0.37801	0.0406897
662.508	PE [30:0]	2.25835	0.0267147	3.34208	0.274333
674.506	PE [31:1]	0.307639	0.0106338	0.402405	0.0658981
686.508	PE [32:2]	0.360104	0.0115533	0.347269	0.0160707
688.523	PE [32:1]	10.3128	0.053411	14.8218	1.82515
690.536	PE [32:0]	2.70267	0.0331498	3.09352	0.570398
700.528	PE [33:2]	0.491041	0.00887093	0.590395	0.0234211
702.536	PE [33:1]	26.091	0.111382	28.353	0.989691
714.538	PE [34:2]	6.19142	0.0234276	7.00028	0.24998
716.553	PE [34:1]	21.1188	0.0660944	20.1701	1.87419
728.555	PE [35:2]	6.18968	0.0476055	6.19917	0.825069
730.564	PE [35:1]	5.7376	0.0281499	4.79996	0.432702
742.573	PE [36:2]	12.3703	0.0661328	8.72372	0.262542
744.583	PE [36:1]	0.532742	0.0146054	0.35771	0.0505464
756.543	PE [37:2]	4.7855	0.209948	1.42065	0.177098
693.51	PG [30:0]	0.843487	0.0303132	1.12598	0.0982852
719.528	PG [32:1]	7.73667	0.133452	8.99263	0.345205
721.529	PG [32:0]	1.70921	0.0830908	2.40458	0.241121
733.537	PG [33:1]	19.3796	0.220564	23.8583	0.41618
745.552	PG [34:2]	6.1193	0.134766	6.1173	0.180153
747.553	PG [34:1]	30.0372	0.314974	28.5779	0.841035
759.552	PG [35:2]	5.25554	0.0992995	6.39839	0.203407
773.565	PG [36:2]	27.9859	0.140465	21.7258	0.374304
775.566	PG [36:1]	0.933091	0.223844	0.799118	0.278011
	Velos MS vs. LipidProfiler
		Velos		LipidProfiler
	PE [30:1]	0.683496	0.00445743	0.37801	0.0406897
	PE [30:0]	2.38655	0.00501645	3.34208	0.274333
	PE [31:1]	0.426988	0.00379947	0.402405	0.0658981
	PE [32:2]	0.48647	0.000644285	0.347269	0.0160707
	PE [32:1]	11.2331	0.0172844	14.8218	1.82515
	PE [32:0]	2.65895	0.026715	3.09352	0.570398
	PE [33:2]	0.679081	0.00768329	0.590395	0.0234211
	PE [33:1]	27.3841	0.142663	28.353	0.989691
	PE [34:2]	6.50231	0.0200147	7.00028	0.24998
	PE [34:1]	21.5766	0.121697	20.1701	1.87419
	PE [35:2]	6.08044	0.0249793	6.19917	0.825069
	PE [35:1]	4.66453	0.0260464	4.79996	0.432702
	PE [36:2]	12.1869	0.0123031	8.72372	0.262542
	PE [36:1]	0.456468	0.0125687	0.35771	0.0505464
	PE [37:2]	2.59408	0.34763	1.42065	0.177098
	PG [30:0]	0.893463	0.0137827	1.12598	0.0982852
	PG [32:1]	5.664	0.0304307	8.99263	0.345205
	PG [32:0]	1.94768	0.0259179	2.40458	0.241121
	PG [33:1]	20.4238	0.0583847	23.8583	0.41618
	PG [34:2]	3.85721	0.0268847	6.1173	0.180153
	PG [34:1]	31.542	0.0938438	28.5779	0.841035
	PG [35:2]	6.13361	0.0951807	6.39839	0.203407
	PG [36:2]	28.3163	0.0561765	21.7258	0.374304
	PG [36:1]	1.22196	0.0385199	0.799118	0.278011

## Sheet: MSMS QSTAR Velos Profiler
		MS/MS - QSTAR Pulsar i		MS/MS - LTQ Orbitrap Velos		FAS - QSTAR / LipidProfiler
660.492	PE [30:1]	0.553594	0.0660449	0.764053	0.0515425	0.37801	0.0406897
662.508	PE [30:0]	2.87472	0.15265	2.64009	0.129601	3.34208	0.274333
674.506	PE [31:1]	0.231276	0.0320096	0.427059	0.0244963	0.402405	0.0658981
686.508	PE [32:2]	0.373042	0.0245479	0.529603	0.0171933	0.347269	0.0160707
688.523	PE [32:1]	12.7363	0.292982	11.3151	0.607248	14.8218	1.82515
690.536	PE [32:0]	3.07667	0.12467	2.5325	0.191336	3.09352	0.570398
700.528	PE [33:2]	0.392003	0.0782289	0.645194	0.0263755	0.590395	0.0234211
702.536	PE [33:1]	24.8339	0.201694	26.7319	0.289755	28.353	0.989691
714.538	PE [34:2]	7.29729	0.109545	7.09859	0.279544	7.00028	0.24998
716.553	PE [34:1]	22.5308	0.5989	22.6476	1.55709	20.1701	1.87419
728.555	PE [35:2]	5.87972	0.224833	6.09552	0.147229	6.19917	0.825069
730.564	PE [35:1]	5.21767	0.253703	4.27895	0.28483	4.79996	0.432702
742.573	PE [36:2]	12.0117	0.213728	12.5952	0.267159	8.72372	0.262542
744.583	PE [36:1]	0.415902	0.14354	0.172808	0.0204208	0.35771	0.0505464
756.543	PE [37:2]	1.57537	0.171225	1.52583	0.0653686	1.42065	0.177098
693.51	PG [30:0]	0.770706	0.164013	1.02409	0.0513161	1.12598	0.0982852
719.528	PG [32:1]	7.12025	0.112003	7.45205	0.841397	8.99263	0.345205
721.529	PG [32:0]	1.77385	0.263786	1.70609	0.0665354	2.40458	0.241121
733.537	PG [33:1]	19.6289	0.703796	18.3934	0.869891	23.8583	0.41618
745.552	PG [34:2]	5.66559	0.167691	3.5877	0.310316	6.1173	0.180153
747.553	PG [34:1]	31.851	0.230477	31.6016	0.245706	28.5779	0.841035
759.552	PG [35:2]	4.53191	0.76947	5.25007	1.61304	6.39839	0.203407
773.565	PG [36:2]	28.111	0.671623	30.6858	1.80095	21.7258	0.374304
775.566	PG [36:1]	0.546783	0.344986	0.299221	0.083859	0.799118	0.278011
	MS/MS QStar vs. LipidProfiler
		MS/MS QStar		FAS / LipidProfiler
660.492	PE [30:1]	0.553594	0.0660449	0.37801	0.0406897																		MS/MS Velos vs		MS/MS Velos vs		MS/MS QSTAR vs
662.508	PE [30:0]	2.87472	0.15265	3.34208	0.274333																		MS/MS QSTAR		MPIS QSTAR		MPIS QSTAR
674.506	PE [31:1]	0.231276	0.0320096	0.402405	0.0658981																		PE	PG	PE	PG	PE	PG
686.508	PE [32:2]	0.373042	0.0245479	0.347269	0.0160707																	Correlation	0.99	0.99	0.97	0.94	0.95	0.94
688.523	PE [32:1]	12.7363	0.292982	14.8218	1.82515																	coefficient r2
690.536	PE [32:0]	3.07667	0.12467	3.09352	0.570398																	Slope	0.96	0.96	1	0.85	1.03	0.89
700.528	PE [33:2]	0.392003	0.0782289	0.590395	0.0234211
702.536	PE [33:1]	24.8339	0.201694	28.353	0.989691
714.538	PE [34:2]	7.29729	0.109545	7.00028	0.24998
716.553	PE [34:1]	22.5308	0.5989	20.1701	1.87419
728.555	PE [35:2]	5.87972	0.224833	6.19917	0.825069
730.564	PE [35:1]	5.21767	0.253703	4.79996	0.432702
742.573	PE [36:2]	12.0117	0.213728	8.72372	0.262542
744.583	PE [36:1]	0.415902	0.14354	0.35771	0.0505464
756.543	PE [37:2]	1.57537	0.171225	1.42065	0.177098
693.51	PG [30:0]	0.770706	0.164013	1.12598	0.0982852
719.528	PG [32:1]	7.12025	0.112003	8.99263	0.345205
721.529	PG [32:0]	1.77385	0.263786	2.40458	0.241121
733.537	PG [33:1]	19.6289	0.703796	23.8583	0.41618
745.552	PG [34:2]	5.66559	0.167691	6.1173	0.180153
747.553	PG [34:1]	31.851	0.230477	28.5779	0.841035
759.552	PG [35:2]	4.53191	0.76947	6.39839	0.203407
773.565	PG [36:2]	28.111	0.671623	21.7258	0.374304
775.566	PG [36:1]	0.546783	0.344986	0.799118	0.278011
	MS/MS Velos vs. LipidProfiler
		MS/MS Velos		FAS / LipidProfiler
	PE [30:1]	0.764053	0.0515425	0.37801	0.0406897
	PE [30:0]	2.64009	0.129601	3.34208	0.274333
	PE [31:1]	0.427059	0.0244963	0.402405	0.0658981
	PE [32:2]	0.529603	0.0171933	0.347269	0.0160707
	PE [32:1]	11.3151	0.607248	14.8218	1.82515
	PE [32:0]	2.5325	0.191336	3.09352	0.570398
	PE [33:2]	0.645194	0.0263755	0.590395	0.0234211
	PE [33:1]	26.7319	0.289755	28.353	0.989691
	PE [34:2]	7.09859	0.279544	7.00028	0.24998
	PE [34:1]	22.6476	1.55709	20.1701	1.87419
	PE [35:2]	6.09552	0.147229	6.19917	0.825069
	PE [35:1]	4.27895	0.28483	4.79996	0.432702
	PE [36:2]	12.5952	0.267159	8.72372	0.262542
	PE [36:1]	0.172808	0.0204208	0.35771	0.0505464
	PE [37:2]	1.52583	0.0653686	1.42065	0.177098
	PG [30:0]	1.02409	0.0513161	1.12598	0.0982852
	PG [32:1]	7.45205	0.841397	8.99263	0.345205
	PG [32:0]	1.70609	0.0665354	2.40458	0.241121
	PG [33:1]	18.3934	0.869891	23.8583	0.41618
	PG [34:2]	3.5877	0.310316	6.1173	0.180153
	PG [34:1]	31.6016	0.245706	28.5779	0.841035
	PG [35:2]	5.25007	1.61304	6.39839	0.203407
	PG [36:2]	30.6858	1.80095	21.7258	0.374304
	PG [36:1]	0.299221	0.083859	0.799118	0.278011

## Sheet: QSTAR MS vs. Velos MS
		MS QSTAR		MS Velos
660.492	PE [30:1]	0.550323	0.0143949	0.683496	0.00445743
662.508	PE [30:0]	2.25835	0.0267147	2.38655	0.00501645
674.506	PE [31:1]	0.307639	0.0106338	0.426988	0.00379947
686.508	PE [32:2]	0.360104	0.0115533	0.48647	0.000644285
688.523	PE [32:1]	10.3128	0.053411	11.2331	0.0172844
690.536	PE [32:0]	2.70267	0.0331498	2.65895	0.026715
700.528	PE [33:2]	0.491041	0.00887093	0.679081	0.00768329
702.536	PE [33:1]	26.091	0.111382	27.3841	0.142663
714.538	PE [34:2]	6.19142	0.0234276	6.50231	0.0200147
716.553	PE [34:1]	21.1188	0.0660944	21.5766	0.121697
728.555	PE [35:2]	6.18968	0.0476055	6.08044	0.0249793
730.564	PE [35:1]	5.7376	0.0281499	4.66453	0.0260464
742.573	PE [36:2]	12.3703	0.0661328	12.1869	0.0123031
744.583	PE [36:1]	0.532742	0.0146054	0.456468	0.0125687
756.543	PE [37:2]	4.7855	0.209948	2.59408	0.34763
693.51	PG [30:0]	0.713753	0.0256989	0.781159	0.0134907
719.528	PG [32:1]	6.54653	0.100395	4.95205	0.0440506
721.529	PG [32:0]	1.44624	0.06849	1.70277	0.0155297
733.537	PG [33:1]	16.399	0.198852	17.8562	0.0429734
745.552	PG [34:2]	5.17811	0.114307	3.37229	0.0208139
747.553	PG [34:1]	25.4174	0.283417	27.5769	0.136591
759.552	PG [35:2]	4.4473	0.0899124	5.36289	0.109269
761.564	PG [35:1]	8.34323	0.14191	8.79936	0.0461791
773.565	PG [36:2]	23.6816	0.149681	24.7569	0.157584
775.566	PG [36:1]	0.789538	0.189624	1.06832	0.0328394
787.549	PG [37:2]	6.26391	0.169891	3.6117	0.43939
789.548	PG [37:1]	0.773444	0.09737	0.159536	0.0523781
	PE [30:1]	0.683496	0.00445743	0.550323	0.0143949
	PE [30:0]	2.38655	0.00501645	2.25835	0.0267147
	PE [31:1]	0.426988	0.00379947	0.307639	0.0106338
	PE [32:2]	0.48647	0.000644285	0.360104	0.0115533
	PE [32:1]	11.2331	0.0172844	10.3128	0.053411
	PE [32:0]	2.65895	0.026715	2.70267	0.0331498
	PE [33:2]	0.679081	0.00768329	0.491041	0.00887093
	PE [33:1]	27.3841	0.142663	26.091	0.111382
	PE [34:2]	6.50231	0.0200147	6.19142	0.0234276
	PE [34:1]	21.5766	0.121697	21.1188	0.0660944
	PE [35:2]	6.08044	0.0249793	6.18968	0.0476055
	PE [35:1]	4.66453	0.0260464	5.7376	0.0281499
	PE [36:2]	12.1869	0.0123031	12.3703	0.0661328
	PE [36:1]	0.456468	0.0125687	0.532742	0.0146054
	PE [37:2]	2.59408	0.34763	4.7855	0.209948
	PG [30:0]	0.781159	0.0134907	0.713753	0.0256989
	PG [32:1]	4.95205	0.0440506	6.54653	0.100395
	PG [32:0]	1.70277	0.0155297	1.44624	0.06849
	PG [33:1]	17.8562	0.0429734	16.399	0.198852
	PG [34:2]	3.37229	0.0208139	5.17811	0.114307
	PG [34:1]	27.5769	0.136591	25.4174	0.283417				MS Velos vs
	PG [35:2]	5.36289	0.109269	4.4473	0.0899124				MS QSTAR
	PG [35:1]	8.79936	0.0461791	8.34323	0.14191				PE	PG
	PG [36:2]	24.7569	0.157584	23.6816	0.149681			Correlation	0.99	0.99
	PG [36:1]	1.06832	0.0328394	0.789538	0.189624			coefficient r2
	PG [37:2]	3.6117	0.43939	6.26391	0.169891			Slope	0.95	0.9
	PG [37:1]	0.159536	0.0523781	0.773444	0.09737

## Sheet: Velos MS vs. MSMS
		MS Velos		MS/MS Velos
660.461	PE [30:1]	0.683496	0.00445743	0.764053	0.0515425
662.476	PE [30:0]	2.38655	0.00501645	2.64009	0.129601
674.478	PE [31:1]	0.426988	0.00379947	0.427059	0.0244963
686.477	PE [32:2]	0.48647	0.000644285	0.529603	0.0171933
688.493	PE [32:1]	11.2331	0.0172844	11.3151	0.607248
690.506	PE [32:0]	2.65895	0.026715	2.5325	0.191336
700.492	PE [33:2]	0.679081	0.00768329	0.645194	0.0263755
702.508	PE [33:1]	27.3841	0.142663	26.7319	0.289755
714.508	PE [34:2]	6.50231	0.0200147	7.09859	0.279544
716.523	PE [34:1]	21.5766	0.121697	22.6476	1.55709
728.523	PE [35:2]	6.08044	0.0249793	6.09552	0.147229
730.538	PE [35:1]	4.66453	0.0260464	4.27895	0.28483
742.538	PE [36:2]	12.1869	0.0123031	12.5952	0.267159
744.548	PE [36:1]	0.456468	0.0125687	0.172808	0.0204208
756.502	PE [37:2]	2.59408	0.34763	1.52583	0.0653686
693.468	PG [30:0]	0.781159	0.0134907	0.905363	0.0388036
719.479	PG [32:1]	4.95205	0.0440506	6.58663	0.702878
721.499	PG [32:0]	1.70277	0.0155297	1.50853	0.0538219
733.501	PG [33:1]	17.8562	0.0429734	16.2625	0.69296
745.493	PG [34:2]	3.37229	0.0208139	3.17228	0.270992
747.517	PG [34:1]	27.5769	0.136591	27.9446	0.140592
759.516	PG [35:2]	5.36289	0.109269	4.64977	1.44881
761.534	PG [35:1]	8.79936	0.0461791	8.28518	0.496493
773.534	PG [36:2]	24.7569	0.157584	27.1371	1.63876
775.546	PG [36:1]	1.06832	0.0328394	0.264349	0.0731886
787.518	PG [37:2]	3.6117	0.43939	3.25428	0.224096
789.53	PG [37:1]	0.159536	0.0523781	0.0293889	0.0132706
660.461	PE (30:1)	0.683496	0.00445743	0.764053	0.0515425
662.476	PE (30:0)	2.38655	0.00501645	2.64009	0.129601
674.478	PE (31:1)	0.426988	0.00379947	0.427059	0.0244963
686.477	PE (32:2)	0.48647	0.000644285	0.529603	0.0171933
688.493	PE (32:1)	11.2331	0.0172844	11.3151	0.607248
690.506	PE (32:0)	2.65895	0.026715	2.5325	0.191336
700.492	PE (33:2)	0.679081	0.00768329	0.645194	0.0263755
702.508	PE (33:1)	27.3841	0.142663	26.7319	0.289755
714.508	PE (34:2)	6.50231	0.0200147	7.09859	0.279544
716.523	PE (34:1)	21.5766	0.121697	22.6476	1.55709
728.523	PE (35:2)	6.08044	0.0249793	6.09552	0.147229
730.538	PE (35:1)	4.66453	0.0260464	4.27895	0.28483
742.538	PE (36:2)	12.1869	0.0123031	12.5952	0.267159
744.548	PE (36:1)	0.456468	0.0125687	0.172808	0.0204208
756.502	PE (37:2)	2.59408	0.34763	1.52583	0.0653686
693.468	PG (30:0)	0.781159	0.0134907	0.905363	0.0388036
719.479	PG (32:1)	4.95205	0.0440506	6.58663	0.702878
721.499	PG (32:0)	1.70277	0.0155297	1.50853	0.0538219
733.501	PG (33:1)	17.8562	0.0429734	16.2625	0.69296
745.493	PG (34:2)	3.37229	0.0208139	3.17228	0.270992			MS Velos vs
747.517	PG (34:1)	27.5769	0.136591	27.9446	0.140592			MS QSTAR
759.516	PG (35:2)	5.36289	0.109269	4.64977	1.44881			PE	PG
761.534	PG (35:1)	8.79936	0.0461791	8.28518	0.496493		Correlation	1	0.99
773.534	PG (36:2)	24.7569	0.157584	27.1371	1.63876		coefficient r2
775.546	PG (36:1)	1.06832	0.0328394	0.264349	0.0731886		Slope	1.01	1.04
787.518	PG (37:2)	3.6117	0.43939	3.25428	0.224096
789.53	PG (37:1)	0.159536	0.0523781	0.0293889	0.0132706

## Sheet: QSTAR MS vs MSMS
		MS QSTAR		MS/MS QSTAR
660.499	PE [30:1]	0.550323	0.0143949	0.553594	0.0660449
662.514	PE [30:0]	2.25835	0.0267147	2.87472	0.15265
674.515	PE [31:1]	0.307639	0.0106338	0.231276	0.0320096
686.518	PE [32:2]	0.360104	0.0115533	0.373042	0.0245479
688.532	PE [32:1]	10.3128	0.053411	12.7363	0.292982
690.545	PE [32:0]	2.70267	0.0331498	3.07667	0.12467
700.534	PE [33:2]	0.491041	0.00887093	0.392003	0.0782289
702.547	PE [33:1]	26.091	0.111382	24.8339	0.201694
714.547	PE [34:2]	6.19142	0.0234276	7.29729	0.109545
716.56	PE [34:1]	21.1188	0.0660944	22.5308	0.5989
728.563	PE [35:2]	6.18968	0.0476055	5.87972	0.224833
730.573	PE [35:1]	5.7376	0.0281499	5.21767	0.253703
742.58	PE [36:2]	12.3703	0.0661328	12.0117	0.213728
744.592	PE [36:1]	0.532742	0.0146054	0.415902	0.14354
756.551	PE [37:2]	4.7855	0.209948	1.57537	0.171225
693.519	PG [30:0]	0.713753	0.0256989	0.679618	0.142017
719.536	PG [32:1]	6.54653	0.100395	6.28237	0.0823361
721.538	PG [32:0]	1.44624	0.06849	1.56382	0.221935
733.546	PG [33:1]	16.399	0.198852	17.3238	0.765866
745.56	PG [34:2]	5.17811	0.114307	4.99871	0.133004
747.561	PG [34:1]	25.4174	0.283417	28.1056	0.431867
759.561	PG [35:2]	4.4473	0.0899124	3.99585	0.661334
761.574	PG [35:1]	8.34323	0.14191	8.34909	0.934441
773.575	PG [36:2]	23.6816	0.149681	24.8072	0.760978
775.576	PG [36:1]	0.789538	0.189624	0.480826	0.300888
787.558	PG [37:2]	6.26391	0.169891	3.31957	0.195059
789.559	PG [37:1]	0.773444	0.09737	0.0935928	0.0358148
660.499	PE [30:1]	0.550323	0.0143949	0.553594	0.0660449
662.514	PE [30:0]	2.25835	0.0267147	2.87472	0.15265
674.515	PE [31:1]	0.307639	0.0106338	0.231276	0.0320096
686.518	PE [32:2]	0.360104	0.0115533	0.373042	0.0245479
688.532	PE [32:1]	10.3128	0.053411	12.7363	0.292982
690.545	PE [32:0]	2.70267	0.0331498	3.07667	0.12467
700.534	PE [33:2]	0.491041	0.00887093	0.392003	0.0782289
702.547	PE [33:1]	26.091	0.111382	24.8339	0.201694
714.547	PE [34:2]	6.19142	0.0234276	7.29729	0.109545
716.56	PE [34:1]	21.1188	0.0660944	22.5308	0.5989
728.563	PE [35:2]	6.18968	0.0476055	5.87972	0.224833
730.573	PE [35:1]	5.7376	0.0281499	5.21767	0.253703
742.58	PE [36:2]	12.3703	0.0661328	12.0117	0.213728
744.592	PE [36:1]	0.532742	0.0146054	0.415902	0.14354
756.551	PE [37:2]	4.7855	0.209948	1.57537	0.171225
693.519	PG [30:0]	0.713753	0.0256989	0.679618	0.142017
719.536	PG [32:1]	6.54653	0.100395	6.28237	0.0823361
721.538	PG [32:0]	1.44624	0.06849	1.56382	0.221935
733.546	PG [33:1]	16.399	0.198852	17.3238	0.765866							MS QSTAR vs
745.56	PG [34:2]	5.17811	0.114307	4.99871	0.133004							MS/MS QSTAR
747.561	PG [34:1]	25.4174	0.283417	28.1056	0.431867							PE	PG
759.561	PG [35:2]	4.4473	0.0899124	3.99585	0.661334						Correlation	0.98	0.99
761.574	PG [35:1]	8.34323	0.14191	8.34909	0.934441						coefficient r2
773.575	PG [36:2]	23.6816	0.149681	24.8072	0.760978						Slope	1.01	1.1
775.576	PG [36:1]	0.789538	0.189624	0.480826	0.300888
787.558	PG [37:2]	6.26391	0.169891	3.31957	0.195059
789.559	PG [37:1]	0.773444	0.09737	0.0935928	0.0358148

## Sheet: Velos MS vs. QSTAR MSMS
		MS Velos		MS/MS QSTAR
660.461	PE [30:1]	0.683496	0.00445743	0.553594	0.0660449
662.476	PE [30:0]	2.38655	0.00501645	2.87472	0.15265
674.478	PE [31:1]	0.426988	0.00379947	0.231276	0.0320096
686.477	PE [32:2]	0.48647	0.000644285	0.373042	0.0245479
688.493	PE [32:1]	11.2331	0.0172844	12.7363	0.292982
690.506	PE [32:0]	2.65895	0.026715	3.07667	0.12467
700.492	PE [33:2]	0.679081	0.00768329	0.392003	0.0782289
702.508	PE [33:1]	27.3841	0.142663	24.8339	0.201694
714.508	PE [34:2]	6.50231	0.0200147	7.29729	0.109545
716.523	PE [34:1]	21.5766	0.121697	22.5308	0.5989
728.523	PE [35:2]	6.08044	0.0249793	5.87972	0.224833
730.538	PE [35:1]	4.66453	0.0260464	5.21767	0.253703
742.538	PE [36:2]	12.1869	0.0123031	12.0117	0.213728
744.548	PE [36:1]	0.456468	0.0125687	0.415902	0.14354
756.502	PE [37:2]	2.59408	0.34763	1.57537	0.171225
693.468	PG [30:0]	0.781159	0.0134907	0.679618	0.142017
719.479	PG [32:1]	4.95205	0.0440506	6.28237	0.0823361
721.499	PG [32:0]	1.70277	0.0155297	1.56382	0.221935
733.501	PG [33:1]	17.8562	0.0429734	17.3238	0.765866
745.493	PG [34:2]	3.37229	0.0208139	4.99871	0.133004
747.517	PG [34:1]	27.5769	0.136591	28.1056	0.431867
759.516	PG [35:2]	5.36289	0.109269	3.99585	0.661334
761.534	PG [35:1]	8.79936	0.0461791	8.34909	0.934441
773.534	PG [36:2]	24.7569	0.157584	24.8072	0.760978
775.546	PG [36:1]	1.06832	0.0328394	0.480826	0.300888
787.518	PG [37:2]	3.6117	0.43939	3.31957	0.195059
789.53	PG [37:1]	0.159536	0.0523781	0.0935928	0.0358148
660.461	PE [30:1]	0.683496	0.00445743	0.553594	0.0660449
662.476	PE [30:0]	2.38655	0.00501645	2.87472	0.15265
674.478	PE [31:1]	0.426988	0.00379947	0.231276	0.0320096
686.477	PE [32:2]	0.48647	0.000644285	0.373042	0.0245479
688.493	PE [32:1]	11.2331	0.0172844	12.7363	0.292982
690.506	PE [32:0]	2.65895	0.026715	3.07667	0.12467
700.492	PE [33:2]	0.679081	0.00768329	0.392003	0.0782289
702.508	PE [33:1]	27.3841	0.142663	24.8339	0.201694
714.508	PE [34:2]	6.50231	0.0200147	7.29729	0.109545
716.523	PE [34:1]	21.5766	0.121697	22.5308	0.5989
728.523	PE [35:2]	6.08044	0.0249793	5.87972	0.224833
730.538	PE [35:1]	4.66453	0.0260464	5.21767	0.253703
742.538	PE [36:2]	12.1869	0.0123031	12.0117	0.213728
744.548	PE [36:1]	0.456468	0.0125687	0.415902	0.14354
756.502	PE [37:2]	2.59408	0.34763	1.57537	0.171225
693.468	PG [30:0]	0.781159	0.0134907	0.679618	0.142017
719.479	PG [32:1]	4.95205	0.0440506	6.28237	0.0823361
721.499	PG [32:0]	1.70277	0.0155297	1.56382	0.221935
733.501	PG [33:1]	17.8562	0.0429734	17.3238	0.765866
745.493	PG [34:2]	3.37229	0.0208139	4.99871	0.133004							MS QSTAR vs
747.517	PG [34:1]	27.5769	0.136591	28.1056	0.431867							MS/MS QSTAR
759.516	PG [35:2]	5.36289	0.109269	3.99585	0.661334							PE	PG
761.534	PG [35:1]	8.79936	0.0461791	8.34909	0.934441						Correlation	0.99	0.99
773.534	PG [36:2]	24.7569	0.157584	24.8072	0.760978						coefficient r2
775.546	PG [36:1]	1.06832	0.0328394	0.480826	0.300888						Slope	0.97	1.01
787.518	PG [37:2]	3.6117	0.43939	3.31957	0.195059
789.53	PG [37:1]	0.159536	0.0523781	0.0935928	0.0358148

## Sheet: QSTAR MS vs. Velos MSMS
		MS QSTAR		MS/MS Velos
660.461	PE [30:1]	0.550323	0.0143949	0.764053	0.0515425
662.476	PE [30:0]	2.25835	0.0267147	2.64009	0.129601
674.478	PE [31:1]	0.307639	0.0106338	0.427059	0.0244963
686.477	PE [32:2]	0.360104	0.0115533	0.529603	0.0171933
688.493	PE [32:1]	10.3128	0.053411	11.3151	0.607248
690.506	PE [32:0]	2.70267	0.0331498	2.5325	0.191336
700.492	PE [33:2]	0.491041	0.00887093	0.645194	0.0263755
702.508	PE [33:1]	26.091	0.111382	26.7319	0.289755
714.508	PE [34:2]	6.19142	0.0234276	7.09859	0.279544
716.523	PE [34:1]	21.1188	0.0660944	22.6476	1.55709
728.523	PE [35:2]	6.18968	0.0476055	6.09552	0.147229
730.538	PE [35:1]	5.7376	0.0281499	4.27895	0.28483
742.538	PE [36:2]	12.3703	0.0661328	12.5952	0.267159
744.548	PE [36:1]	0.532742	0.0146054	0.172808	0.0204208
756.502	PE [37:2]	4.7855	0.209948	1.52583	0.0653686
693.468	PG [30:0]	0.713753	0.0256989	0.905363	0.0388036
719.479	PG [32:1]	6.54653	0.100395	6.58663	0.702878
721.499	PG [32:0]	1.44624	0.06849	1.50853	0.0538219
733.501	PG [33:1]	16.399	0.198852	16.2625	0.69296
745.493	PG [34:2]	5.17811	0.114307	3.17228	0.270992
747.517	PG [34:1]	25.4174	0.283417	27.9446	0.140592
759.516	PG [35:2]	4.4473	0.0899124	4.64977	1.44881
761.534	PG [35:1]	8.34323	0.14191	8.28518	0.496493
773.534	PG [36:2]	23.6816	0.149681	27.1371	1.63876
775.546	PG [36:1]	0.789538	0.189624	0.264349	0.0731886
787.518	PG [37:2]	6.26391	0.169891	3.25428	0.224096
789.53	PG [37:1]	0.773444	0.09737	0.0293889	0.0132706
660.461	PE [30:1]	0.550323	0.0143949	0.764053	0.0515425
662.476	PE [30:0]	2.25835	0.0267147	2.64009	0.129601
674.478	PE [31:1]	0.307639	0.0106338	0.427059	0.0244963
686.477	PE [32:2]	0.360104	0.0115533	0.529603	0.0171933
688.493	PE [32:1]	10.3128	0.053411	11.3151	0.607248
690.506	PE [32:0]	2.70267	0.0331498	2.5325	0.191336
700.492	PE [33:2]	0.491041	0.00887093	0.645194	0.0263755
702.508	PE [33:1]	26.091	0.111382	26.7319	0.289755
714.508	PE [34:2]	6.19142	0.0234276	7.09859	0.279544
716.523	PE [34:1]	21.1188	0.0660944	22.6476	1.55709
728.523	PE [35:2]	6.18968	0.0476055	6.09552	0.147229
730.538	PE [35:1]	5.7376	0.0281499	4.27895	0.28483
742.538	PE [36:2]	12.3703	0.0661328	12.5952	0.267159
744.548	PE [36:1]	0.532742	0.0146054	0.172808	0.0204208
756.502	PE [37:2]	4.7855	0.209948	1.52583	0.0653686
693.468	PG [30:0]	0.713753	0.0256989	0.905363	0.0388036
719.479	PG [32:1]	6.54653	0.100395	6.58663	0.702878
721.499	PG [32:0]	1.44624	0.06849	1.50853	0.0538219
733.501	PG [33:1]	16.399	0.198852	16.2625	0.69296
745.493	PG [34:2]	5.17811	0.114307	3.17228	0.270992
747.517	PG [34:1]	25.4174	0.283417	27.9446	0.140592
759.516	PG [35:2]	4.4473	0.0899124	4.64977	1.44881					MS QSTAR vs
761.534	PG [35:1]	8.34323	0.14191	8.28518	0.496493					MS/MS Velos
773.534	PG [36:2]	23.6816	0.149681	27.1371	1.63876					PE	PG
775.546	PG [36:1]	0.789538	0.189624	0.264349	0.0731886				Correlation	0.98	0.99
787.518	PG [37:2]	6.26391	0.169891	3.25428	0.224096				coefficient r2
789.53	PG [37:1]	0.773444	0.09737	0.0293889	0.0132706				Slope	1.05	1.14

## Sheet: MSMS Velos vs. QSTAR
		MS/MS Velos		MS/MS QSTAR
660.461	PE [30:1]	0.764053	0.0515425	0.553594	0.0660449
662.476	PE [30:0]	2.64009	0.129601	2.87472	0.15265
674.478	PE [31:1]	0.427059	0.0244963	0.231276	0.0320096
686.477	PE [32:2]	0.529603	0.0171933	0.373042	0.0245479
688.493	PE [32:1]	11.3151	0.607248	12.7363	0.292982
690.506	PE [32:0]	2.5325	0.191336	3.07667	0.12467
700.492	PE [33:2]	0.645194	0.0263755	0.392003	0.0782289
702.508	PE [33:1]	26.7319	0.289755	24.8339	0.201694
714.508	PE [34:2]	7.09859	0.279544	7.29729	0.109545
716.523	PE [34:1]	22.6476	1.55709	22.5308	0.5989
728.523	PE [35:2]	6.09552	0.147229	5.87972	0.224833
730.538	PE [35:1]	4.27895	0.28483	5.21767	0.253703
742.538	PE [36:2]	12.5952	0.267159	12.0117	0.213728
744.548	PE [36:1]	0.172808	0.0204208	0.415902	0.14354
756.502	PE [37:2]	1.52583	0.0653686	1.57537	0.171225
693.468	PG [30:0]	0.905363	0.0388036	0.679618	0.142017
719.479	PG [32:1]	6.58663	0.702878	6.28237	0.0823361
721.499	PG [32:0]	1.50853	0.0538219	1.56382	0.221935
733.501	PG [33:1]	16.2625	0.69296	17.3238	0.765866
745.493	PG [34:2]	3.17228	0.270992	4.99871	0.133004
747.517	PG [34:1]	27.9446	0.140592	28.1056	0.431867
759.516	PG [35:2]	4.64977	1.44881	3.99585	0.661334
761.534	PG [35:1]	8.28518	0.496493	8.34909	0.934441
773.534	PG [36:2]	27.1371	1.63876	24.8072	0.760978
775.546	PG [36:1]	0.264349	0.0731886	0.480826	0.300888
787.518	PG [37:2]	3.25428	0.224096	3.31957	0.195059
789.53	PG [37:1]	0.0293889	0.0132706	0.0935928	0.0358148
660.461	PE [30:1]	0.764053	0.0515425	0.553594	0.0660449
662.476	PE [30:0]	2.64009	0.129601	2.87472	0.15265
674.478	PE [31:1]	0.427059	0.0244963	0.231276	0.0320096
686.477	PE [32:2]	0.529603	0.0171933	0.373042	0.0245479
688.493	PE [32:1]	11.3151	0.607248	12.7363	0.292982
690.506	PE [32:0]	2.5325	0.191336	3.07667	0.12467
700.492	PE [33:2]	0.645194	0.0263755	0.392003	0.0782289
702.508	PE [33:1]	26.7319	0.289755	24.8339	0.201694
714.508	PE [34:2]	7.09859	0.279544	7.29729	0.109545
716.523	PE [34:1]	22.6476	1.55709	22.5308	0.5989
728.523	PE [35:2]	6.09552	0.147229	5.87972	0.224833
730.538	PE [35:1]	4.27895	0.28483	5.21767	0.253703
742.538	PE [36:2]	12.5952	0.267159	12.0117	0.213728
744.548	PE [36:1]	0.172808	0.0204208	0.415902	0.14354
756.502	PE [37:2]	1.52583	0.0653686	1.57537	0.171225
693.468	PG [30:0]	0.905363	0.0388036	0.679618	0.142017
719.479	PG [32:1]	6.58663	0.702878	6.28237	0.0823361
721.499	PG [32:0]	1.50853	0.0538219	1.56382	0.221935
733.501	PG [33:1]	16.2625	0.69296	17.3238	0.765866
745.493	PG [34:2]	3.17228	0.270992	4.99871	0.133004
747.517	PG [34:1]	27.9446	0.140592	28.1056	0.431867					MS QSTAR vs
759.516	PG [35:2]	4.64977	1.44881	3.99585	0.661334					MS/MS Velos
761.534	PG [35:1]	8.28518	0.496493	8.34909	0.934441					PE	PG
773.534	PG [36:2]	27.1371	1.63876	24.8072	0.760978				Correlation	0.99	0.99
775.546	PG [36:1]	0.264349	0.0731886	0.480826	0.300888				coefficient r2
787.518	PG [37:2]	3.25428	0.224096	3.31957	0.195059				Slope	0.96	0.96
789.53	PG [37:1]	0.0293889	0.0132706	0.0935928	0.0358148
