# Supplementary material for: A novel informatics concept for high-throughput shotgun lipidomics based on the molecular fragmentation query language
Source: Genome Biol. 2011 Jan 19;12(1):R8. doi: 10.1186/gb-2011-12-1-r8 (PMC3091306; doi:10.1186/gb-2011-12-1-r8)
Supplement: Additional file 16 — Lipid species identified by LipidXplorer in a total extract of bovine heart. A spreadsheet providing a full list of lipid species and intensities of their precursor and characteristic fragment ions detected in independent MS and MS/MS experiments. [file gb-2011-12-1-r8-S16.XLSX]

## Sheet: Sheet1
							Intensities of Precursor in MS1						Intensities of specific NLS or PIS (MS2)						Summed intensities of FAs and FAO
IDS class	ID all	MASS	CHEMSC	ERROR	NAME	SPECIE	PRECURINTENS:090901_heart_100000_01.mzXML	PRECURINTENS:090901_heart_100000_02.mzXML	PRECURINTENS:090901_heart_100000_03.mzXML	PRECURINTENS:090901_heart_100000_04.mzXML	PRECURINTENS:090901_heart_100000_05.mzXML	PRECURINTENS:090901_heart_100000_06.mzXML	NLSPIS:090901_heart_100000_01.mzXML	NLSPIS:090901_heart_100000_02.mzXML	NLSPIS:090901_heart_100000_03.mzXML	NLSPIS:090901_heart_100000_04.mzXML	NLSPIS:090901_heart_100000_05.mzXML	NLSPIS:090901_heart_100000_06.mzXML	FAS:090901_heart_100000_01.mzXML	FAS:090901_heart_100000_02.mzXML	FAS:090901_heart_100000_03.mzXML	FAS:090901_heart_100000_04.mzXML	FAS:090901_heart_100000_05.mzXML	FAS:090901_heart_100000_06.mzXML
		###	ceramides
1	1	596.526	C36 H70 O5 N1	-0.39ppm	Cer [34:1]	None	2412.46	3026.99	2266.21	2628.19	2514.73	1923.97	None	None	None	None	None	None	None	None	None	None	None	None
2	2	624.557	C38 H74 O5 N1	-0.41ppm	Cer [36:1]	None	3623.72	4450.76	3444.3	3256.88	3234.49	2668.76	None	None	None	None	None	None	None	None	None	None	None	None
3	3	680.62	C42 H82 O5 N1	-0.33ppm	Cer [40:1]	None	1664.9	2150.39	1622.97	1556.14	1518.82	1304.73	None	None	None	None	None	None	None	None	None	None	None	None
		###	Cardiolipin
1	4	697.463	C77 H136 O17 P2	-0.34ppm	CL [68:6]	None	0	552.324	0	785.693	542.823	0	None	None	None	None	None	None	None	None	None	None	None	None
2	5	701.495	C77 H144 O17 P2	0.11ppm	CL [68:2]	None	185.301	1079.44	0	808.798	729.848	0	None	None	None	None	None	None	None	None	None	None	None	None
3	6	710.471	C79 H138 O17 P2	-0.17ppm	CL [70:7]	None	7148.51	15264.1	11610.9	13398.5	12778.4	9465.44	None	None	None	None	None	None	None	None	None	None	None	None
4	7	711.478	C79 H140 O17 P2	-1.66ppm	CL [70:6]	None	6050.49	14081.7	9914.95	12131.4	11292.8	8079.76	None	None	None	None	None	None	None	None	None	None	None	None
5	8	713.495	C79 H144 O17 P2	0.29ppm	CL [70:4]	None	780.69	3001.84	2147.89	2709.27	2539.08	1732.25	None	None	None	None	None	None	None	None	None	None	None	None
6	9	722.471	C81 H138 O17 P2	0.15ppm	CL [72:9]	None	5522.34	12291	9116.03	10880	10026.1	7468.79	None	None	None	None	None	None	None	None	None	None	None	None
7	10	723.479	C81 H140 O17 P2	-0.24ppm	CL [72:8]	None	130377	290444	215959	256524	245382	180820	None	None	None	None	None	None	None	None	None	None	None	None
8	11	725.495	C81 H144 O17 P2	1.08ppm	CL [72:6]	None	7984.07	16997.3	13326.4	14587.3	13365	11362.6	None	None	None	None	None	None	None	None	None	None	None	None
9	12	735.479	C83 H140 O17 P2	-0.39ppm	CL [74:10]	None	1608.63	4680.01	3017.78	3896.28	3843.84	2745.9	None	None	None	None	None	None	None	None	None	None	None	None
10	13	736.487	C83 H142 O17 P2	-0.13ppm	CL [74:9]	None	3702.59	9296.6	7045.05	8257.09	7630.12	6186.47	None	None	None	None	None	None	None	None	None	None	None	None
		###	Diacylglycerol
1	14	599.489	C35 H67 O7	-0.06ppm	DAG [30:0]	None	0	1762.47	1271.93	890.578	1490.09	0	None	None	None	None	None	None	None	None	None	None	None	None
2	15	621.473	C37 H65 O7	-0.40ppm	DAG [32:3]	None	499.304	1702.63	3958.97	3208.93	953.017	1884.81	None	None	None	None	None	None	None	None	None	None	None	None
3	16	625.505	C37 H69 O7	-0.32ppm	DAG [32:1]	None	5344.96	8447.74	6188.34	6616.84	6060.26	4817.42	None	None	None	None	None	None	None	None	None	None	None	None
4	17	627.52	C37 H71 O7	-0.29ppm	DAG [32:0]	None	3994.48	5124.27	3985.23	4029.88	4047.81	3227.71	None	None	None	None	None	None	None	None	None	None	None	None
5	18	651.52	C39 H71 O7	-0.29ppm	DAG [34:2]	None	9094.82	13504.7	9868.16	10586.6	10001.8	8135.69	None	None	None	None	None	None	None	None	None	None	None	None
6	19	653.536	C39 H73 O7	-0.39ppm	DAG [34:1]	None	36179.3	50739	38154.1	40759.1	36364.5	29929	None	None	None	None	None	None	None	None	None	None	None	None
7	20	655.552	C39 H75 O7	-0.43ppm	DAG [34:0]	None	3879.1	5228.35	3954.91	4211.21	3927.84	3203.33	None	None	None	None	None	None	None	None	None	None	None	None
8	21	677.536	C41 H73 O7	-0.24ppm	DAG [36:3]	None	6202.76	8521.57	6535.66	6859.6	6383.54	5365.06	None	None	None	None	None	None	None	None	None	None	None	None
9	22	679.552	C41 H75 O7	-0.30ppm	DAG [36:2]	None	32120.9	47322	35918	37877.4	33534.1	27547.4	None	None	None	None	None	None	None	None	None	None	None	None
10	23	681.567	C41 H77 O7	-0.33ppm	DAG [36:1]	None	24969	35513	25933.7	27957.3	26211.5	20379.2	None	None	None	None	None	None	None	None	None	None	None	None
11	24	683.583	C41 H79 O7	-0.47ppm	DAG [36:0]	None	872.32	1629.58	0	1268.61	0	826.311	None	None	None	None	None	None	None	None	None	None	None	None
12	25	703.552	C43 H75 O7	0.16ppm	DAG [38:4]	None	1084.01	1941.66	745.715	1613.49	1012.91	660.24	None	None	None	None	None	None	None	None	None	None	None	None
13	26	705.567	C43 H77 O7	-0.38ppm	DAG [38:3]	None	598.704	2097.48	1155.6	1590.16	1244.17	0	None	None	None	None	None	None	None	None	None	None	None	None
		###	lysoPhosphatidicAcid
		###	lysoPhosphatidylcholine
1	27	554.346	C26 H53 O9 N1 P1	-0.36ppm	LPC [16:0]	None	10717.5	15521.5	12917.2	13707.2	12626.6	9727.65	173.843	160.579	199.315	128.001	111.107	148.493	7.60046	10.2112	13.9858	7.60354	6.54412	8.23056
2	28	578.346	C28 H53 O9 N1 P1	-0.41ppm	LPC [18:2]	None	18068.6	27655	22472.3	25111.1	21993.4	17924.4	275.772	280.275	319.119	215.624	309.207	181.062	27.2173	28.0944	33.8721	19.2199	23.6705	14.5423
3	29	580.362	C28 H55 O9 N1 P1	-0.36ppm	LPC [18:1]	None	6397.89	8661.6	7228.69	7799.92	7404.04	5927	69.3016	135.118	95.2382	122.081	83.0126	103.257	4.79002	14.3982	13.4342	11.4474	3.84607	8.40928
4	30	602.346	C30 H53 O9 N1 P1	-0.39ppm	LPC [20:4]	None	3290.87	5020.14	4103.61	4410.15	4103.36	3151.02	0	75.9199	54.3426	70.8083	57.2306	0	0	6.27873	5.03586	7.04898	2.64742	0
		###	lysoPhosphatidylethanolamine
1	31	476.278	C23 H43 O7 N1 P1	-0.31ppm	LPE [18:2]	None	13791.3	15823	14737.8	14735.6	14006	13690.7	None	None	None	None	None	None	8.25777	8.29812	9.05233	12.6388	7.02348	9.6167
2	32	478.294	C23 H45 O7 N1 P1	-0.33ppm	LPE [18:1]	None	7219.96	7413.2	7615.91	7232.11	7258.33	6533.18	None	None	None	None	None	None	4.70278	0	3.41022	2.77653	2.50643	2.87313
3	33	480.309	C23 H47 O7 N1 P1	-0.32ppm	LPE [18:0]	None	119624	136224	127494	125796	119524	112047	None	None	None	None	None	None	47.7093	46.3389	45.706	47.5688	40.0232	35.4825
4	34	500.278	C25 H43 O7 N1 P1	-0.34ppm	LPE [20:4]	None	23821	27234.8	25075.2	25744.4	23869.9	22854	None	None	None	None	None	None	22.132	20.3502	24.8383	24.2095	13.4747	15.3622
		###	lysoPhosphatidylglycerol
		###	LysoPhosphatidylinositol
		###	lysoCardiolipin
1	35	592.364	C63 H110 O16 P2	-0.50ppm	LysCL [54:6]	None	15012.9	33815.8	23929	27595.8	26077	20801.5	None	None	None	None	None	None	None	None	None	None	None	None
2	36	594.379	C63 H114 O16 P2	-1.30ppm	LysCL [54:4]	None	739.691	2680.46	1311.26	1431.23	1909.56	1249.49	None	None	None	None	None	None	None	None	None	None	None	None
		###	PhosphatidicAcid
		###	Phosphatidylcholine
1	37	790.559	C42 H81 O10 N1 P1	-1.50ppm	PC [32:1]	PC [16:1 / 16:0]	4422.57	7135.44	4400.54	5289.16	4422.9	3321.7	-1	-1	22.5925	15.751	15.2296	42.9524	10.5561	28.6412	29.1995	11.2859	30.0153	12.7604
2	38	792.576	C42 H83 O10 N1 P1	-0.43ppm	PC [32:0]	PC [16:0 / 16:0]	14580.8	19785.8	16917	17762.8	16560.8	13324.6	27.7291	12.1614	68.4814	44.0313	21.553	18.1308	31.805	29.0426	27.5701	20.3384	19.7738	31.564
3	39	816.576	C44 H83 O10 N1 P1	-0.42ppm	PC [34:2]	PC [16:0 / 18:2]	251353	331459	279874	295610	275194	230181	421.586	885.107	656.144	855.047	548.536	517.306	297.738	535.252	434.923	523.499	403.467	315.396
4	40	818.591	C44 H85 O10 N1 P1	-0.86ppm	PC [34:1]	PC [16:0 / 18:1]	113545	153454	128016	135297	125782	104860	130.688	575.276	361.624	475.131	156.689	134.795	201.829	319.875	230.885	288.592	213.143	161.723
5	41	840.576	C46 H83 O10 N1 P1	-0.45ppm	PC [36:4]	PC [16:0 / 20:4]	58672.3	78858.9	66500.2	69993.8	63805.8	53917.8	80.9906	71.5201	101.355	130.782	117.371	88.0039	44.8996	68.0027	51.5089	53.229	55.5615	35.3077
6	42	840.576	C46 H83 O10 N1 P1	-0.45ppm	PC [36:4]	PC [18:2 / 18:2]	58672.3	78858.9	66500.2	69993.8	63805.8	53917.8	80.9906	71.5201	101.355	130.782	117.371	88.0039	11.5838	22.3618	24.547	12.1047	18.514	14.0752
7	43	842.591	C46 H85 O10 N1 P1	-0.63ppm	PC [36:3]	PC [18:2 / 18:1]	31151.2	41680.3	34445.1	37355.6	35038.6	28180.3	59.4862	111.345	32.9448	35.2897	36.0788	55.6109	24.8394	29.6801	29.4413	32.5696	42.331	20.7191
8	44	842.591	C46 H85 O10 N1 P1	-0.63ppm	PC [36:3]	PC [16:0 / 20:3]	31151.2	41680.3	34445.1	37355.6	35038.6	28180.3	59.4862	111.345	32.9448	35.2897	36.0788	55.6109	21.1339	38.5656	26.0993	29.8678	34.5453	16.7164
9	45	844.607	C46 H87 O10 N1 P1	-0.53ppm	PC [36:2]	PC [18:2 / 18:0]	60549	78649.1	65571.7	70833.3	66295.5	53485.7	83.58	164.15	123.167	146.527	55.0768	113.521	60.2651	109.072	62.8615	85.1722	61.8628	57.4264
10	46	844.607	C46 H87 O10 N1 P1	-0.53ppm	PC [36:2]	PC [18:1 / 18:1]	60549	78649.1	65571.7	70833.3	66295.5	53485.7	83.58	164.15	123.167	146.527	55.0768	113.521	11.3665	20.6838	18.2491	20.8404	21.9188	8.38141
11	47	846.622	C46 H89 O10 N1 P1	-0.73ppm	PC [36:1]	PC [18:1 / 18:0]	15120.4	21350.1	17240	18392	16121.2	14289.6	49.5767	-1	63.0275	38.7773	17.1335	58.8498	45.1253	58.2541	40.2064	34.7674	50.7903	28.9286
12	48	848.638	C46 H91 O10 N1 P1	-0.97ppm	PC [36:0]	PC [18:0 / 18:0]	3684.15	4699.5	4329.54	4409.45	4220.48	3067	1.99101	10.0655	6.2154	18.5754	14.9397	0.0356616	54.4607	52.4966	45.1496	56.7547	43.0234	35.8835
13	49	868.607	C48 H87 O10 N1 P1	-0.43ppm	PC [38:4]	PC [18:0 / 20:4]	15320.3	20242.8	16863.5	17682.8	16195.5	13322.1	28.8973	23.214	34.7242	9.77392	24.0535	19.7325	11.7379	15.3243	18.5879	7.67568	14.5911	12.5778
		###	Phosphatidylcholineether
1	50	774.565	C42 H81 O9 N1 P1	-0.64ppm	PC-O [32:2]	PC-O [16:1 / 16:1]	9280.84	12333.1	10141	10834.5	10247	8309.55	25.2915	25.1357	26.2317	34.7166	7.80423	22.6748	10.5912	14.2453	7.7651	11.0582	9.37338	3.52037
2	51	776.581	C42 H83 O9 N1 P1	-0.63ppm	PC-O [32:1]	PC-O [16:1 / 16:0]	6504.01	9023.47	7366.89	7930.65	7480.3	5830.29	13.5793	11.1057	6.52588	3.05339	3.52238	13.1633	36.022	48.8037	45.6497	41.1861	32.3856	30.719
3	52	798.565	C44 H81 O9 N1 P1	-0.31ppm	PC-O [34:4]	PC-O [16:1 / 18:3]	24876.7	33613.1	28791.9	30146	27721.1	22986.2	55.4981	91.3937	66.2099	70.829	73.6212	54.7766	11.1118	14.9672	9.11069	16.6362	21.9723	9.64493
4	53	798.565	C44 H81 O9 N1 P1	-0.31ppm	PC-O [34:4]	PC-O [16:2 / 18:2]	24876.7	33613.1	28791.9	30146	27721.1	22986.2	55.4981	91.3937	66.2099	70.829	73.6212	54.7766	28.227	33.6695	31.0775	25.1802	36.4917	21.6886
5	54	800.581	C44 H83 O9 N1 P1	-0.43ppm	PC-O [34:3]	PC-O [16:1 / 18:2]	321619	431221	362291	381254	353980	294792	362.436	1401.28	536.658	1204.07	466.608	448.061	488.549	987.237	742.635	869.171	605.976	549.972
6	55	802.596	C44 H85 O9 N1 P1	-1.19ppm	PC-O [34:2]	PC-O [16:1 / 18:1]	39297.9	51580.9	44140.6	46735.3	41594.4	35333.6	306.908	70.0821	304.994	282.39	122.122	232.95	122.259	191.799	149.73	155.113	119.847	125.12
7	56	802.596	C44 H85 O9 N1 P1	-1.19ppm	PC-O [34:2]	PC-O [16:0 / 18:2]	39297.9	51580.9	44140.6	46735.3	41594.4	35333.6	306.908	70.0821	304.994	282.39	122.122	232.95	15.7111	44.7034	48.1899	50.8704	36.1208	31.3115
8	57	824.581	C46 H83 O9 N1 P1	-0.52ppm	PC-O [36:5]	PC-O [16:1 / 20:4]	83804.8	109425	93272.9	97228	89792.9	74938.9	139.978	221.491	159.585	198.446	172.232	146.579	121.268	155.333	114.58	156.08	142.8	101.102
9	58	826.596	C46 H85 O9 N1 P1	-0.70ppm	PC-O [36:4]	PC-O [16:0 / 20:4]	54311.1	72439.4	61264.6	63704.4	59448.1	50362.6	49.755	178.722	67.4664	79.2336	66.9481	108.659	1.39185	18.1317	13.7449	7.25639	5.23108	5.26562
10	59	826.596	C46 H85 O9 N1 P1	-0.70ppm	PC-O [36:4]	PC-O [16:1 / 20:3]	54311.1	72439.4	61264.6	63704.4	59448.1	50362.6	49.755	178.722	67.4664	79.2336	66.9481	108.659	37.6028	70.3237	56.1365	54.1454	53.2195	45.7185
11	60	826.596	C46 H85 O9 N1 P1	-0.70ppm	PC-O [36:4]	PC-O [18:2 / 18:2]	54311.1	72439.4	61264.6	63704.4	59448.1	50362.6	49.755	178.722	67.4664	79.2336	66.9481	108.659	30.3353	63.8793	45.7011	48.7034	50.5156	36.219
12	61	828.612	C46 H87 O9 N1 P1	-0.68ppm	PC-O [36:3]	PC-O [18:1 / 18:2]	59226.6	77709.1	64864.5	69125.8	63390.8	52937.5	62.4695	112.064	169.724	191.921	184.079	50.7958	58.9293	126.35	89.6904	119.331	107.598	73.7791
13	62	830.627	C46 H89 O9 N1 P1	-1.29ppm	PC-O [36:2]	PC-O [18:0 / 18:2]	4358.37	5281.44	4462.71	5390.64	4838.91	3825.35	50.6263	37.2804	92.8623	19.219	14.4249	29.201	39.0901	20.9095	34.4912	25.9523	31.0954	18.042
14	63	830.627	C46 H89 O9 N1 P1	-1.29ppm	PC-O [36:2]	PC-O [18:1 / 18:1]	4358.37	5281.44	4462.71	5390.64	4838.91	3825.35	50.6263	37.2804	92.8623	19.219	14.4249	29.201	23.9079	23.4159	31.6092	20.2908	22.9872	23.2384
15	64	850.596	C48 H85 O9 N1 P1	-0.40ppm	PC-O [38:6]	PC-O [16:1 / 22:5]	18312.1	23281.9	19877.5	21047.5	19145.4	16232.7	34.9007	47.9881	40.9553	37.3267	27.9006	28.4051	11.4178	14.6791	19.4554	11.515	16.2109	7.57
16	65	850.596	C48 H85 O9 N1 P1	-0.40ppm	PC-O [38:6]	PC-O [18:2 / 20:4]	18312.1	23281.9	19877.5	21047.5	19145.4	16232.7	34.9007	47.9881	40.9553	37.3267	27.9006	28.4051	4.75553	11.686	7.42854	7.40015	7.81428	11.0025
17	66	852.612	C48 H87 O9 N1 P1	-0.48ppm	PC-O [38:5]	PC-O [18:1 / 20:4]	19428.2	27139.3	22695	23899.5	21611.4	17922.3	32.6046	19.8479	45.152	41.0607	66.3844	16.7942	21.5475	28.2986	21.2407	31.7737	33.7081	19.8368
		###	Phosphatidylethanolamine
1	67	714.508	C39 H73 O8 N1 P1	-0.21ppm	PE [34:2]	PE [16:0 / 18:2]	10414.8	11886.6	10786.6	10972.1	10022.9	9379.25	None	None	None	None	None	None	32.4493	48.5684	47.0383	46.4899	45.2957	45.7556
2	68	716.524	C39 H75 O8 N1 P1	-0.17ppm	PE [34:1]	PE [16:0 / 18:1]	5042.99	5502.8	5268.84	5356.95	5314.9	4367.91	None	None	None	None	None	None	17.1976	11.8037	18.3862	22.5342	0	16.1123
3	69	716.524	C39 H75 O8 N1 P1	-0.17ppm	PE [34:1]	PE [16:1 / 18:0]	5042.99	5502.8	5268.84	5356.95	5314.9	4367.91	None	None	None	None	None	None	4.49486	7.2697	12.4912	11.9324	0	7.12494
4	70	738.508	C41 H73 O8 N1 P1	-0.40ppm	PE [36:4]	PE [18:2 / 18:2]	23725.9	26829.2	24084.3	23758.9	22922.1	20640.3	None	None	None	None	None	None	25.3651	45.9191	30.4302	36.0985	37.5159	25.0803
5	71	738.508	C41 H73 O8 N1 P1	-0.40ppm	PE [36:4]	PE [16:0 / 20:4]	23725.9	26829.2	24084.3	23758.9	22922.1	20640.3	None	None	None	None	None	None	50.5385	68.7428	74.7671	45.8187	54.5354	42.3372
6	72	740.523	C41 H75 O8 N1 P1	-0.43ppm	PE [36:3]	PE [18:2 / 18:1]	28371.2	31985.7	29354.8	29608.8	28076.7	25739.6	None	None	None	None	None	None	135.695	151.023	157.342	136.799	136.983	107.577
7	73	740.523	C41 H75 O8 N1 P1	-0.43ppm	PE [36:3]	PE [18:3 / 18:0]	28371.2	31985.7	29354.8	29608.8	28076.7	25739.6	None	None	None	None	None	None	11.42	15.8853	5.07714	16.1715	15.7793	11.2833
8	74	742.539	C41 H77 O8 N1 P1	-0.49ppm	PE [36:2]	PE [18:2 / 18:0]	168182	188323	173088	174660	165427	148568	None	None	None	None	None	None	748.273	1060.42	905.056	946.208	849.028	671.985
9	75	742.539	C41 H77 O8 N1 P1	-0.49ppm	PE [36:2]	PE [18:1 / 18:1]	168182	188323	173088	174660	165427	148568	None	None	None	None	None	None	21.5685	41.6835	44.1464	52.6954	32.773	27.7234
10	76	744.554	C41 H79 O8 N1 P1	-0.78ppm	PE [36:1]	PE [18:1 / 18:0]	16726.9	18864.9	17490.4	17493.1	16652.1	14579.9	None	None	None	None	None	None	87.6983	125.309	100.476	99.1144	110.576	93.1067
11	77	762.508	C43 H73 O8 N1 P1	-0.23ppm	PE [38:6]	PE [18:1 / 20:5]	14220.3	15871.3	14724.1	14673.5	13975.1	12902.6	None	None	None	None	None	None	4.66865	7.98703	4.14458	1.66124	4.90062	2.68752
12	78	762.508	C43 H73 O8 N1 P1	-0.23ppm	PE [38:6]	PE [18:2 / 20:4]	14220.3	15871.3	14724.1	14673.5	13975.1	12902.6	None	None	None	None	None	None	60.8524	76.7957	70.1524	58.2547	50.0178	55.9552
13	79	764.523	C43 H75 O8 N1 P1	-0.34ppm	PE [38:5]	PE [16:0 / 22:5]	69232.7	76590.9	70668.8	71259.9	66874.5	61464.1	None	None	None	None	None	None	2.68493	2.20294	9.70672	6.22732	7.3416	3.40614
14	80	764.523	C43 H75 O8 N1 P1	-0.34ppm	PE [38:5]	PE [18:0 / 20:5]	69232.7	76590.9	70668.8	71259.9	66874.5	61464.1	None	None	None	None	None	None	63.5166	91.6126	70.8172	91.5464	88.7612	61.0872
15	81	764.523	C43 H75 O8 N1 P1	-0.34ppm	PE [38:5]	PE [18:1 / 20:4]	69232.7	76590.9	70668.8	71259.9	66874.5	61464.1	None	None	None	None	None	None	160.854	213.767	159.701	186.288	198.775	153.58
16	82	766.539	C43 H77 O8 N1 P1	-0.64ppm	PE [38:4]	PE [18:0 / 20:4]	800789	894558	820624	824754	787387	707383	None	None	None	None	None	None	3258.73	4556.75	3995.96	3898.13	3432.76	3106.83
17	83	766.539	C43 H77 O8 N1 P1	-0.64ppm	PE [38:4]	PE [18:1 / 20:3]	800789	894558	820624	824754	787387	707383	None	None	None	None	None	None	21.436	25.4968	27.6707	22.7352	23.5219	13.6145
18	84	766.539	C43 H77 O8 N1 P1	-0.64ppm	PE [38:4]	PE [16:0 / 22:4]	800789	894558	820624	824754	787387	707383	None	None	None	None	None	None	1.45781	3.81629	5.11095	4.39647	2.52975	2.43487
19	85	790.539	C45 H77 O8 N1 P1	-0.37ppm	PE [40:6]	PE [18:1 / 22:5]	5988.71	6384.77	5814.89	6034.92	5314.87	5109.32	None	None	None	None	None	None	0.757446	8.93492	10.8102	8.85747	10.536	2.69357
20	86	790.539	C45 H77 O8 N1 P1	-0.37ppm	PE [40:6]	PE [18:0 / 22:6]	5988.71	6384.77	5814.89	6034.92	5314.87	5109.32	None	None	None	None	None	None	9.72178	17.3791	18.1136	9.89239	10.8431	9.08734
21	87	792.555	C45 H79 O8 N1 P1	-0.39ppm	PE [40:5]	PE [18:0 / 22:5]	23046	25322.5	22786.4	23407.3	22073	20485.4	None	None	None	None	None	None	96.8557	106.559	98.033	82.1057	84.9117	78.5601
22	88	794.57	C45 H81 O8 N1 P1	-0.59ppm	PE [40:4]	PE [18:0 / 22:4]	12087.5	13024.7	12107.4	12187.5	11394	10542.6	None	None	None	None	None	None	44.9636	48.8542	69.6025	50.3089	48.227	37.4304
		###	Phosphatidylethanolamineether
1	89	696.497	C39 H71 O7 N1 P1	-0.33ppm	PE-O [34:4]	PE-O [16:2 / 18:2]	8457.82	9841.08	8919.63	8452.54	8309.17	7176.78	None	None	None	None	None	None	18.1684	39.0683	32.7516	28.5963	19.5139	19.4343
2	90	696.497	C39 H71 O7 N1 P1	-0.33ppm	PE-O [34:4]	PE-O [16:1 / 18:3]	8457.82	9841.08	8919.63	8452.54	8309.17	7176.78	None	None	None	None	None	None	9.05349	25.2428	22.5906	18.8354	17.0553	10.066
3	91	698.513	C39 H73 O7 N1 P1	-0.48ppm	PE-O [34:3]	PE-O [16:1 / 18:2]	143790	163531	148534	149545	143868	128993	None	None	None	None	None	None	639.666	1043.88	904.352	857.265	813.7	696.516
4	92	700.528	C39 H75 O7 N1 P1	-0.57ppm	PE-O [34:2]	PE-O [18:2 / 16:0]	18526	21106	18102.4	19138.7	17774	15949.8	None	None	None	None	None	None	20.3047	21.0039	10.9362	15.2911	15.9895	13.6048
5	93	700.528	C39 H75 O7 N1 P1	-0.57ppm	PE-O [34:2]	PE-O [16:0 / 18:2]	18526	21106	18102.4	19138.7	17774	15949.8	None	None	None	None	None	None	10.5477	-2	3.56849	0.510001	6.42461	0.430384
6	94	700.528	C39 H75 O7 N1 P1	-0.57ppm	PE-O [34:2]	PE-O [16:1 / 18:1]	18526	21106	18102.4	19138.7	17774	15949.8	None	None	None	None	None	None	93.3334	97.877	92.9456	92.1516	76.3518	71.5373
7	95	702.544	C39 H77 O7 N1 P1	-0.27ppm	PE-O [34:1]	PE-O [18:1 / 16:0]	4006.4	4440.86	3941.49	3824.86	3596.1	3399.68	None	None	None	None	None	None	14.3375	24.1997	18.3935	20.1771	11.8019	10.2577
8	96	720.497	C41 H71 O7 N1 P1	-0.12ppm	PE-O [36:6]	PE-O [16:1 / 20:5]	8246.56	9360.01	8577.73	8859.95	8378.08	7261.77	None	None	None	None	None	None	22.5843	22.2524	24.4719	19.1246	14.0318	17.2905
9	97	720.497	C41 H71 O7 N1 P1	-0.12ppm	PE-O [36:6]	PE-O [16:2 / 20:4]	8246.56	9360.01	8577.73	8859.95	8378.08	7261.77	None	None	None	None	None	None	14.8256	20.1625	13.6961	17.9511	12.964	9.18943
10	98	722.513	C41 H73 O7 N1 P1	-0.26ppm	PE-O [36:5]	PE-O [16:1 / 20:4]	108909	122226	111291	111349	106803	97049.1	None	None	None	None	None	None	538.533	680.204	574.205	572.646	562.605	452.161
11	99	722.513	C41 H73 O7 N1 P1	-0.26ppm	PE-O [36:5]	PE-O [18:3 / 18:2]	108909	122226	111291	111349	106803	97049.1	None	None	None	None	None	None	25.2659	56.5834	29.7826	31.2726	27.5619	29.1377
12	100	724.528	C41 H75 O7 N1 P1	-0.72ppm	PE-O [36:4]	PE-O [18:2 / 18:2]	99875.3	112209	102369	100769	96695.1	88647.1	None	None	None	None	None	None	375.904	778.36	556.454	594.672	374.474	379.567
13	101	724.528	C41 H75 O7 N1 P1	-0.72ppm	PE-O [36:4]	PE-O [16:1 / 20:3]	99875.3	112209	102369	100769	96695.1	88647.1	None	None	None	None	None	None	127.399	174.064	152.097	161.442	149.09	111.93
14	102	724.528	C41 H75 O7 N1 P1	-0.72ppm	PE-O [36:4]	PE-O [18:1 / 18:3]	99875.3	112209	102369	100769	96695.1	88647.1	None	None	None	None	None	None	30.4376	32.8886	35.603	32.3502	30.5214	17.6368
15	103	726.544	C41 H77 O7 N1 P1	-0.71ppm	PE-O [36:3]	PE-O [18:1 / 18:2]	233734	261838	240066	239047	228465	205705	None	None	None	None	None	None	1238.54	1818.27	1515.25	1457.59	1389.17	1121.33
16	104	726.544	C41 H77 O7 N1 P1	-0.71ppm	PE-O [36:3]	PE-O [18:2 / 18:1]	233734	261838	240066	239047	228465	205705	None	None	None	None	None	None	14.5953	23.9123	0.0182699	9.42952	2.31883	24.5905
17	105	728.559	C41 H79 O7 N1 P1	-1.08ppm	PE-O [36:2]	PE-O [18:0 / 18:2]	15327.7	17489.5	15464.3	15862	14573.5	13379.5	None	None	None	None	None	None	20.7992	19.7617	13.9897	26.5928	25.2459	25.4616
18	106	728.559	C41 H79 O7 N1 P1	-1.08ppm	PE-O [36:2]	PE-O [18:1 / 18:1]	15327.7	17489.5	15464.3	15862	14573.5	13379.5	None	None	None	None	None	None	89.8504	100.899	97.8082	108.038	100.442	71.3701
19	107	746.511	C43 H73 O7 N1 P1	-1.99ppm	PE-O [38:7]	PE-O [18:2 / 20:5]	2177.75	2022.4	2006.52	2040.44	1696.26	1654.67	None	None	None	None	None	None	5.14183	14.9527	11.709	7.77331	17.7644	5.7213
20	108	748.528	C43 H75 O7 N1 P1	-1.16ppm	PE-O [38:6]	PE-O [20:5 / 18:1]	45911.3	47678	43121.6	43374.9	38890.7	35106.9	None	None	None	None	None	None	5.03787	3.14798	5.08942	8.38216	8.07499	2.21687
21	109	748.528	C43 H75 O7 N1 P1	-1.16ppm	PE-O [38:6]	PE-O [18:1 / 20:5]	45911.3	47678	43121.6	43374.9	38890.7	35106.9	None	None	None	None	None	None	47.438	52.3985	43.4669	49.6041	41.1428	41.8955
22	110	748.528	C43 H75 O7 N1 P1	-1.16ppm	PE-O [38:6]	PE-O [18:2 / 20:4]	45911.3	47678	43121.6	43374.9	38890.7	35106.9	None	None	None	None	None	None	266.737	397.095	312.85	309.07	305.491	249.257
23	111	748.528	C43 H75 O7 N1 P1	-1.16ppm	PE-O [38:6]	PE-O [16:1 / 22:5]	45911.3	47678	43121.6	43374.9	38890.7	35106.9	None	None	None	None	None	None	60.9702	96.8947	84.3447	81.5227	85.784	60.5782
24	112	750.544	C43 H77 O7 N1 P1	-0.62ppm	PE-O [38:5]	PE-O [16:1 / 22:4]	216209	240988	222437	224081	213020	194972	None	None	None	None	None	None	47.1138	69.6569	70.0904	53.1885	49.6229	25.7701
25	113	750.544	C43 H77 O7 N1 P1	-0.62ppm	PE-O [38:5]	PE-O [18:1 / 20:4]	216209	240988	222437	224081	213020	194972	None	None	None	None	None	None	952.268	1345.08	1192.44	1129.4	1038.86	896.806
26	114	750.544	C43 H77 O7 N1 P1	-0.62ppm	PE-O [38:5]	PE-O [18:2 / 20:3]	216209	240988	222437	224081	213020	194972	None	None	None	None	None	None	83.9743	106.204	86.8306	89.6338	77.6691	76.9905
27	115	750.544	C43 H77 O7 N1 P1	-0.62ppm	PE-O [38:5]	PE-O [16:0 / 22:5]	216209	240988	222437	224081	213020	194972	None	None	None	None	None	None	5.88048	3.97613	6.03474	7.46609	10.3236	4.00979
28	116	752.559	C43 H79 O7 N1 P1	-1.79ppm	PE-O [38:4]	PE-O [18:0 / 20:4]	58840.8	58652	56314.7	58555	58016.6	51563.9	None	None	None	None	None	None	60.9971	69.2248	42.8531	61.5482	68.9806	31.0862
29	117	752.559	C43 H79 O7 N1 P1	-1.79ppm	PE-O [38:4]	PE-O [18:1 / 20:3]	58840.8	58652	56314.7	58555	58016.6	51563.9	None	None	None	None	None	None	266.97	383.813	284.935	325.923	271.06	230.955
30	118	774.543	C45 H77 O7 N1 P1	-1.80ppm	PE-O [40:7]	PE-O [18:2 / 22:5]	3336.37	3211.14	2712.47	2761.47	2475.9	2027.13	None	None	None	None	None	None	29.045	31.5022	36.9679	36.7845	23.8125	22.5133
31	119	774.543	C45 H77 O7 N1 P1	-1.80ppm	PE-O [40:7]	PE-O [18:1 / 22:6]	3336.37	3211.14	2712.47	2761.47	2475.9	2027.13	None	None	None	None	None	None	9.83871	9.12306	11.8217	3.27338	7.02605	4.19282
32	120	776.559	C45 H79 O7 N1 P1	-0.86ppm	PE-O [40:6]	PE-O [18:1 / 22:5]	20676.7	22475	20203.1	20179.7	18248.9	16759.6	None	None	None	None	None	None	110.961	160.171	117.365	120.26	109.678	104.381
33	121	776.559	C45 H79 O7 N1 P1	-0.86ppm	PE-O [40:6]	PE-O [18:2 / 22:4]	20676.7	22475	20203.1	20179.7	18248.9	16759.6	None	None	None	None	None	None	12.6034	24.054	21.4289	16.5046	15.2588	16.0352
34	122	778.575	C45 H81 O7 N1 P1	-0.77ppm	PE-O [40:5]	PE-O [18:1 / 22:4]	13776.1	15101.4	13901.7	13670.6	13282.4	11584.9	None	None	None	None	None	None	66.9108	91.7475	77.4669	75.5283	81.993	60.3074
35	123	778.575	C45 H81 O7 N1 P1	-0.77ppm	PE-O [40:5]	PE-O [18:0 / 22:5]	13776.1	15101.4	13901.7	13670.6	13282.4	11584.9	None	None	None	None	None	None	6.44047	3.59665	5.74628	2.84661	9.75508	4.62227
		###	Phosphatidylglycerol
1	124	745.502	C40 H74 O10 P1	-0.37ppm	PG [34:2]	PG [18:2 / 16:0]	9557.96	10964.4	10682.9	10348.3	10889.1	10111.7	None	None	None	None	None	None	27.0304	36.7875	32.6808	27.4306	24.9595	24.2922
2	125	747.518	C40 H76 O10 P1	-0.57ppm	PG [34:1]	PG [18:1 / 16:0]	82974.2	97422.5	94595.5	94058	94895.6	87926.5	None	None	None	None	None	None	262.118	353.171	282.07	281.487	303.145	248.502
3	126	769.502	C42 H74 O10 P1	-0.64ppm	PG [36:4]	PG [20:4 / 16:0]	21931.8	25579.2	24550.3	24622.1	24807.7	23646.2	None	None	None	None	None	None	0.474076	-1	2.45634	3.17212	5.07739	13.6211
4	127	769.502	C42 H74 O10 P1	-0.64ppm	PG [36:4]	PG [18:2 / 18:2]	21931.8	25579.2	24550.3	24622.1	24807.7	23646.2	None	None	None	None	None	None	65.0964	96.9833	76.756	70.2028	77.0692	63.6712
5	128	771.518	C42 H76 O10 P1	-0.89ppm	PG [36:3]	PG [18:1 / 18:2]	7074.53	8285.94	8281.05	7598.34	7756.35	7613.55	None	None	None	None	None	None	16.393	29.9198	23.2872	22.7283	23.9076	15.5838
6	129	773.533	C42 H78 O10 P1	-0.72ppm	PG [36:2]	PG [18:1 / 18:1]	12068.3	13406.1	13381.1	13503.3	13179.7	12231.3	None	None	None	None	None	None	8.376	16.0144	14.8363	12.9644	17.5437	13.3882
7	130	773.533	C42 H78 O10 P1	-0.72ppm	PG [36:2]	PG [18:0 / 18:2]	12068.3	13406.1	13381.1	13503.3	13179.7	12231.3	None	None	None	None	None	None	20.8589	30.2171	28.6012	18.2154	37.5499	18.1107
8	131	775.549	C42 H80 O10 P1	-1.12ppm	PG [36:1]	PG [18:0 / 18:1]	12079.1	13853.3	13650.4	13668	14335.5	13101.2	None	None	None	None	None	None	29.4507	59.1102	37.2857	36.7918	38.2158	36.9275
9	132	795.518	C44 H76 O10 P1	-0.31ppm	PG [38:5]	PG [20:4 / 18:1]	2434.67	2713.81	2483.44	2638.99	2439.8	2261.71	None	None	None	None	None	None	7.93634	5.6628	6.86269	5.46876	9.03817	6.70423
10	133	797.534	C44 H78 O10 P1	-0.44ppm	PG [38:4]	PG [20:4 / 18:0]	6385.6	7406.42	6671.86	6446.21	6748.68	6254.83	None	None	None	None	None	None	7.72929	23.2172	21.7567	29.194	14.6935	19.5838
		###	Phosphatidylinositol
1	134	835.534	C43 H80 O13 P1	-0.56ppm	PI [34:1]	PI [18:1 / 16:0]	13622.5	15010.9	14878.6	14723.2	14743.8	13542.1	4.89029	9.25895	6.77778	12.0403	10.3424	5.23847	4.4108	4.6633	7.96044	0	9.9489	8.38146
2	135	857.518	C45 H78 O13 P1	-0.43ppm	PI [36:4]	PI [20:4 / 16:0]	9102.68	10346.5	10221.3	9576.78	9829.44	9315.95	4.3513	3.93513	5.32808	7.03536	5.48496	4.49149	3.25319	6.17362	8.74416	2.70075	2.5027	3.16088
3	136	859.534	C45 H80 O13 P1	-0.39ppm	PI [36:3]	PI [18:1 / 18:2]	21514.8	23961	22780.1	22183.5	22826.5	21191.6	11.6678	13.5523	12.6592	15.9382	11.7495	11.2002	12.9877	13.9656	12.0013	18.7902	20.421	12.5483
4	137	861.549	C45 H82 O13 P1	-0.59ppm	PI [36:2]	PI [18:0 / 18:2]	164253	181803	176718	177268	178176	165639	71.9854	96.0308	95.6218	90.1252	89.0644	82.3344	99.7784	159.911	160.517	158.601	143.184	130.147
5	138	861.549	C45 H82 O13 P1	-0.59ppm	PI [36:2]	PI [18:1 / 18:1]	164253	181803	176718	177268	178176	165639	71.9854	96.0308	95.6218	90.1252	89.0644	82.3344	16.5156	37.5225	32.0326	28.7851	24.6363	20.2853
6	139	863.565	C45 H84 O13 P1	-0.88ppm	PI [36:1]	PI [18:0 / 18:1]	78083.9	88252.9	86712.9	85192.5	85244.5	79129.4	38.3669	66.3053	62.1091	62.0071	66.549	54.5068	92.0787	116.37	106.254	103.118	111.122	76.5931
7	140	883.534	C47 H80 O13 P1	-0.34ppm	PI [38:5]	PI [20:4 / 18:1]	32531.6	36122.6	34769.5	34831.3	34349.2	32054.8	9.42435	19.1031	16.9379	12.3305	18.1418	10.8298	15.0542	22.1708	18.9329	17.355	16.1738	25.9416
8	141	883.534	C47 H80 O13 P1	-0.34ppm	PI [38:5]	PI [20:5 / 18:0]	32531.6	36122.6	34769.5	34831.3	34349.2	32054.8	9.42435	19.1031	16.9379	12.3305	18.1418	10.8298	0	14.0203	11.0972	6.87895	11.4483	10.9112
9	142	885.549	C47 H82 O13 P1	-0.54ppm	PI [38:4]	PI [20:3 / 18:1]	355994	394345	384039	384404	381636	355933	158.785	219.534	213.097	190.856	206.115	174.316	4.24524	10.8798	8.60405	9.20518	10.8893	6.55088
10	143	885.549	C47 H82 O13 P1	-0.54ppm	PI [38:4]	PI [20:4 / 18:0]	355994	394345	384039	384404	381636	355933	158.785	219.534	213.097	190.856	206.115	174.316	284.512	399.712	412.715	382.747	403.247	321.459
11	144	887.564	C47 H84 O13 P1	-1.19ppm	PI [38:3]	PI [20:3 / 18:0]	76742.3	82260.8	80777.9	81402.9	81145.5	76473	72.1705	91.24	74.096	80.3484	74.4549	74.2458	156.63	156.401	143.993	151.143	154.507	126.084
12	145	911.565	C49 H84 O13 P1	-0.44ppm	PI [40:5]	PI [22:5 / 18:0]	20153.4	22326.8	21408	21255.1	21723.3	20146.2	14.1157	7.57919	15.9454	11.9981	10.7206	10.0153	15.6425	26.1628	20.0424	15.087	22.9038	13.8542
13	146	913.581	C49 H86 O13 P1	-0.48ppm	PI [40:4]	PI [22:4 / 18:0]	26480.5	28711	28411	29112.6	28531.6	26009	10.6637	14.3223	10.0592	9.9981	18.3195	9.6387	29.2065	38.2474	28.1636	38.8852	24.7501	27.0865
		###	Phosphatidylserine
1	147	786.529	C42 H77 O10 N1 P1	-0.43ppm	PS [36:2]	PS [18:2 / 18:0]	50158.7	56719.8	55445.9	54668.8	55074.3	51027.4	246.42	373.806	322.224	339.34	317.743	227.431	83.6274	123.008	114.128	95.0283	107.675	90.8583
2	148	786.529	C42 H77 O10 N1 P1	-0.43ppm	PS [36:2]	PS [18:1 / 18:1]	50158.7	56719.8	55445.9	54668.8	55074.3	51027.4	246.42	373.806	322.224	339.34	317.743	227.431	10.574	17.3946	11.4924	13.4002	12.6625	7.56316
3	149	788.544	C42 H79 O10 N1 P1	-0.51ppm	PS [36:1]	PS [18:1 / 18:0]	78281.7	90640.6	85698.9	87875.4	88777.5	79941.7	394.372	574.425	523.284	498.758	487.031	429.317	90.3688	136.735	128.601	116.51	122.852	102.374
4	150	810.529	C44 H77 O10 N1 P1	-0.70ppm	PS [38:4]	PS [18:0 / 20:4]	15543	17855.9	16750.4	17399	17189.8	15116.5	60.6486	85.9149	63.803	66.4915	42.0442	78.2698	31.6758	41.0059	33.2214	27.0715	32.9619	26.6953
5	151	812.544	C44 H79 O10 N1 P1	-0.51ppm	PS [38:3]	PS [18:0 / 20:3]	19825.5	21613.4	21142.9	21651.6	21306.8	19572.3	89.0616	109.468	119.508	110.532	107.82	82.7534	39.5241	29.7867	51.6684	32.338	32.5645	24.9114
6	152	814.56	C44 H81 O10 N1 P1	-0.43ppm	PS [38:2]	PS [18:1 / 20:1]	16662.6	20112.9	17771.6	19685.4	17784.2	15461.1	27.1848	8.96464	41.2929	29.3628	10.5942	12.4303	9.78054	4.87716	9.91871	8.07649	14.0487	4.53203
7	153	816.576	C44 H83 O10 N1 P1	-0.42ppm	PS [38:1]	PS [18:1 / 20:0]	251353	331459	279874	295610	275194	230181	35.5075	56.6069	50.6	24.3755	56.2553	22.0903	11.7219	37.4063	32.5388	29.111	24.9681	19.1885
8	154	836.544	C46 H79 O10 N1 P1	-0.68ppm	PS [40:5]	PS [18:0 / 22:5]	6447.49	7597.12	6825.15	6883.18	7291.17	6166.99	54.7338	63.8471	36.9082	57.2115	48.4093	29.6554	15.896	21.9304	15.7658	14.3599	22.8828	11.4645
9	155	838.56	C46 H81 O10 N1 P1	-0.61ppm	PS [40:4]	PS [18:0 / 22:4]	16112.9	18978.9	17917.4	18423.7	17897.9	16143.8	51.6032	60.9403	71.3741	58.2342	66.7129	57.1277	18.7504	22.286	18.8176	24.3927	12.261	13.1346
10	156	844.607	C46 H87 O10 N1 P1	-0.53ppm	PS [40:1]	PS [18:1 / 22:0]	60549	78649.1	65571.7	70833.3	66295.5	53485.7	7.1282	11.9783	15.8308	9.02343	3.3275	12.0849	14.4128	24.0239	22.9933	24.2226	27.0898	8.38141
		###	Sphingomyelin
1	157	761.581	C41 H82 O8 N2 P1	-0.16ppm	SM [34:1]	None	33271.9	45600.4	38314.3	40481.6	37411.2	31718.9	212.06	381.091	268.597	299.56	327.527	242.743	None	None	None	None	None	None
2	158	787.597	C43 H84 O8 N2 P1	-0.33ppm	SM [36:2]	None	4091.08	5216.2	4369.76	4924.65	4306.57	3547.71	23.3879	22.6091	45.4865	1.25731	-1	23.45	None	None	None	None	None	None
3	159	789.612	C43 H86 O8 N2 P1	-0.37ppm	SM [36:1]	None	62939.8	84888.8	70753.5	74491.9	68704.8	58306.4	387.16	630.043	217.705	521.682	282.614	377.15	None	None	None	None	None	None
4	160	843.659	C47 H92 O8 N2 P1	-0.41ppm	SM [40:2]	None	2154.7	3020.83	2400.03	2642.6	2632.65	2020.42	-1	-1	14.245	6.74532	13.4003	-1	None	None	None	None	None	None
5	161	845.675	C47 H94 O8 N2 P1	-0.43ppm	SM [40:1]	None	20377.2	26701.2	22882.3	23717.5	21761.7	18193.3	100.55	135.035	121.247	103.12	143.196	14.7462	None	None	None	None	None	None
6	162	871.691	C49 H96 O8 N2 P1	-0.36ppm	SM [42:2]	None	13026.7	16781.5	14204.8	15805.5	14130	11972.7	64.8918	77.0523	41.053	65.63	61.7119	66.8888	None	None	None	None	None	None
7	163	873.706	C49 H98 O8 N2 P1	-0.41ppm	SM [42:1]	None	16849.9	22841	18831.8	19929.3	18904.9	15481.3	74.16	59.2432	130.931	19.7982	127.882	35.9836	None	None	None	None	None	None
		###	Triacylglycerol
1	164	835.703	C51 H95 O8	-0.52ppm	TAG [46:1]	None	2319.07	2316.6	2563.79	2739.99	2097.64	1557.9	None	None	None	None	None	None	None	None	None	None	None	None
2	165	837.718	C51 H97 O8	-0.49ppm	TAG [46:0]	None	3577.32	3913.56	3478.54	3907.33	3296.05	3110.53	None	None	None	None	None	None	None	None	None	None	None	None
3	166	861.719	C53 H97 O8	-0.38ppm	TAG [48:2]	None	5935.74	7185.02	6385.41	7042.59	6299.88	5192.64	None	None	None	None	None	None	None	None	None	None	None	None
4	167	863.734	C53 H99 O8	-0.40ppm	TAG [48:1]	None	22223.6	24983.7	23779.3	25042	22074.2	19511.5	None	None	None	None	None	None	None	None	None	None	None	None
5	168	865.75	C53 H101 O8	-0.54ppm	TAG [48:0]	None	15819.9	17704.7	16289.2	18556.3	16657.3	14417.5	None	None	None	None	None	None	None	None	None	None	None	None
6	169	887.734	C55 H99 O8	-0.45ppm	TAG [50:3]	None	7246.17	8593.35	7586.18	8656.82	7412.3	6269.96	None	None	None	None	None	None	None	None	None	None	None	None
7	170	889.75	C55 H101 O8	-0.35ppm	TAG [50:2]	None	40901.6	49112.9	44232.3	47185.2	42827.8	35857.8	None	None	None	None	None	None	None	None	None	None	None	None
8	171	891.765	C55 H103 O8	-0.47ppm	TAG [50:1]	None	88873.4	104263	95909.7	102467	92305.2	76843.1	None	None	None	None	None	None	None	None	None	None	None	None
9	172	893.781	C55 H105 O8	-0.85ppm	TAG [50:0]	None	27072.2	30731	28005.1	31699.4	27974.4	24062.2	None	None	None	None	None	None	None	None	None	None	None	None
10	173	913.75	C57 H101 O8	-0.21ppm	TAG [52:4]	None	10717.7	12804.9	11196	12214.3	10486	9233.88	None	None	None	None	None	None	None	None	None	None	None	None
11	174	915.766	C57 H103 O8	-0.22ppm	TAG [52:3]	None	68226.2	81405.8	73389.7	78447.8	69959.8	58231	None	None	None	None	None	None	None	None	None	None	None	None
12	175	917.781	C57 H105 O8	-0.40ppm	TAG [52:2]	None	266744	313908	282864	301464	271089	232125	None	None	None	None	None	None	None	None	None	None	None	None
13	176	919.796	C57 H107 O8	-0.82ppm	TAG [52:1]	None	159282	179771	163440	194027	162715	136738	None	None	None	None	None	None	None	None	None	None	None	None
14	177	939.765	C59 H103 O8	-0.39ppm	TAG [54:5]	None	4305	5008.17	4763.3	4917.22	4350.27	3547.27	None	None	None	None	None	None	None	None	None	None	None	None
15	178	941.781	C59 H105 O8	-0.41ppm	TAG [54:4]	None	21078.8	25360.3	22740.6	23691	20665.9	17734.5	None	None	None	None	None	None	None	None	None	None	None	None
16	179	943.797	C59 H107 O8	-0.44ppm	TAG [54:3]	None	93932.1	112338	98888.7	105465	94041.1	79725.2	None	None	None	None	None	None	None	None	None	None	None	None
17	180	945.812	C59 H109 O8	-0.52ppm	TAG [54:2]	None	159330	186718	167574	179830	160569	135943	None	None	None	None	None	None	None	None	None	None	None	None
18	181	947.828	C59 H111 O8	-0.67ppm	TAG [54:1]	None	75375.6	86387.4	77124.9	82363.3	76005.5	63996.4	None	None	None	None	None	None	None	None	None	None	None	None
19	182	965.781	C61 H105 O8	-0.49ppm	TAG [56:6]	None	1160.83	1380.63	0	0	0	746.389	None	None	None	None	None	None	None	None	None	None	None	None
20	183	967.797	C61 H107 O8	-0.44ppm	TAG [56:5]	None	2670.46	3362.67	2984.97	3435.28	2802.21	2447.06	None	None	None	None	None	None	None	None	None	None	None	None
21	184	969.812	C61 H109 O8	-0.58ppm	TAG [56:4]	None	2488.2	3075.59	2487.65	2698.53	2590.9	1695.21	None	None	None	None	None	None	None	None	None	None	None	None
22	185	971.828	C61 H111 O8	-0.46ppm	TAG [56:3]	None	3487.1	4316.55	3782.93	4212.19	3723.77	3181.64	None	None	None	None	None	None	None	None	None	None	None	None
23	186	973.844	C61 H113 O8	-0.39ppm	TAG [56:2]	None	3734.38	4315.04	4078.92	4263.01	3698.76	3248.12	None	None	None	None	None	None	None	None	None	None	None	None
24	187	975.859	C61 H115 O8	-0.67ppm	TAG [56:1]	None	1612.68	2233.92	1853.72	1955.18	1937.58	1360.77	None	None	None	None	None	None	None	None	None	None	None	None
25	188	977.875	C61 H117 O8	0.11ppm	TAG [56:0]	None	1107.71	1134.79	1131.07	1341.87	0	1209.21	None	None	None	None	None	None	None	None	None	None	None	None
